# Supplementary material for: Metabolite Analysis of Hangzhou Gongmei White Tea of Different Varieties
Source: Foods. 2025 May 4;14(9):1622. doi: 10.3390/foods14091622 (PMC12071660; doi:10.3390/foods14091622)
Supplement: Supplementary file 1 [file foods-14-01622-s001.zip]

Archive with 4 entries (4 files):
- Figure S1.png
- Table S2.xlsx
- Table S3.xlsx
- TableS1.pdf
