# Supplementary material for: Metabolite Analysis of Hangzhou Gongmei White Tea of Different Varieties
Source: Foods. 2025 May 4;14(9):1622. doi: 10.3390/foods14091622 (PMC12071660; doi:10.3390/foods14091622)
Supplement: Supplementary file 1 [file foods-14-01622-s001.zip › Table S2.xlsx]

## Sheet: Metabolite List
Metabolite	Library ID	KEGG Compound ID	M/Z	Retention time	Mode	Adducts	Formula	Fragmentation Score	Theoretical Fragmentation Score	Mass Error	CAS ID	FD_1	FD_2	FD_3	JK_1	JK_2	JK_3	LJ_1	LJ_2	LJ_3	YS_1	YS_2	YS_3
Pipecolic acid	HMDB0000070;HMDB0000716;HMDB0000070	C00408	147.113	0.4659	pos	M+NH4	C6H11NO2	96.7	0	-2.60984	3105-95-1;535-75-1	2.88281	2.791	2.79186	2.5336	2.49352	2.51064	2.3111	2.31047	2.25629	2.77812	2.81265	2.79778
DIDP	HMDB0003536	C01344	450.984	0.4763	pos	M+K	C10H14N4O10P2	0	64.3	5.33453	26575-15-5	2.07349	2.09402	2.0733	1.97545	1.93278	2.01178	1.80327	1.80798	1.89685	2.04772	2.06975	2.04214
Bergenin	HMDB0249087	C09919	351.069	0.5074	pos	M+Na	C14H16O9	61.3	0	1.56126	477-90-7	4.47768	4.43438	4.42919	4.48906	4.50184	4.5027	4.61516	4.6182	4.62491	4.53256	4.5331	4.54881
CMP-N-glycoloylneuraminate	HMDB0012206	C03691	663.173	0.5296	pos	M+CH3OH+H	C20H31N4O17P	0	43	-4.35768	98300-80-2	2.53064	2.59877	2.49482	2.81817	2.59895	2.5866	2.81367	2.85683	2.91823	2.79688	2.72983	2.71329
Asperuloside acid	-	-	455.115	0.5394	pos	M+Na	C18H24O12	71	0	-1.46333	-	3.04223	3.05095	3.0163	3.33272	3.40773	3.3875	3.64139	3.56819	3.6391	3.09538	3.03702	3.15365
4-Hydroxybutyric acid	HMDB0000710	C00989;C01991	87.0436	0.5493	pos	M+H-H2O	C4H8O3	0	68	-3.97274	591-81-1	2.08286	1.9673	1.7467	2.0666	1.87072	1.88555	2.19812	2.16467	1.99049	1.71354	1.67783	1.73556
L-Asparagine	HMDB0000168;PW_C000110	C00152	133.06	0.5493	pos	M+H	C4H8N2O3	73.5	0	-5.16728	70-47-3	2.76765	2.76028	2.7128	2.61258	2.52874	2.52201	2.17469	2.07872	2.14441	2.89057	2.94914	2.81875
L-Glutamic Acid	HMDB0000148;PW_C000095	C00025	148.06	0.5493	pos	M+H	C5H9NO4	90	0	-3.31579	56-86-0	2.76087	2.68448	2.70743	2.50604	2.50563	2.42167	2.46736	2.44088	2.46805	2.67848	2.62828	2.56583
Phosphocholine	HMDB0001565	C00588	184.073	0.5493	pos	M+H	C5H14NO4P	82.4	0	-2.51858	107-73-3	3.26917	3.26979	3.27358	3.14526	3.1698	3.18382	2.87715	2.87001	2.90296	3.25474	3.27794	3.31944
N2-Acetyl-L-aminoadipate	-	C12986	204.086	0.5493	pos	M+H	C8H13NO5	41.7	0	-4.15565	-	2.87227	2.71645	2.77225	2.72945	2.79023	2.79694	2.68898	2.80241	2.76801	2.80041	2.77596	2.83195
(-)-Bornesitol	HMDB0031437	C03659	236.113	0.5493	pos	M+ACN+H	C7H14O6	0	83.7	2.15992	484-71-9	0.0616608	0.0572251	0.0560189	0.0632881	0.997301	0.518084	0.0619553	1.30072	0.06131	0.826583	0.354915	1.17584
L-Proline	HMDB0000162;PW_C000106	C00148	116.07	0.5593	pos	M+H	C5H9NO2	98.1	0	-1.23273	147-85-3	3.70465	3.63803	3.65107	3.49371	3.49125	3.50073	3.46189	3.50011	3.41357	3.59986	3.60748	3.62793
2-aminohexanedioic acid	HMDB0302754	C00956	162.075	0.5593	pos	M+H	C6H11NO4	91.6	0	-4.70152	-	2.25779	2.13656	2.14148	2.23928	2.2127	2.26616	1.9422	1.87507	1.94143	2.17679	2.23641	2.25105
N-Acetyl-2,3-dihydro-1H-pyrrole	HMDB0031163	-	112.075	0.5696	pos	M+H	C6H9NO	0	81.4	-9.57476	23105-58-0	2.31626	2.20628	2.25072	2.23378	2.28327	2.23026	2.23158	2.15043	2.25009	2.26619	2.13449	2.15778
Ascorbalamic acid	HMDB0029944	-	246.059	0.5696	pos	M+H-H2O	C9H13NO8	0	55.1	-5.39459	41679-87-2	1.16901	1.28355	1.50773	1.51206	1.60894	1.79959	1.89888	1.59659	1.83994	1.47398	1.76514	2.1266
L-theanine	HMDB0034365	C01047	175.108	0.5794	pos	M+H	C7H14N2O3	96.7	0	2.80761	3081-61-6	5.08763	5.03965	5.01197	5.00689	4.98928	5.01117	5.00161	4.99222	4.98842	4.97238	4.97542	5.00921
Gly-Lys	HMDB0028846	-	204.133	0.5794	pos	M+H	C8H17N3O3	0	51.4	-6.33002	-	1.95505	1.91666	2.04657	1.83464	1.97979	1.94831	1.07082	0.980599	1.11526	1.75393	1.85936	2.00794
Midazolam	HMDB0014821	C07524	348.07	0.5794	pos	M+Na	C18H13ClFN3	0	41	9.3238	59467-70-8	3.1062	3.05081	3.12249	2.97263	3.06767	3.0573	2.99748	2.97628	3.03878	3.06677	3.00358	3.08372
Asp-Asp-Asp-Asp-Lys	HMDB0248661	-	607.217	0.5794	pos	M+H	C22H34N6O14	0	64.4	-5.99752	-	2.41996	2.42495	2.39439	2.1315	2.12884	2.54694	2.41447	2.42891	2.44696	2.29539	2.28203	2.15996
L-Norvaline	-	C01826	118.086	0.5896	pos	M+H	C5H11NO2	61.3	0	-3.27692	6600-40-4	3.57062	3.55856	3.54131	3.49386	3.49081	3.47538	3.31035	3.30548	3.31377	3.59671	3.61311	3.64215
Pyroglutamic Acid	HMDB0000267;PW_C000182	C01879	130.05	0.5896	pos	M+H	C5H7NO3	85.7	0	-0.931389	98-79-3	3.59722	3.55658	3.5231	3.57145	3.54006	3.58616	3.51374	3.51743	3.53715	3.46052	3.45365	3.49795
Ethyl beta-D-glucopyranoside	HMDB0029968	-	250.128	0.5896	pos	M+ACN+H	C8H16O6	0	66.2	-3.60778	3198-49-0	0.762534	0.734038	0.726007	1.3155	0.773615	0.788265	0.764371	0.762784	0.760336	0.724239	0.72759	0.772852
Dihydroprudomenin	HMDB0039357	-	477.135	0.6094	pos	M+H-H2O	C23H26O12	0	48.4	-9.30938	24512-61-6	2.88031	2.737	2.66988	2.67412	2.6809	2.69739	2.1909	2.1796	2.26907	2.88732	2.92041	3.00381
N-Benzylformamide	HMDB0304423	C15561	136.074	0.6194	pos	M+H	C8H9NO	62.1	0	-9.94563	6343-54-0	3.24959	3.29584	3.2204	3.33447	3.39272	3.4049	3.36949	3.34033	3.36912	3.2364	3.17428	3.21668
L-Tyrosine	HMDB0000158;PW_C000103	C00082	182.081	0.6194	pos	M+H	C9H11NO3	95.4	0	-0.126895	60-18-4	3.65848	3.64755	3.65691	3.88221	3.9024	3.91183	3.85241	3.8282	3.84226	3.69628	3.6819	3.73573
Dide-O-methylsimmondsin	HMDB0041207	-	365.156	0.6194	pos	M+NH4	C14H21NO9	0	53.8	1.09689	135074-86-1	2.9015	2.9057	2.89804	2.80766	2.75191	2.77332	2.8188	2.98945	2.90193	2.96057	3.03746	2.91961
B-D-Xylopyranosyl-(1->4)-a-L-rhamnopyranosyl-(1->2)-L-arabinose	HMDB0041221	-	470.186	0.6396	pos	M+ACN+H	C16H28O13	0	40.4	-1.91298	-	2.26333	2.29547	2.34795	2.3257	2.17032	2.48294	1.8072	2.08789	1.98959	2.32629	2.50857	2.45576
6''-Acetylapiin	HMDB0035464	-	611.139	0.6604	pos	M+Na-H2O	C28H30O15	0	57	1.88675	-	3.08072	3.13491	3.15836	2.97019	2.91208	2.97419	2.99959	2.9732	2.89979	3.24892	3.24533	3.28318
UDP-D-apiose	HMDB0012301	C01623	591.063	0.6707	pos	M+CH3OH+Na	C14H22N2O16P2	0	48.4	5.324	20230-91-5	2.47111	2.45656	2.24911	2.40508	2.50944	2.46086	2.31504	2.35767	2.26219	2.33033	2.29637	2.28485
S-Cysteinosuccinic acid	HMDB0029418	-	238.037	0.7418	pos	M+H	C7H11NO6S	0	78.4	-3.45666	34317-60-7	0.512971	1.51252	1.42044	0.605359	0.90819	1.07846	1.18363	1.35611	1.10633	1.48593	1.63369	1.56121
Glucose-uridine-C1,5'-diphosphate	HMDB0259387	-	608.087	0.7418	pos	M+ACN+H	C15H24N2O17P2	0	45.4	-2.64727	-	2.28748	2.22278	2.25248	2.3497	2.31476	2.35195	2.24831	2.30041	2.31298	2.32577	2.30752	2.33613
Cytosine arabinoside monophosphate	-	-	306.048	0.8019	pos	M+H-H2O	C9H14N3O8P	94	0	-1.83913	-	2.1381	1.97887	1.96285	1.63529	1.89233	1.72749	1.57503	1.6105	1.43384	2.07768	2.08529	2.21346
L-Valine	HMDB0000883;PW_C000704	C00183	118.086	0.8223	pos	M+H	C5H11NO2	87.2	0	-2.67613	72-18-4	3.1905	3.09756	3.06665	3.0404	3.06666	3.03945	2.84111	2.92077	2.91037	3.19184	3.20598	3.25564
Adenine	HMDB0000034;PW_C000024	C00147	136.062	0.8323	pos	M+H	C5H5N5	88.8	0	-1.09423	73-24-5	3.1697	3.08167	3.13061	3.34662	3.30095	3.38906	3.24996	3.26112	3.24618	3.14068	3.21666	3.18649
6-hydroxy-2-aminopurine	HMDB0000132	C00242	152.056	0.8323	pos	M+H	C5H5N5O	86.8	0	-3.69805	73-40-5	0.268662	0.253002	0.248672	0.274307	0.274876	0.283199	0.269687	0.268801	0.267438	0.247724	0.306416	0.307596
Cytarabine	HMDB0015122	C02961	244.092	0.8323	pos	M+H	C9H13N3O5	91	0	-3.38289	147-94-4	2.44511	2.5318	2.56379	2.52294	2.56225	2.64204	2.37206	2.58696	2.41353	2.64797	2.69993	2.8124
N-acetylornithine	HMDB0003357	C00437	349.208	0.8323	pos	2M+H	C7H14N2O3	77.9	0	0.718255	6205-08-09	3.35788	3.34183	3.451	3.35015	3.31356	3.41909	3.3577	3.28112	3.31034	3.33324	3.34624	3.3639
Flumethasone	HMDB0252336	C14479	465.209	0.8323	pos	M+CH3OH+Na	C22H28F2O5	0	49.9	6.90927	2135-17-3	1.41676	1.28666	1.17861	2.69406	2.67064	2.60419	2.88825	2.96513	2.87041	2.46466	2.47082	2.42629
Thr-Thr-Lys	-	-	697.412	0.8323	pos	2M+H	C14H28N4O6	77.4	0	3.61001	-	2.94392	2.96793	3.05047	2.92516	2.875	2.92283	2.89961	2.86977	2.83511	2.85052	2.91477	2.88604
N-methyl-l-proline	HMDB0094696	C22223	130.086	0.8421	pos	M+H	C6H11NO2	63.6	0	1.0208	475-11-6	2.65268	2.57306	2.6053	2.66298	2.60095	2.55001	2.45693	2.44476	2.48189	2.6016	2.60583	2.57582
Adenosine monophosphate	HMDB0000045;PW_C000032	C00020	348.071	0.8421	pos	M+H	C10H14N5O7P	89.5	0	1.14728	61-19-8	3.76083	3.76028	3.72962	3.70132	3.71554	3.69588	3.59159	3.57865	3.59491	3.86404	3.87648	3.86028
Nicotinamide	HMDB0001406;HMDB0303717	C00153	123.055	0.8521	pos	M+H	C6H6N2O	90.4	0	-0.883418	98-92-0	2.44874	2.67665	2.52282	2.42668	2.34692	2.42419	2.70269	2.62172	2.54115	2.61341	2.57672	2.60225
Fuscaxanthone A	HMDB0304627	-	499.213	0.8719	pos	M+Na	C29H32O6	0	50.7	8.32643	-	3.40523	3.34479	3.37665	3.23969	3.30445	3.28461	3.35437	3.38718	3.45939	3.3859	3.39943	3.30941
L-Methionine	HMDB0000696;PW_C000548	C00073	150.058	0.8819	pos	M+H	C5H11NO2S	35.9	0	-1.21963	63-68-3	2.3692	2.39996	2.46436	2.09688	2.1165	2.13312	1.91348	1.79421	1.672	2.75401	2.77012	2.81064
Beta-D-Xylopyranosyl-(1->5)-alpha-L-arabinofuranosyl-(1->3)-L-arabinose	HMDB0038859	-	456.17	0.8819	pos	M+ACN+H	C15H26O13	0	50.4	-2.7769	7268-42-0	2.56409	2.57498	2.49217	2.33736	2.40188	2.23772	2.00722	2.06882	2.18409	2.5163	2.45387	2.42241
Suberylglycine	HMDB0000953	-	232.118	0.8921	pos	M+H	C10H17NO5	43.6	0	-1.61045	60317-54-6	2.34504	2.3366	2.34041	2.54745	2.53674	2.50222	2.38523	2.40852	2.41738	2.57384	2.61802	2.56303
Deoxynivalenol	HMDB0036156	C09747	351.14	0.8921	pos	M+CH3OH+Na	C15H20O6	0	43.7	-6.01843	51481-10-8	2.7486	2.72018	2.70105	2.60019	2.6435	2.6432	2.66283	2.64173	2.69285	2.69566	2.71379	2.68935
Piperidine	HMDB0034301	C01746	86.0964	0.9126	pos	M+H	C5H11N	0	60.6	-0.368732	110-89-4	2.69113	2.67339	2.66019	2.49785	2.61388	2.5609	2.40377	2.25439	2.07218	2.79632	2.86812	2.82429
3-Fumarylpyruvate	HMDB0060371	C02514	169.012	0.9126	pos	M+H-H2O	C7H6O6	0	60.9	-5.06581	-	2.21289	2.22653	2.25049	1.7671	1.83311	1.7381	2.15311	1.98671	2.09783	2.32726	2.51828	2.3301
Pro-Val	HMDB0029030	-	215.138	0.9126	pos	M+H	C10H18N2O3	60.1	0	-2.37771	-	2.50485	2.51637	2.56193	2.38599	2.36577	2.47684	2.33921	2.2941	2.36781	2.55131	2.51592	2.51275
L-2-Amino-4-methylenepentanedioic acid	HMDB0029433	C00651	160.06	0.9227	pos	M+H	C6H9NO4	0	43.5	-3.81485	16804-57-2	2.50779	2.39724	2.31861	2.18263	2.13002	2.25244	2.0104	2.01304	1.92911	1.88624	1.92264	2.02101
O-Succinyl-L-homoserine	HMDB0255868	C01118	274.091	0.9331	pos	M+CH3OH+Na	C8H13NO6	0	43.2	8.46675	1492-23-5	2.01573	1.97664	1.99782	2.2964	2.30046	2.25203	2.34278	2.40777	2.30229	1.86814	1.81221	1.94379
1-Methylguanine	HMDB0003282	C04152	166.072	0.9434	pos	M+H	C6H7N5O	0	44	-2.55174	938-85-2	3.00193	2.95668	2.94343	2.81479	2.81024	2.83896	2.66745	2.65202	2.61225	2.88177	2.91969	2.9498
3,4-Dihydroxy-2-hydroxymethyl-1-pyrrolidinepropanamide	HMDB0039948	-	246.144	0.9434	pos	M+ACN+H	C8H16N2O4	0	40.2	-4.64253	-	2.79885	2.79281	2.85902	2.58967	2.63602	2.54881	2.56808	2.59773	2.54216	2.77494	2.77411	2.78635
2-C-Methyl-1,4-erythrono-D-lactone	HMDB0029884	-	174.076	1.0052	pos	M+ACN+H	C5H8O4	0	54.7	-2.63587	18465-71-9	3.04667	3.06015	3.0897	3.22434	3.19347	3.20713	3.16571	3.14998	3.1476	2.95864	2.86962	2.92252
D-pyroglutamic acid	-	C02237	130.05	1.0156	pos	M+H	C5H7NO3	92.6	0	-1.82659	4042-36-8	3.33083	3.29468	3.33274	3.45184	3.45718	3.4711	3.1867	3.22016	3.16935	3.14058	3.18242	3.15318
Rutin	HMDB0003249	C05625	610.157	1.0867	pos	M+	C27H30O16	0	41.7	5.91485	153-18-4	3.60763	3.56529	3.58126	3.54099	3.52231	3.54031	3.48482	3.48208	3.47336	3.65619	3.66644	3.65686
Neolinustatin	HMDB0038482	C08336	478.19	1.0969	pos	M+CH3OH+Na	C17H29NO11	0	40.2	0.791344	72229-42-6	3.15754	3.1717	2.98868	3.15898	3.09838	3.05501	2.88432	2.86088	2.85631	3.11042	3.17713	3.09962
2-(7'-methylthio)heptylmalate	HMDB0304054	C17230	276.101	1.1182	pos	M+	C12H20O5S-2	0	59.9	-6.19597	-	2.6892	2.68236	2.72423	2.85512	2.87835	2.8673	2.48589	2.47214	2.52336	2.92499	2.91244	2.95541
Adipic acid	HMDB0000448;LMFA01170048	C06104	188.091	1.1282	pos	M+ACN+H	C6H10O4	51.1	0	-6.55531	124-04-9	2.15131	2.25803	2.30471	2.42138	2.35664	2.29138	2.27008	2.31668	2.21972	2.30853	2.40908	2.35745
Cynaroside A	HMDB0040532	-	499.212	1.1587	pos	M+CH3OH+Na	C21H32O10	0	44	-7.74855	117804-06-5	3.52331	3.52142	3.55986	3.3015	3.27841	3.27325	3.33471	3.33022	3.36169	3.56822	3.61958	3.59418
Ile-Leu-Phe	-	-	414.233	1.189	pos	M+Na	C21H33N3O4	36.6	0	-7.28361	-	2.51675	2.67184	2.55631	1.44159	1.15933	1.4296	2.21343	2.35835	2.32903	2.66163	2.72004	2.7007
De-O-methylsimmondsin	HMDB0041208	-	344.133	1.2299	pos	M+H-H2O	C15H23NO9	0	46	-1.92866	135105-75-8	2.94897	2.90971	2.92946	3.20232	3.20298	3.21656	3.25613	3.26814	3.24821	2.90947	2.92171	2.91228
3,4-dihydroxyphenyl ethanol	-	-	119.049	1.2506	pos	M+H-2H2O	C8H10O3	71.1	0	-2.01391	-	3.42101	3.44641	3.44119	3.50829	3.55524	3.58065	3.52808	3.53731	3.5502	3.40997	3.46634	3.45004
2-phenylacetamide	HMDB0010715	C02505	136.076	1.2506	pos	M+H	C8H9NO	71.6	0	-0.556285	103-81-1	4.06341	4.0178	4.013	4.18808	4.18837	4.19746	4.18103	4.17728	4.17651	3.97584	3.99681	3.999
2-hydroxyphenylalanine	HMDB0006050	-	363.155	1.2506	pos	2M+H	C9H11NO3	85.1	0	-0.134697	2370-61-8	2.61617	2.60054	2.54589	2.87708	2.85873	2.86891	2.85113	2.78318	2.88008	2.57347	2.64206	2.56109
Thr-Leu	HMDB0259044	-	233.15	1.3007	pos	M+H	C10H20N2O4	0	42.3	-0.0325551	-	3.63492	3.6114	3.61734	3.47029	3.49474	3.50271	3.5056	3.5186	3.51173	3.65107	3.67631	3.6669
Methyl (R)-9-hydroxy-10-undecene-5,7-diynoate glucoside	HMDB0040895	-	373.123	1.3405	pos	M+Na-H2O	C18H24O8	0	42.5	-9.12079	152141-44-1	3.39679	3.36053	3.37322	3.17456	3.15609	3.18096	3.03225	3.03269	3.02221	3.12259	3.15482	3.16111
N-Butyryl-L-homoserine lactone	-	C11837	189.124	1.4007	pos	M+NH4	C8H13NO3	51.8	0	3.5208	-	2.96915	3.10325	3.05938	2.97261	3.00806	2.984	2.95991	2.82902	2.93039	3.14497	3.13741	3.12869
17-beta-Estradiol-3-glucuronide	HMDB0006224	C05503	448.208	1.4007	pos	M+	C24H32O8	0	40.3	-2.87607	15270-30-1	3.37442	3.30707	3.29194	3.08969	3.10463	3.10165	2.88268	2.90101	2.91769	3.31637	3.32845	3.31741
Neoamphimedine	-	-	314.092	1.4207	pos	M+H	C19H11N3O2	78.1	0	0.431559	-	4.14651	4.10413	4.11608	4.34443	4.36721	4.36999	4.40738	4.44486	4.48661	4.07284	4.0822	4.08592
5-Acetylamino-6-amino-3-methyluracil	HMDB0004400	C16366	199.082	1.4407	pos	M+H	C7H10N4O3	0	59.5	-4.48652	19893-78-8	1.47511	1.60303	1.57283	1.94162	2.04568	2.02171	2.10835	2.08233	2.09528	1.93073	1.99158	2.00272
Monomenthyl succinate	HMDB0036143	-	279.159	1.4407	pos	M+Na	C14H24O4	0	47.6	9.32341	188709-97-9	4.04035	4.00101	3.96544	3.94999	3.94814	3.97764	3.93709	3.93003	3.93887	3.99173	4.00412	4.02506
6''-Caffeoylisoorientin	HMDB0033004	-	575.118	1.512	pos	M+H-2H2O	C30H26O14	0	47.2	-0.998921	-	3.55042	3.58205	3.60726	3.4105	3.39658	3.42835	3.62281	3.64293	3.61087	3.62726	3.63761	3.63435
Prodelphinidin B	HMDB0037652	-	611.139	1.512	pos	M+H	C30H26O14	0	76.2	-0.191999	86631-36-9	4.13545	4.09515	4.11904	3.95347	3.95286	3.96399	4.14256	4.11238	4.11567	4.17994	4.20028	4.20678
Luteolin 7-O-(2-apiosyl-6-malonyl)-glucoside	HMDB0301682	-	631.128	1.5225	pos	M+H-2H2O	C29H30O18	0	63.9	-1.75769	-	2.31054	2.35679	2.38755	2.72909	2.71644	2.78079	2.92035	2.9356	2.89876	2.83976	2.85441	2.85373
Adenosine	HMDB0000050;HMDB0247583;PW_C000034	C00212	268.105	1.5327	pos	M+H	C10H13N5O4	94.2	0	1.97325	58-61-7	3.92049	3.86539	3.86778	3.70018	3.6915	3.71858	3.88143	3.88275	3.86216	3.88216	3.8912	3.90958
Bialaphos	HMDB0249177	C06457	362.088	1.5425	pos	M+K	C11H22N3O6P	0	65.7	-0.217091	35597-43-4	2.22035	2.33997	2.39434	2.16733	2.22951	2.17127	1.95205	1.88287	1.93917	2.45298	2.50018	2.54734
Gancaonin B	HMDB0038488	-	373.102	1.5625	pos	M+Na-H2O	C21H20O6	0	86.3	-7.62079	124596-86-7	1.57558	1.51759	1.64147	1.57441	1.6028	1.68522	1.06975	0.654612	0.86471	1.14501	1.15911	1.42447
Uridine 5'-diphosphate	HMDB0000295	C00015	387	1.6334	pos	M+H-H2O	C9H14N2O12P2	0	52.9	2.78205	58-98-0	2.50777	2.42576	2.36335	2.46456	2.46675	2.56254	2.49618	2.42679	2.54005	2.407	2.52252	2.40805
Luteolin 7-glucuronide	HMDB0240541	C03515	463.087	1.6435	pos	M+H	C21H18O12	0	69.3	-0.395727	-	3.61901	3.58205	3.59193	2.95076	3.00926	3.01465	3.63731	3.63797	3.64069	3.56502	3.58827	3.59038
Homocitric acid	HMDB0003518	C01251	171.029	1.6845	pos	M+H-2H2O	C7H10O7	0	55.1	-0.51469	13052-73-8	3.4616	3.44271	3.44981	3.54322	3.52537	3.54493	3.61504	3.62937	3.61552	3.52812	3.56953	3.57575
Pro-Ile	HMDB0304810	-	229.155	1.6945	pos	M+H	C11H20N2O3	76.7	0	1.5858	-	4.03167	3.99983	4.00141	4.08678	4.09438	4.09983	4.02012	4.0203	4.00921	4.10188	4.12238	4.12139
Acacetin 7-[apiosyl(1->6)-glucoside]	HMDB0035023	C01470	583.146	1.6945	pos	M+Na-H2O	C27H30O14	0	60.5	5.38846	239106-94-6	2.73755	2.71449	2.72676	2.5798	2.60445	2.63241	2.56019	2.51846	2.50434	2.6312	2.6397	2.62781
7-hydroxy-L-tryptophan	-	-	221.092	1.715	pos	M+H	C11H12N2O3	91.3	0	-0.205975	-	3.43845	3.37209	3.37405	3.06907	3.06998	3.08943	3.07407	3.06919	3.10618	3.30245	3.31572	3.31413
N-methyl-l-glutamic acid	HMDB0062660	C01046	144.065	1.7357	pos	M+H-H2O	C6H11NO4	75.7	0	-5.03387	35989-16-3	2.16152	2.20704	2.13722	2.07893	2.20987	2.07053	1.92074	1.75593	1.69799	1.93929	2.10247	1.96989
3'-O-Methylguanosine	HMDB0006038	-	302.086	1.7357	pos	M+Na-H2O	C11H15N5O5	0	41	-2.52958	10300-27-3	1.70053	1.65435	1.60947	1.0144	0.836891	1.2242	1.01429	0.888283	0.903422	0.624121	0.62727	0.712374
L-Targinine	HMDB0029416	C03884	188.129	1.756	pos	M+	C7H16N4O2	0	48.2	7.48377	17035-90-4	2.7286	2.71074	2.6505	2.5377	2.5028	2.6115	2.45507	2.51996	2.40393	2.61277	2.59342	2.57484
UDP-D-Xylose	HMDB0001018	C00190	591.062	1.756	pos	M+CH3OH+Na	C14H22N2O16P2	0	43.6	5.01283	3616/6/6;3616-06-6	2.83018	2.91986	2.76223	2.86201	2.85546	2.87255	2.78284	2.96975	2.81672	2.6842	2.69968	2.83786
Pyridoxal	HMDB0001545;PW_C001188	C00250	150.054	1.7762	pos	M+H-H2O	C8H9NO3	54.1	0	-3.05751	66-72-8	2.39331	2.25594	2.20862	2.0201	2.01985	1.99957	1.53895	1.46352	1.52316	1.99474	2.01885	2.0702
Dinex	-	C19038	267.098	1.7762	pos	M+H	C12H14N2O5	83.2	0	0.46328	131-89-5	3.48739	3.39431	3.37574	3.1878	3.16234	3.13713	2.75184	2.84181	2.80611	3.23464	3.25075	3.2321
Pirbuterol	HMDB0015407	C07807	241.155	1.7965	pos	M+H	C12H20N2O3	57.5	0	0.549126	38677-81-5	3.88888	3.8324	3.82865	3.87632	3.83933	3.87403	3.74419	3.70458	3.71307	3.88701	3.9074	3.92796
4-Ethyl-2-methyloxazole	HMDB0037838	-	112.075	1.8064	pos	M+H	C6H9NO	0	51.1	-5.11664	53833-20-8	3.51936	3.35871	3.29574	3.43832	3.57266	3.49912	3.39179	3.41813	3.37115	3.47055	3.41034	3.37741
Isochorismate	HMDB0304395	C00885	453.103	1.8355	pos	2M+H	C10H10O6	0	52.4	0.559267	22642-82-6	2.26039	2.25231	2.18641	1.71316	1.6703	1.81053	2.64493	2.58927	2.58033	2.65759	2.55545	2.68756
Imidazoleacetic acid riboside	HMDB0002331	C05131	291.119	1.8458	pos	M+CH3OH+H	C10H14N2O6	0	46.9	0.0350977301789	29605-99-0	2.78867	2.67972	2.72132	2.79033	2.70886	2.79975	2.89227	2.91981	2.85958	2.75879	2.81347	2.74663
Xanthosine	HMDB0000299;PW_C000203	C01762	285.082	1.8557	pos	M+H	C10H12N4O6	81.2	0	-1.7316	146-80-5	1.86832	1.88767	1.79468	1.87831	1.89565	1.87536	1.78168	1.75498	1.7614	1.81996	1.83162	1.84847
Ser-Ser-Glu	-	-	322.127	1.866	pos	M+H	C11H19N3O8	52.7	0	7.78599	-	2.24732	2.24528	2.26027	1.64201	1.68437	1.76897	1.65692	1.63655	1.6371	2.26648	2.27789	2.30984
Pymetrozine	HMDB0256932	C18590	182.081	1.8962	pos	M+H-2H2O	C10H11N5O	0	56.4	-8.78972	123312-89-0	2.12879	2.12041	1.96911	2.16884	2.19395	2.24068	2.14274	2.15275	2.21302	2.10563	2.03165	2.06833
5C-aglycone	HMDB0004810	-	336.118	1.8962	pos	M+ACN+Na	C16H16O4	0	41	-8.04813	34927-45-2	1.49447	1.47595	1.4147	1.41652	1.27314	1.5829	1.51375	1.44971	1.57584	1.39778	1.26378	1.42435
Lycorine	HMDB0254256	C08532	292.092	1.9165	pos	M+Na-H2O	C16H17NO4	0	45.2	-9.79925	476-28-8	2.37924	2.23331	2.40439	1.67826	1.73805	1.68124	1.14637	1.08337	1.26936	2.4972	2.48987	2.52767
DIBOA-Glc	HMDB0033734	-	361.124	1.9367	pos	M+NH4	C14H17NO9	0	50.4	-1.17536	155835-54-4	1.70913	1.65393	1.83685	1.90113	1.90525	1.91081	1.81629	1.85392	1.86443	1.88884	1.9625	1.93298
6-O-Galloylsucrose	HMDB0039282	-	512.162	1.947	pos	M+NH4	C19H26O15	0	62.6	1.58871	115731-15-2	2.05264	2.05327	2.10516	1.68635	1.7558	1.89589	2.65393	2.67916	2.66426	2.16128	2.15109	2.16705
2-Hydroxyadenine	HMDB0000403	-	152.056	1.9673	pos	M+H	C5H5N5O	0	56.7	-1.91222	3373-53-3	2.56545	2.62029	2.67801	2.29907	2.38995	2.38072	1.94782	1.8619	1.91056	2.57924	2.50057	2.56298
Amygdalin	HMDB0035030	C08325	490.191	1.9673	pos	M+CH3OH+H	C20H27NO11	0	58.8	-1.29359	29883-15-6	2.98256	2.95984	2.99532	2.87581	2.92017	2.9872	2.81614	2.86053	2.78556	3.08469	3.11551	3.13696
Glu-Val	HMDB0028832	-	247.13	1.9772	pos	M+H	C10H18N2O5	60.3	0	4.14456	5879-06-01	2.71334	2.61695	2.6407	2.85728	2.90378	2.86709	2.55606	2.58547	2.59278	2.76667	2.74717	2.75641
Tyr-Val-Gly	HMDB0253011	-	338.172	1.9772	pos	M+H	C16H23N3O5	0	55.5	1.5778	-	2.47575	2.38727	2.44722	2.47715	2.44294	2.42913	2.23703	2.27883	2.2705	2.22814	2.19957	2.26548
Dianthoside	-	-	288.086	1.9875	pos	M+	C12H16O8	62.6	0	4.54014	-	2.55446	2.56352	2.48338	2.23764	2.28471	2.24662	2.42281	2.52416	2.38466	2.489	2.4552	2.51215
NeuNGc	HMDB0062502	C03410	308.101	1.9875	pos	M+H-H2O	C11H19NO10	0	47.9	9.64989	-	1.81728	1.78836	1.57654	1.08479	1.36351	1.19024	1.46866	1.46964	1.68434	1.31151	1.58059	1.56819
Met-Arg	HMDB0028967	-	310.129	1.998	pos	M+Na-H2O	C11H23N5O3S	0	53.4	-7.31537	-	4.00422	3.96518	3.97286	4.07195	4.08281	4.10336	3.9648	3.95759	3.93198	3.93933	3.93339	3.93517
Galactosyl 4-hydroxyproline	HMDB0029353	-	335.144	1.998	pos	M+ACN+H	C11H19NO8	0	52.8	-1.47214	79284-73-4	2.54444	2.50944	2.55547	2.43591	2.47038	2.48886	2.8275	2.80394	2.85035	2.49986	2.48127	2.51832
5-(3',4',5'-Trihydroxyphenyl)-gamma-valerolactone-4'-O-glucuronide	HMDB0059986	-	455.118	1.998	pos	M+CH3OH+Na	C17H20O11	0	52.9	4.74468	-	2.3951	2.43902	2.41411	1.63487	1.77698	1.71537	2.78739	2.82185	2.74246	2.57546	2.43861	2.52128
5-(3-Pyridyl)-2-hydroxytetrahydrofuran	HMDB0062407	C19578	166.087	2.039	pos	M+H	C9H11NO2	0	40.6	2.58389	53798-73-5	4.97747	4.93774	4.91231	4.93811	4.93559	4.94736	4.76831	4.77683	4.76537	4.94348	4.95186	4.95947
4-Hydroxycinnamyl aldehyde	HMDB0040986	C05608	149.059	2.0492	pos	M+H	C9H8O2	72.4	0	-2.31918	2538-87-6	3.54455	3.55988	3.50067	3.54345	3.48292	3.55684	3.38442	3.31971	3.31413	3.53979	3.52577	3.53861
Gln-Thr-Phe	-	-	458.202	2.0992	pos	M+ACN+Na	C18H26N4O6	45.1	0	1.73943	-	3.15202	3.11966	3.18603	2.501	2.67471	2.47788	2.6709	2.75658	2.66784	2.73669	2.77484	2.84361
Monoisobutyl phthalic acid	HMDB0002056	-	205.085	2.1193	pos	M+H-H2O	C12H14O4	0	97.2	-4.25475	30833-53-5	2.80126	2.72492	2.67499	2.68708	2.73754	2.71625	2.61478	2.62479	2.66844	2.80031	2.73862	2.68817
Baicalin	HMDB0041832	C10025	447.093	2.1397	pos	M+H	C21H18O11	0	52.2	1.52676	21967-41-9	3.37115	3.32288	3.368	2.82343	2.85545	2.87461	3.39356	3.39393	3.35925	3.20349	3.21009	3.18769
N-Hydroxy-L-tryptophan	HMDB0255152	C19716	221.092	2.1498	pos	M+H	C11H12N2O3	63.2	0	-1.39795	-	1.9418	1.89631	1.82162	1.98534	1.87348	1.99002	1.6876	1.66721	1.68878	1.9875	1.87982	1.89106
1,3-dimethyluric acid	HMDB0001857	-	197.066	2.1597	pos	M+H	C7H8N4O3	71.5	0	-2.93917	944-73-0	0.00299012	0.00276129	0.00269945	0.00307463	0.00308321	0.00320995	0.00300539	0.0029922	0.00297194	0.00268599	0.00271155	0.00272753
1-acetylproline	HMDB0242126	-	158.08	2.1698	pos	M+H	C7H11NO3	73.1	0	-7.39295	-	2.94089	2.95071	3.05673	3.02875	3.06243	3.03289	3.19721	3.03536	3.09096	2.97705	3.0484	3.16587
Genistein 7-O-glucuronide	HMDB0041739	-	429.083	2.1698	pos	M+H-H2O	C21H18O11	0	43.4	3.82669	-	2.56995	2.56783	2.55704	2.12498	2.16066	2.13171	2.57523	2.53061	2.52114	2.3698	2.4016	2.3778
Acetophenone	HMDB0033910	C07113	121.064	2.1797	pos	M+H	C8H8O	0	40.6	-5.1116	98-86-2	1.72057	1.57908	1.60686	1.07977	0.788442	1.1759	1.23462	1.22032	1.26551	1.48447	1.3973	1.49627
Cyclo(Leu-Phe)	HMDB0094673	C20519	260.151	2.1797	pos	M+	C15H20N2O2	0	44.3	-4.84771	-	2.77089	2.78695	2.77186	2.64801	2.7258	2.70908	2.7521	2.7991	2.74082	2.84442	2.79982	2.79827
Mandelonitrile rutinoside	HMDB0032803	-	442.17	2.1797	pos	M+H	C20H27NO10	0	42.4	-1.27507	184002-37-7	2.50353	2.52917	2.50589	2.81875	2.83051	2.8612	2.33222	2.38142	2.24412	2.53098	2.56311	2.54788
2-O-Methyl-L-fucose	HMDB0033789	-	220.118	2.1902	pos	M+ACN+H	C7H14O5	0	55.8	0.804734	1887228-22-9	3.70125	3.65905	3.63529	3.62718	3.60742	3.65078	3.5963	3.59677	3.57779	3.67344	3.67102	3.68081
(7'S,8'S)-4,7'-Epoxy-3,8'-bilign-7-ene-3',5-dimethoxy-4',9,9'-triol 4'-glucoside	HMDB0040636	-	521.199	2.1902	pos	M+H	C26H32O11	0	41.6	-5.54683	107870-87-1	2.89357	2.87898	2.86331	2.97437	3.04458	3.05424	3.21018	3.19507	3.18987	2.79344	2.84283	2.81559
Hesperetin 3',7-O-diglucuronide	HMDB0041742	-	655.156	2.1902	pos	M+H	C28H30O18	0	46.4	8.03971	-	2.26463	2.35293	2.39578	2.4516	2.5655	2.53108	2.25388	2.43706	2.4646	2.5551	2.66316	2.58144
N2,n2-dimethylguanosine	HMDB0004824	-	312.131	2.2107	pos	M+H	C12H17N5O5	94.9	0	1.06437	2140-67-2	3.13881	3.11006	3.1291	2.94393	2.94063	2.96609	2.92204	2.88901	2.91614	3.20611	3.24758	3.22363
Delphinidin 3-caffeoylglucoside	HMDB0301899	C16367	645.167	2.2107	pos	M+NH4	C30H27O15+	0	52.7	-3.09254	-	3.78247	3.81005	3.85711	3.50387	3.48803	3.51875	4.21472	4.20667	4.17906	3.83432	3.8499	3.84374
Hydroxyphenylacetylglycine	HMDB0000735	C05596	242.101	2.2408	pos	M+CH3OH+H	C10H11NO4	0	52.7	-6.49995	28116-23-6	2.13883	2.23571	2.16414	2.08891	2.11094	2.07842	2.00216	2.01411	2.00799	2.18269	2.14393	2.21291
Trans-zeatin-9-N-glucoside	-	-	382.17	2.251	pos	M+H	C16H23N5O6	57.4	0	-5.80452	-	2.54304	2.43719	2.3915	2.5988	2.3482	2.45898	2.3408	2.27983	2.36603	2.40788	2.39572	2.51735
Sarcodon scabrosus Depsipeptide	HMDB0041421	-	508.265	2.251	pos	M+Na	C23H39N3O8	0	50.7	3.93703	-	2.21719	2.05939	2.08674	1.70482	1.91826	1.73255	1.40569	1.40385	1.401	2.56856	2.5516	2.49894
Kaempferol 3-rhamnoside 7-galacturonide	HMDB0039320	-	608.137	2.2715	pos	M+	C27H28O16	0	45.1	-0.705361	124167-98-2	1.05025	1.01877	1.00985	1.26305	1.27301	1.22012	1.4585	1.37773	1.36944	1.00789	1.01161	1.01392
3-O-Caffeoyl-1-O-methylquinic acid	HMDB0039959	-	391.103	2.2815	pos	M+Na	C17H20O9	0	40.4	9.06073	-	2.93983	2.92566	2.93445	2.553	2.48554	2.56739	2.71871	2.73687	2.68299	2.69963	2.75701	2.75295
2-O-Caffeoylarbutin	HMDB0031347	-	452.154	2.2815	pos	M+NH4	C21H22O10	0	55.2	-2.31227	230955-36-9	3.40234	3.35524	3.36477	3.34888	3.37664	3.37366	3.57524	3.57211	3.56878	3.1643	3.22428	3.22355
2-Methylene-4-oxopentanedioic acid	HMDB0037759	C06035	159.028	2.2917	pos	M+H	C6H6O5	0	43.4	-5.59041	-	1.22052	1.188	1.17877	1.23194	1.23309	1.24964	1.2226	1.2208	1.21802	1.17674	1.18059	1.18299
2',3,5-Trihydroxy-5',7-dimethoxyflavanone	HMDB0040482	-	350.124	2.2917	pos	M+NH4	C17H16O7	0	49.8	1.70569	74175-80-7	2.33097	2.39938	2.45304	2.22402	2.25181	2.21561	2.30403	2.34823	2.27336	2.22243	2.41866	2.28095
L-trans-4-Methyl-2-pyrrolidinecarboxylic acid	HMDB0029435	-	112.075	2.3018	pos	M+H-H2O	C6H11NO2	0	41.7	-5.56424	23009-50-9	2.73391	2.69223	2.63276	2.65686	2.72731	2.58049	2.60492	2.55864	2.69226	2.67177	2.62295	2.65667
Gallocatechin-(4alpha->8)-gallocatechin-(4alpha->8)-gallocatechin	HMDB0040378	-	915.198	2.3018	pos	M+H	C45H38O21	0	46.9	-0.136244	87402-90-2	3.37178	3.33921	3.37912	3.84792	3.85218	3.85545	3.56508	3.5833	3.57807	3.86393	3.88141	3.8815
N-methylisoleucine	-	-	146.118	2.3225	pos	M+H	C7H15NO2	84.1	0	4.14879	-	3.09638	3.06263	3.07137	3.05087	3.05688	3.06349	2.89715	2.92022	2.9237	2.97913	3.07396	3.0054
Thr-Ile	HMDB0029064	-	274.177	2.3225	pos	M+ACN+H	C10H20N2O4	0	59.3	2.53759	129050-49-3	3.30337	3.20048	3.22666	3.11185	2.97819	3.13965	2.76405	2.7365	2.76719	3.13985	3.15668	3.18122
Egonol glucoside	HMDB0034280	-	489.171	2.3225	pos	M+H	C25H28O10	0	41.5	-9.16924	77690-83-6	3.93385	3.9066	3.8923	3.641	3.61765	3.63269	3.36813	3.37361	3.35493	3.86313	3.91196	3.89583
4-Methylumbelliferone glucuronide	HMDB0240464	C11584	394.114	2.3325	pos	M+ACN+H	C16H16O9	0	42.8	3.2132	6160-80-1	2.8549	2.80378	2.90191	2.47547	2.50767	2.52007	2.44367	2.39618	2.42836	2.76362	2.95173	2.85139
Lipoyl-AMP	HMDB0059635	C16238	577.133	2.3325	pos	M+ACN+H	C18H26N5O8PS2	0	40.4	5.54068	-	2.99582	2.93207	2.94385	2.94527	2.9356	2.93991	3.06831	3.07197	3.05626	2.80316	2.84591	2.83795
Monooctyl phthalate	HMDB0254869	-	279.158	2.3427	pos	M+H	C16H22O4	95.6	0	-3.68595	-	2.91471	2.90177	2.86432	2.91972	2.93839	2.88669	2.80726	2.81629	2.93008	2.87664	2.94866	2.89758
Gamma-Glutamyltyramine	-	C20926	267.134	2.353	pos	M+H	C13H18N2O4	59.3	0	-1.19584	-	1.30741	1.85627	1.39361	0.846942	0.767047	0.781653	1.42379	1.50237	1.39558	1.27315	0.923562	0.95516
Leu-Pro	HMDB0011175	-	229.154	2.3628	pos	M+H	C11H20N2O3	82.4	0	-3.28761	6403-35-6	2.64011	2.67697	2.6061	2.44723	2.41106	2.38758	2.24146	2.20888	2.25678	2.51944	2.56997	2.53961
Catechin 3'-glucuronide	HMDB0127728	-	471.091	2.373	pos	M+Na-H2O	C21H22O12	0	58.9	1.23145	853728-25-3	2.36105	2.26072	2.37981	2.55328	2.59756	2.54887	2.48408	2.39996	2.53855	2.46754	2.45933	2.40267
Griseophenone D	-	-	291.086	2.3832	pos	M+H	C15H14O6	40	0	-1.27257	-	2.42572	2.38197	2.37061	2.37741	2.27325	2.41068	2.4849	2.4887	2.48471	2.44622	2.42842	2.32047
Morphine-6-glucuronide	HMDB0041937	C16578	479.199	2.3832	pos	M+NH4	C23H27NO9	0	43.8	-7.16806	20290-10-2	3.13117	3.09584	3.13567	3.0658	3.07754	3.10248	3.17477	3.17322	3.21325	3.0712	3.03329	3.05893
Liquiritigenin 4'-[3-acetylapiosyl-(1->2)-glucoside]	HMDB0035444	-	597.154	2.3832	pos	M+Na-H2O	C28H32O14	0	66.6	-6.62356	226946-10-7	3.51887	3.48376	3.5188	3.27987	3.3019	3.30201	3.2536	3.26487	3.27398	3.37027	3.39925	3.41854
Leu-Thr	-	-	341.133	2.3931	pos	M+H	C15H20N2O7	42.1	0	-4.03483	-	2.11285	2.0637	2.14477	1.80436	1.85801	1.84301	1.69482	1.6404	1.6836	2.02528	1.96279	2.08266
5-Hydroxy-3,3',4',7,8-pentamethoxyflavone	HMDB0029227	-	406.149	2.4033	pos	M+NH4	C20H20O8	0	52.8	-1.03909	-	2.87899	2.74221	2.79593	2.60595	2.62546	2.63419	2.14657	2.27609	2.47456	2.50063	2.54926	2.58553
Dihydrorobinetin	-	-	305.066	2.4133	pos	M+H	C15H12O7	41.8	0	0.885571	-	3.39179	3.32949	3.36433	3.52065	3.47423	3.51693	3.44667	3.37502	3.39452	3.61251	3.66413	3.63717
6-Methoxyluteolin 7-glucuronide	HMDB0037459	-	475.087	2.4133	pos	M+H-H2O	C22H20O13	0	46.6	-0.522112	82657-12-3	3.0929	3.00988	3.02264	3.21506	3.23634	3.22778	2.55508	2.69047	2.76557	2.85295	2.90174	2.9216
Mascaroside	HMDB0035603	C09132	529.202	2.4133	pos	M+Na-H2O	C26H36O11	0	51.6	-6.65637	55465-97-9	1.97901	1.92202	2.01451	1.57268	1.72418	1.70042	1.17882	0.851427	1.18867	2.3209	2.348	2.23532
Pedaliin	HMDB0030805	-	443.097	2.4233	pos	M+H-2H2O	C22H22O12	0	58.7	0.139136	22860-72-6	3.68976	3.65932	3.6737	3.9465	3.93777	3.9617	3.69705	3.70482	3.71774	4.03398	4.0639	4.06837
Dimethylmaleic acid anhydride	-	-	127.038	2.4537	pos	M+H	C6H6O3	70	0	-6.47659	-	2.61266	2.69553	2.60881	2.46452	2.41136	2.42417	2.35336	2.50814	2.49765	2.69671	2.55263	2.41057
7-Hydroxy-2-methyl-4-oxo-4H-1-benzopyran-5-carboxylic acid 7-glucoside	HMDB0036377	-	424.124	2.4537	pos	M+ACN+H	C17H18O10	0	77	0.190468	-	2.25154	2.28981	2.2553	2.10983	2.0585	2.12394	2.12503	2.20587	2.23338	2.16015	2.21977	2.20446
Folinic acid	HMDB0001562;HMDB0247218;HMDB0001562	C03479	474.173	2.4636	pos	M+H	C20H23N7O7	76.7	0	-1.39762	1958/5/9;68538-85-2	2.7654	2.76563	2.77204	2.86559	2.87681	2.9184	2.65964	2.62104	2.67614	2.99565	3.00855	3.00066
Glu-Hyp	HMDB0011161	-	521.211	2.4843	pos	2M+H	C10H16N2O6	0	53.9	3.7	33740-96-4	3.78413	3.73289	3.73506	3.83586	3.81067	3.84102	4.14048	4.14496	4.1097	3.59991	3.65242	3.63004
Aminophylline	HMDB0001889	C07130	181.071	2.5042	pos	M+H	C7H8N4O2	85.5	0	-4.12215	58-55-9	1.95643	1.98146	1.86648	2.34336	2.28818	2.25334	2.57456	2.47457	2.5507	1.92313	1.92566	2.04062
Leu-Val	HMDB0028942	-	231.171	2.534	pos	M+H	C11H22N2O3	57.8	0	1.73605	-	2.99847	2.99934	3.02202	2.87953	2.76298	2.75622	2.60329	2.54138	2.53598	2.91888	3.08801	2.89499
Asperuloside	HMDB0248667	C09769	469.134	2.534	pos	M+CH3OH+Na	C18H22O11	0	65.8	4.81395	14259-45-1	3.73715	3.68722	3.6765	3.46639	3.4602	3.46416	3.66606	3.66665	3.66956	3.74752	3.74728	3.75548
Salviaflaside methyl ester	HMDB0033706	-	575.118	2.534	pos	M+K	C25H28O13	0	46.9	3.73162	178860-70-3	3.3535	3.25789	3.30096	3.38408	3.38147	3.39794	3.47392	3.496	3.49141	3.39499	3.42213	3.43498
Fumariflorine	-	-	238.107	2.5543	pos	M+H	C12H15NO4	60	0	-0.465089	-	3.07437	2.93672	3.02276	3.0084	3.01316	2.9213	2.95672	2.9369	2.82857	2.98917	2.96384	3.06211
Fluprostenol	HMDB0252405	-	463.172	2.5543	pos	M+Na-H2O	C23H29F3O6	0	41.3	3.35695	-	2.83522	2.7406	2.7179	2.70316	2.69962	2.72461	2.57603	2.55576	2.54549	2.53738	2.63535	2.6291
Formononetin 7-(2-p-hydroxybenzoylglucoside)	HMDB0038773	-	605.163	2.5543	pos	M+CH3OH+Na	C29H26O11	0	47.8	0.371878	122130-27-2	2.70799	2.5709	2.72936	2.90694	2.98512	2.95164	2.94673	3.03144	3.04268	2.65138	2.83158	2.76849
Kaempferol 3-gentiobioside-7-rhamnoside	LMPK12111762	-	757.216	2.5543	pos	M+H	C33H40O20	69.5	0	-3.65213	-	2.24867	2.19121	2.1432	2.55628	2.52992	2.53232	2.57497	2.60322	2.48538	3.19988	3.22077	3.21754
Portulacaxanthin II	HMDB0012281	C08565	392.148	2.5645	pos	M+NH4	C18H18N2O7	0	44	7.14837	135545-98-1	3.64767	3.60157	3.61057	3.48748	3.47188	3.48481	3.29858	3.28819	3.2714	3.50332	3.52639	3.51227
6'-Apiosyllotaustralin	HMDB0034207	-	448.18	2.5645	pos	M+CH3OH+Na	C16H27NO10	0	45.8	3.11462	170033-25-7	2.29524	2.21698	2.20942	2.27179	2.11694	2.26836	2.72451	2.79069	2.73046	2.12657	2.21561	2.18133
Xanthurenic acid	HMDB0000881;PW_C000703	C02470	206.043	2.5748	pos	M+H	C10H7NO4	89.6	0	-10.5685	59-00-7	2.77884	2.65559	2.63475	2.72041	2.72897	2.58035	2.87275	2.73706	2.84544	3.01249	2.87681	3.03862
Robinin	HMDB0302847;HMDB0257285;LMPK12111685	C10178	741.217	2.5748	pos	M+H	C33H40O19	61	0	-9.15291	301-19-9	2.63073	2.59866	2.65375	2.89232	2.86344	2.84985	2.88993	2.89704	2.82566	3.1256	3.16304	3.13796
Aesculetin-6-O-beta-D-apiofuranosyl-(1->6)-O-beta-glucopyranoside	-	-	455.118	2.5852	pos	M+H-H2O	C20H24O13	36.3	0	-0.951687	-	3.44043	3.40547	3.36567	3.00668	2.95751	3.00744	3.55436	3.53877	3.50864	3.41724	3.45541	3.47403
Spinacetin 3-gentiobioside	HMDB0037469	-	670.176	2.5955	pos	M+	C29H34O18	0	61.7	1.77844	101021-29-8	3.04463	2.9596	2.94195	2.59269	2.54933	2.57518	2.53294	2.53211	2.52248	2.78319	2.83675	2.80348
Phe-Asn	HMDB0028990	-	280.13	2.6055	pos	M+H	C13H17N3O4	72.2	0	2.8008	39537-20-7	2.30198	2.24405	2.28623	2.3036	2.25792	2.30065	1.24196	1.15801	1.12903	2.34146	2.3485	2.26414
1-Nitro-5-hydroxy-6-glutathionyl-5,6-dihydronaphthalene	HMDB0060327	C14805	501.102	2.6055	pos	M+Na-H2O	C20H24N4O9S	0	43.9	-7.42584	-	3.00768	3.0105	2.97422	3.2333	3.20139	3.24015	3.0013	3.02473	2.97719	3.23955	3.23352	3.16443
Benzyl methyl disulfide	HMDB0040590	-	153.018	2.6158	pos	M+H-H2O	C8H10S2	0	42.4	-9.45203	699-10-5	2.89283	2.70192	2.73286	2.84695	2.64833	2.8759	2.44175	2.36805	2.40602	2.76051	2.75644	2.62588
Hibiscitrin	HMDB0029678	-	497.092	2.6158	pos	M+H	C21H20O14	0	68.8	-1.25556	-	3.64591	3.5349	3.53266	3.71409	3.68883	3.69978	3.37693	3.41103	3.35439	3.34253	3.33697	3.38739
Aesculin	HMDB0030820	C09264	341.087	2.6256	pos	M+H	C15H16O9	91.1	0	1.06474	531-75-9	2.98633	2.94011	2.97428	2.18004	2.10783	2.15062	2.65026	2.62207	2.63448	2.92481	2.96231	2.95179
5-Hydroxy-7,3',4'-trimethoxy-8-methylisoflavone 5-neohesperidoside	HMDB0030627	-	689.187	2.656	pos	M+K	C31H38O15	0	51.7	4.61881	87611-94-7	4.06985	3.98827	4.02251	3.92843	3.90957	3.93753	3.81098	3.83845	3.83795	3.99552	3.99467	3.99971
L-Tryptophan	HMDB0000929;PW_C000741	C00078	409.187	2.666	pos	2M+H	C11H12N2O2	95.5	0	-0.458782	73-22-3	3.62685	3.57619	3.53661	3.4298	3.3284	3.40677	3.14856	3.10172	3.08334	3.48923	3.52017	3.54517
Delphinidin 3-sophoroside	HMDB0038007	-	669.192	2.666	pos	M+ACN+H	C27H31O17+	0	40.2	3.01296	59212-40-7	2.95707	3.00304	2.97549	2.15187	2.30329	2.1941	2.96165	2.98769	2.93647	2.72055	2.70827	2.65387
6-Methyl indole	-	-	132.08	2.6761	pos	M+H	C9H9N	71.5	0	-3.66252	-	3.25998	3.32555	3.17529	3.17785	3.15817	3.13272	2.90873	2.93127	3.01527	3.23274	3.36434	3.2551
4-indolecarbaldehyde	-	-	146.06	2.6761	pos	M+H	C9H7NO	92.9	0	-0.478893	-	3.89674	3.83966	3.84694	3.82546	3.79506	3.81186	3.51629	3.55899	3.56256	3.85518	3.88199	3.8906
Liquiritin	HMDB0029520	C16989	436.159	2.6761	pos	M+NH4	C21H22O9	0	40.4	-2.60577	551-15-5	2.85117	2.93875	2.70424	2.58686	2.81841	2.72677	3.09577	2.98948	3.08652	1.82518	1.89322	2.18452
Delphinidin 3-glucoside	HMDB0037997	C12138	465.101	2.716	pos	M+	C21H21O12+	82.8	0	-5.31845	6906-38-3;50986-17-9;6906-38-3	1.7818	1.32325	1.67148	1.32295	1.66282	1.27287	2.39272	2.4151	2.33388	1.74067	1.51472	1.20599
8-C-Ascorbylepigallocatechin 3-gallate	HMDB0039208	-	650.135	2.716	pos	M+NH4	C28H24O17	0	82.8	-0.240841	126715-87-5	2.28871	2.45389	2.82136	2.93232	2.98697	2.98906	3.4265	3.43458	3.52501	2.81208	2.83455	2.86335
(E)-3-(2,3-Dihydroxyphenyl)-2-propenoic acid	HMDB0032057	C12623	181.049	2.7358	pos	M+H	C9H8O4	0	40.2	-0.598184	38481-04-8	3.65291	3.63394	3.66428	3.52715	3.5584	3.53564	3.52156	3.54443	3.57862	3.67429	3.72209	3.65948
DL-Homocystine	HMDB0000575	C01817	310.09	2.7358	pos	M+ACN+H	C8H16N2O4S2	0	64	2.52988	870-93-9	2.6825	2.67787	2.67873	2.46362	2.49586	2.47392	2.45611	2.44834	2.50726	2.63972	2.72554	2.65426
Val-Leu	HMDB0029131	-	231.171	2.7561	pos	M+H	C11H22N2O3	85.4	0	1.81237	3989-97-7	3.0061	3.02726	3.10134	2.98035	3.0196	3.00021	2.87982	2.91915	2.7698	2.90013	2.93267	2.94317
3-Glucogallic acid	HMDB0039322	-	315.071	2.7561	pos	M+H-H2O	C13H16O10	0	43.9	0.516026	91984-84-8	3.24863	3.07687	3.11349	3.24306	3.26399	3.24944	2.7181	2.72975	2.82817	2.93199	2.99569	3.01119
3,3',5-Trihydroxy-4',7-dimethoxyflavanone	HMDB0037504	-	333.096	2.7561	pos	M+H	C17H16O7	0	48	-2.26782	79995-67-8	3.35692	3.26687	3.2832	3.15082	3.2015	3.20846	3.59312	3.59259	3.58801	3.11894	3.14373	3.18263
Thr-His	HMDB0029063	-	256.117	2.7661	pos	M+	C10H16N4O4	0	54.4	0.463951	55831-93-1	1.42478	1.69226	2.20101	1.49173	1.73778	1.57646	1.78702	2.07724	2.10176	1.17202	1.4574	1.61537
Genkwanin	HMDB0252684	C10046	317.102	2.7661	pos	M+CH3OH+H	C16H12O5	0	85.5	0.00150492274371	437-64-9	2.29493	2.29452	2.34225	2.62711	2.68387	2.67653	2.71878	2.67795	2.6651	2.00071	2.17558	2.18953
2-Hydroxy-3-methyl-4H-pyran-4-one O-(6E-cinnamoyl-b-D-glucoside)	HMDB0041098	-	436.16	2.7661	pos	M+NH4	C21H22O9	0	74.1	-1.30387	84888-58-4	2.89518	2.84774	2.79179	2.75477	2.73291	2.71754	3.3271	3.29829	3.31885	2.58123	2.64008	2.61289
Quercetin 3-(2G-rhamnosylgentiobioside)	HMDB0037936	-	773.21	2.7661	pos	M+H	C33H40O21	0	44.6	-4.4849	55780-29-5	2.43674	2.14113	2.03394	1.94125	1.89606	1.8233	2.11907	2.17373	2.01207	2.5955	2.59201	2.65909
Margrapine A	HMDB0031254	-	419.181	2.7763	pos	M+NH4	C21H23NO7	0	46	-1.13128	185417-68-9	3.04413	3.04253	3.05723	2.77657	2.82916	2.82272	2.65956	2.60312	2.63158	3.03121	3.03817	3.05751
Limocitrin 3-rhamnoside	HMDB0037578	-	515.111	2.7865	pos	M+Na	C23H24O12	0	42.5	-9.82289	90456-56-7	2.3438	2.06698	2.16953	1.95654	2.15352	2.10404	2.30271	2.42747	2.48297	1.94983	2.13063	2.0522
Prodelphinidin A2 3'-gallate	HMDB0039730	-	761.133	2.7965	pos	M+H	C37H28O18	0	75.2	-1.89358	126715-94-4	3.02864	3.041	3.0276	2.94124	2.98968	2.95873	3.21375	3.2094	3.28364	3.2101	3.23167	3.25489
Pelargonidin 5-galactoside	HMDB0041170	-	434.117	2.8371	pos	M+H	C21H21O10+	0	60.6	-9.58536	157526-28-8	3.10049	2.99096	3.15081	2.11936	2.26383	2.40666	0.755991	1.46557	1.55888	2.22113	2.06138	2.18799
(+)-Lithospermic acid	HMDB0242255	-	556.14	2.8371	pos	M+NH4	C27H22O12	0	41.5	-8.595	-	2.63582	2.54594	2.48213	2.25282	2.40657	2.4178	2.45204	2.45425	2.56632	2.65057	2.66967	2.46006
Benzofuran	HMDB0032929	C14512	119.049	2.8473	pos	M+H	C8H6O	61.2	0	-4.28135	271-89-6	3.18248	3.09379	3.1788	3.16802	3.21344	3.3227	3.23062	3.00252	3.18187	3.33557	3.28358	3.33455
Oenanthoside A	HMDB0035441	-	404.134	2.8473	pos	M+ACN+Na	C16H20O8	0	41.1	7.78723	-	3.20806	3.12762	3.17556	2.96891	2.991	3.01334	2.78945	2.76668	2.79165	3.29458	3.28504	3.31397
Apigenin 7-O-(2''-O-acetylglucoside)	HMDB0037341	-	475.123	2.8473	pos	M+H	C23H22O11	0	63.8	-1.72283	75357-75-4	3.05004	2.90246	3.03501	2.60333	2.55984	2.53448	2.84631	2.77762	2.80366	3.06922	2.98689	3.08864
Safflomin A	HMDB0030558	-	613.176	2.8473	pos	M+H	C27H32O16	0	48	-1.28688	78281-02-4	4.27783	4.27991	4.21698	3.85847	3.86853	3.87719	4.07248	4.06479	4.06239	4.25908	4.24307	4.25559
5,7alpha-Dihydro-1,4,4,7a-tetramethyl-4H-indene	HMDB0036683	-	175.148	2.8576	pos	M+H	C13H18	0	44	-0.92641	99901-21-0	2.93505	2.98642	3.0039	2.31488	2.45124	2.43259	2.40573	2.31281	2.23659	2.83326	2.70965	2.8144
Deoxyinosine	HMDB0000071	C05512	253.093	2.8778	pos	M+H	C10H12N4O4	0	57.6	-1.54213	890-38-0	2.24944	2.31791	2.29332	2.44141	2.25684	2.37452	2.70065	2.71583	2.47542	2.07644	2.06024	2.08619
4''-Methyl-6''-(3,4-dihydroxy-E-cinnamoyl)isoorientin	HMDB0033005	-	607.146	2.8778	pos	M+H-H2O	C31H28O14	0	64.8	2.93371	-	2.57044	2.35158	2.34081	2.69061	2.6858	2.7155	2.59839	2.5816	2.62233	2.60587	2.59814	2.6668
Leucine-betaxanthin	HMDB0304697	C08552	727.205	2.8778	pos	M+H	C34H34N2O16	0	61.7	9.70009	-	3.08203	2.91361	2.97159	2.69128	2.73985	2.69604	3.24547	3.18632	3.18613	3.19011	3.20012	3.27648
Catechin-(4alpha->8)-gallocatechin-(4alpha->8)-catechin	HMDB0038375	-	883.207	2.8778	pos	M+H	C45H38O19	0	44.5	-0.589674	87421-89-4	3.47474	3.37085	3.37121	3.68313	3.67499	3.6803	3.45079	3.45655	3.45116	3.84334	3.86296	3.84709
4-caffeoylquinic acid	HMDB0030653	-	355.103	2.8881	pos	M+H	C16H18O9	93.1	0	0.262687	905-99-7	3.90388	3.8845	3.8588	3.64764	3.65048	3.64182	3.5176	3.49922	3.49445	4.01621	4.00353	4.0229
Methyl (3x,10R)-dihydroxy-11-dodecene-6,8-diynoate 10-glucoside	HMDB0040896	-	399.164	2.8881	pos	M+H	C19H26O9	0	53.7	-1.07939	152141-43-0	3.47483	3.4529	3.40113	3.34064	3.33019	3.3504	3.32862	3.34445	3.34486	3.52769	3.55028	3.56398
Anhydrotetracycline	-	C02811	427.145	2.8983	pos	M+H	C22H22N2O7	41.2	0	-11.7779	-	3.13901	3.12576	3.09687	2.77307	2.72242	2.78399	2.64957	2.70151	2.76029	2.97429	3.00707	3.0712
Octanol	HMDB0001183	C00756	153.126	2.9081	pos	M+Na	C8H18O	0	59	7.4593	111-87-5	3.76528	3.80801	3.73949	2.99161	2.7906	3.04095	2.85448	2.3522	2.51097	2.59193	2.79595	2.78639
Biochanin A 7-(6-methylmalonylglucoside)	HMDB0030641	-	588.171	2.9081	pos	M+ACN+H	C26H26O13	0	58.9	-0.750419	34232-19-4	3.51986	3.43763	3.38881	4.03725	4.02386	4.06889	4.72308	4.75212	4.81322	3.80388	3.88872	3.8898
N1-trans-Feruloylagmatine	HMDB0037107	C18325	307.177	2.9181	pos	M+H	C15H22N4O3	0	41.7	2.10522	-	3.24126	3.25072	3.20335	2.81973	2.68354	2.95794	3.36976	3.32303	3.45448	3.3891	3.45217	3.38365
Caffeine	HMDB0001847;PW_C001222	C07481	195.088	2.9376	pos	M+H	C8H10N4O2	84.3	0	3.98185	1958/8/2;58-08-2	5.78594	5.72143	5.71418	5.69189	5.66503	5.68535	5.6335	5.64809	5.6604	5.70368	5.7213	5.72697
Astin I	HMDB0041419	C00373	534.213	2.9376	pos	M+H-H2O	C25H34ClN5O7	0	62.7	3.36176	161162-22-7	3.35108	3.30502	3.39435	2.92766	2.97167	3.04794	2.57581	2.82842	2.43467	3.37637	3.29842	3.45271
1-Hydroxy-3-methoxy-7-primeverosyloxyxanthone	HMDB0030870	-	616.163	2.9475	pos	M+ACN+Na	C25H28O14	0	55.2	-0.499765	85761-72-4	2.26908	1.75691	2.05157	1.79496	2.39105	2.09421	2.45713	2.40598	2.38611	1.61536	1.14673	1.75463
3-O-Neohesperidoside-7-Rha Quercetin	-	-	757.223	2.9475	pos	M+H	C33H40O20	55.3	0	6.49602	-	1.86826	1.2526	0.999155	1.0505	1.05161	1.06764	1.04147	1.03973	1.03704	2.53322	2.43038	2.20462
Delphinidin 3-feruloylglucoside	HMDB0301669	-	606.142	2.9573	pos	M+H-2H2O	C31H29O15+	0	65	8.75426	-	3.25247	2.52124	2.35168	3.11148	3.10021	3.10332	2.41921	2.76358	2.45624	2.50703	2.54784	2.59884
Phe-Glu	HMDB0028994	-	295.128	2.9671	pos	M+H	C14H18N2O5	61.6	0	-1.21121	3617-45-6	3.24323	3.03052	3.14259	3.3151	3.18745	3.23439	2.97131	3.26355	3.12225	3.14372	3.34912	3.30366
(2R,3R)-3,5,7,3',5'-Pentahydroxyflavan	LMPK12020024	-	291.087	2.9768	pos	M+H	C15H14O6	75.7	0	0.682333	-	3.83966	3.94225	4.06306	4.19006	4.14246	4.30077	3.9755	4.04455	4.03145	3.93989	4.06899	4.01078
3,5-dihydroxy-4-methoxybenzoic acid	HMDB0013198	-	185.044	3.0164	pos	M+H	C8H8O5	36.1	0	-1.87439	-	3.42247	3.37365	3.22623	3.50168	3.50159	3.5305	3.2309	3.24255	3.41017	3.29787	3.43634	3.28886
3,3'-Dihydroxy-4,5,4',5'-bismethylenedioxybibenzyl	-	-	303.086	3.0164	pos	M+H	C16H14O6	35.6	0	0.359284	-	2.50168	2.37003	2.46171	2.28077	2.36472	2.43655	2.35018	2.42526	2.46716	2.16262	2.07056	1.93198
Luteolin 7-O-(2-apiosyl-4-glucosyl-6-malonyl)-glucoside	HMDB0029259	-	883.209	3.0164	pos	M+CH3OH+Na	C35H40O23	0	60.3	-3.38516	-	3.04414	3.12329	3.08119	3.42948	3.37194	3.35952	3.18309	3.25838	3.11381	3.62904	3.60638	3.53524
9-Aminononanoic acid	-	-	174.149	3.0266	pos	M+H	C9H19NO2	80.8	0	-0.990993	-	3.13943	3.03525	3.14195	3.1291	3.17573	3.15094	2.44087	2.66009	2.41517	3.07408	2.98037	3.01418
Doxycycline	HMDB0014399	C06973	477.186	3.0266	pos	M+CH3OH+H	C22H24N2O8	0	58.5	-1.20118	564-25-0	3.45251	3.38446	3.34368	3.43036	3.41728	3.45203	3.38795	3.41642	3.43796	3.17882	3.17864	3.1965
P-Coumaroylagmatine	HMDB0033460	C04498	277.166	3.037	pos	M+H	C14H20N4O2	75.6	0	-1.2989	-	3.11712	3.05608	3.21099	2.85921	2.81701	2.81788	3.19767	3.1735	3.13566	3.03778	3.0202	3.12061
Arachidoside	HMDB0038519	-	346.128	3.037	pos	M+ACN+H	C16H16O6	0	67.7	-0.065241	-	2.2476	2.2562	2.42818	2.37649	2.42712	2.44226	2.24747	2.29507	2.15589	2.48489	2.37289	2.39869
Limonene oxide	HMDB0035158	C07271	153.127	3.0468	pos	M+H	C10H16O	62.7	0	-1.52467	1195-92-2	3.40223	3.19878	3.11207	3.13062	2.92414	3.00814	2.98295	2.93312	2.95773	3.14264	3.07126	3.07795
6''-O-Malonylwistin	HMDB0039083	-	547.144	3.0468	pos	M+H	C26H26O13	0	50.4	-1.77331	163310-44-9	4.15604	4.15535	4.12918	3.7829	3.81822	3.84031	3.88971	3.90885	3.82575	3.94668	3.95066	3.98903
Corymboside	HMDB0030803;LMPK12110260	-	565.155	3.0468	pos	M+H	C26H28O14	89.6	0	0.266763	73543-87-0	5.16278	5.17605	5.1503	4.79037	4.8137	4.83707	4.88223	4.89818	4.84293	5.02677	5.02989	5.05026
Emodin	HMDB0035214;LMPK13040008	C10343	271.059	3.057	pos	M+H	C15H10O5	51.7	0	-4.41862	518-82-1	2.85325	2.78018	2.74018	3.16049	3.01782	3.23031	2.69944	2.63039	2.18326	2.71578	2.42031	2.93313
Simmondsin	HMDB0030394	-	340.139	3.057	pos	M+H-2H2O	C16H25NO9	0	46.3	0.00184770441607	51771-52-9	2.914	2.78265	2.61761	2.87416	2.86046	2.90053	2.11325	2.46115	2.21023	2.70321	2.82568	2.76173
Coenzyme A	HMDB0001423	C00010	785.154	3.057	pos	M+NH4	C21H36N7O16P3S	0	52	6.88993	85-61-0	1.72531	1.6913	1.68163	1.73723	1.73842	1.75566	1.83934	1.80899	1.86291	1.829	1.68354	1.76564
Fulvic acid	HMDB0252514	-	331.044	3.0669	pos	M+Na	C14H12O8	0	53.9	3.70872	-	0.6129	0.586927	1.12487	2.17919	2.17508	2.36566	0.614579	0.613128	0.610892	0.578031	0.581071	0.582961
Catechin 7-glucuronide	HMDB0127727	-	467.118	3.0771	pos	M+H	C21H22O12	0	61	-0.992652	1146696-34-5	3.80579	3.81192	3.82716	3.16785	3.22313	3.16834	3.19028	3.23821	3.26925	3.74635	3.7237	3.72461
Pyranocyanin A	HMDB0035420	-	697.197	3.0771	pos	M+ACN+Na	C30H33O15+	0	48.7	-1.54752	-	3.056	3.07354	2.87135	2.82906	2.80707	2.80369	2.99061	2.95953	2.97406	2.75824	2.74571	2.84908
Octanoyl-CoA	HMDB0001070	C01944	932.185	3.0771	pos	M+K	C29H50N7O17P3S	0	56.6	2.54334	1264-52-4	1.16385	1.13163	1.12249	1.17517	1.17631	1.73611	2.04954	2.30924	2.2279	1.41844	1.1243	1.36478
(1S,2S,4R)-p-Menth-8-ene-1,2,10-triol 2-glucoside	HMDB0039469	-	366.213	3.0871	pos	M+NH4	C16H28O8	0	49.9	1.87018	378254-11-6	3.5046	3.45241	3.50061	2.92571	2.93639	2.98353	2.98961	2.95444	2.9598	2.9878	2.94961	2.97107
(1R)-Glutathionyl-(2R)-hydroxy-1,2-dihydronaphthalene	HMDB0060299	C14793	434.14	3.0871	pos	M+H-H2O	C20H25N3O7S	0	57.3	5.00255	-	2.52806	2.49847	2.70189	2.09243	2.07225	2.0608	2.22337	2.18104	2.1036	2.25919	2.43713	2.15489
Flemingin C	LMPK12120132	-	423.179	3.1076	pos	M+H	C25H26O6	91.1	0	-2.32572	-	3.5359	3.44878	3.45694	3.4227	3.39387	3.40985	3.22126	3.19301	3.22923	3.60379	3.63277	3.65483
(-)-Epigallocatechin 3'-glucuronide	HMDB0041638	-	546.123	3.1076	pos	M+ACN+Na	C21H22O13	0	73.3	3.13446	-	2.82025	2.94455	2.83747	3.00752	2.99429	2.97599	3.10572	3.06104	2.9409	3.24089	3.12795	3.13237
Isomangiferin	HMDB0029477	C16979	445.075	3.1179	pos	M+Na	C19H18O11	0	56.8	3.18404	24699-16-9	1.7865	1.08954	0.480092	1.41147	0.519679	1.5379	2.61483	2.23387	2.19823	1.2089	0.481396	1.28088
3-deoxy-D-arabino-heptulosonate-7-phosphate	HMDB0304124	C04691	321.06	3.1378	pos	M+CH3OH+H	C7H13O10P	0	46.7	5.73117	-	3.01102	3.12445	3.03301	2.31164	2.21552	2.60311	2.73293	2.97312	2.70707	2.93054	2.646	2.73579
6''-O-Malonylglycitin	HMDB0039323	C16197	574.154	3.1479	pos	M+ACN+H	C25H24O13	0	45.1	-2.95979	137705-39-6	2.26068	2.1002	2.32239	2.46704	2.73137	2.65364	3.0923	3.00578	3.00689	2.04565	2.28197	2.23189
Valechlorin	HMDB0041045	-	491.204	3.1578	pos	M+CH3OH+H	C22H31ClO8	0	40.3	0.586488	51771-49-4	2.73977	2.77021	2.9514	2.19283	2.46043	2.20324	1.0642	1.06245	1.05975	2.91051	2.82673	2.8922
Kaempferol 3-(3'',6''-diacetyl-2'',4''-di-p-coumaroylrhamnoside)	HMDB0029503	-	847.18	3.1578	pos	M+Na	C43H36O17	0	45.6	-5.5425	94474-72-3	2.28649	2.38164	2.31254	2.00304	2.38483	2.31538	2.05332	1.16921	1.16645	2.8401	2.40785	2.4977
Val-Phe	HMDB0029134	-	265.155	3.1679	pos	M+H	C14H20N2O3	94.8	0	1.50786	3918-92-1	3.05638	2.95358	2.8254	2.93623	2.90426	2.96581	2.75068	2.73042	2.66859	3.00682	3.06896	3.34606
Urolithin C 3-glucuronide	HMDB0142405	-	475.087	3.1679	pos	M+CH3OH+Na	C19H16O11	0	65	4.83034	1268248-76-5	3.20657	3.13649	3.08949	3.32726	3.3019	3.30849	3.33613	3.23982	3.25519	3.0395	3.06801	3.13977
Hydroxysafflor yellow A	HMDB0040677	-	613.175	3.1679	pos	M+H	C27H32O16	0	69.3	-1.93922	146087-19-6	2.90681	2.90069	2.85758	3.47209	3.48082	3.50679	3.74071	3.74335	3.74263	3.84354	3.83159	3.83919
Glycitein	HMDB0005781	C14536	317.102	3.1778	pos	M+CH3OH+H	C16H12O5	0	58.4	0.369816	40957-83-3	2.84932	2.83987	2.78591	2.8543	2.94118	2.98206	3.2615	3.24136	3.19121	2.65308	2.64501	2.62959
Niazimin	HMDB0038630	-	388.139	3.1778	pos	M+Na-H2O	C18H25NO8	0	75.6	5.874	159768-73-7	3.08497	3.06802	3.03632	2.19419	2.35693	2.51507	2.36598	2.47968	2.51102	2.66616	2.86436	3.00192
Pantetheine	HMDB0003426;PW_C001887	C00831	279.139	3.1879	pos	M+H	C11H22N2O4S	43.9	0	5.13965	496-65-1	2.8274	2.76617	2.7269	2.83574	2.89412	2.87917	2.9558	2.92447	2.96232	2.72563	2.78297	2.74535
Mk-2206	-	-	408.18	3.1879	pos	M+H	C25H21N5O	60.8	0	-3.80545	-	4.47606	4.43182	4.42474	4.6095	4.63877	4.63165	4.7646	4.73311	4.73625	4.50165	4.52803	4.49266
Pelargonidin 3-glucoside	HMDB0240551	C12137	433.113	3.1879	pos	M+	C21H21O10+	0	57.9	-1.74262	18466-51-8;47684-27-5	3.88511	3.90965	3.93551	3.69902	3.81493	3.78811	3.96296	3.9725	3.90946	4.16564	4.21897	4.19704
Quercetin 3-rhamnosyl-(1->6)-glucosyl-(1->6)-galactoside	LMPK12112240	-	773.211	3.1879	pos	M+H	C33H40O21	51.1	0	-3.63211	-	1.94056	1.81927	1.83728	1.82528	1.83528	2.07248	2.61315	2.59457	2.52299	1.76734	1.77139	1.77391
Leu-Leu	HMDB0028933	C11332	245.186	3.1981	pos	M+H	C12H24N2O3	90.8	0	2.10398	3303-31-9	3.20472	2.91859	2.68752	2.80451	2.88937	2.54484	2.77482	2.78886	2.66339	2.99953	2.95337	3.03068
Tetracycline	HMDB0014897	C06570	477.186	3.1981	pos	M+CH3OH+H	C22H24N2O8	0	67.5	-1.29724	60-54-8	3.512	3.46728	3.43854	3.48083	3.52417	3.52547	3.49192	3.48246	3.47323	3.27823	3.25214	3.21474
Gallocatechin-(4alpha->8)-catechin-(4alpha->8)-catechin	HMDB0038374	-	883.207	3.1981	pos	M+H	C45H38O19	0	64.7	-1.24173	79127-37-0	3.11412	3.08105	3.09626	3.17925	3.15021	3.15331	2.77579	2.83389	2.85185	3.27652	3.17561	3.19587
Diplosporin	HMDB0030680	-	207.102	3.2181	pos	M+H-H2O	C12H16O4	0	72.2	1.69449	69199-05-9	2.6455	2.65331	2.57953	2.2098	1.98296	2.00204	2.26161	2.20446	2.2066	2.46624	2.56061	2.5906
Riboflavin	HMDB0000244;HMDB0247501;PW_C000165	C00255	377.146	3.2181	pos	M+H	C17H20N4O6	49	0	1.16002	83-88-5	2.6895	2.63152	2.65834	2.40984	2.41258	2.37697	2.24251	2.25259	2.38077	2.59594	2.58144	2.66268
Scutellarein	LMPK12111160	C10184	287.055	3.2483	pos	M+H	C15H10O6	59.8	0	0.448523	529-53-3	3.01193	3.05814	3.18204	3.51325	3.50695	3.58783	3.64177	3.62476	3.62436	3.35364	3.37454	3.39406
Gly-Tyr-Cys	-	-	342.108	3.2586	pos	M+H	C14H19N3O5S	40.3	0	-10.4238	-	2.16355	2.34877	2.47712	1.93952	1.90654	1.86343	2.48217	2.57739	2.29245	2.40271	2.53333	2.41687
Myricetin 3-neohesperidoside	HMDB0038287	-	627.154	3.2586	pos	M+H	C27H30O17	0	66.9	-3.25507	-	1.72128	2.13931	2.21081	1.19556	1.29239	1.21316	1.7888	2.04738	2.01321	2.33163	2.20851	2.22248
5-Hydroxy-7-(4-hydroxy-3-methoxyphenyl)-1-phenyl-3-heptanone	HMDB0029524	-	351.159	3.2685	pos	M+Na	C20H24O4	0	46.2	5.6212	79559-61-8	1.85676	1.93595	1.84488	2.63588	2.821	2.80817	3.17931	3.16545	3.0949	2.16769	2.32028	2.07006
Pa(2:0/20:4(7e,9e,11z,13e)-3oh(5s,6r,15s))	HMDB0266525	-	549.245	3.2685	pos	M+H	C25H41O11P	0	56.8	-1.55575	-	2.58023	2.76336	2.85955	2.51455	2.51032	2.48318	2.77081	2.63358	2.64612	2.89553	2.79736	2.85964
Swertiajaponin	HMDB0030569	C10187	517.133	3.2883	pos	M+CH3OH+Na	C22H22O11	0	49	3.90462	6980-25-2	3.10019	2.62309	2.60601	2.96715	2.98827	2.87469	3.07289	3.05587	2.99796	2.12949	2.23831	1.97678
CDP-N-methylethanolamine	HMDB0304287	C03486	501.1	3.2983	pos	M+ACN+H	C12H21N4O11P2-	0	54.5	-3.76754	-	1.42834	1.39499	1.38553	1.56706	1.44121	1.45814	1.43048	1.42863	1.735	1.38344	1.38739	1.38985
Chrysoeriol 7-O-(6''-malonyl-glucoside)	HMDB0037455	-	590.149	3.3081	pos	M+ACN+H	C25H24O14	0	71.8	-3.15912	-	1.54984	1.89739	1.63778	2.24139	1.99462	2.2629	2.64551	2.70162	2.65517	1.77102	1.86212	1.8289
3,4-Dihydroxybenzaldehyde	HMDB0059965	C16700	139.039	3.3276	pos	M+H	C7H6O3	57.6	0	-0.235891	139-85-5	4.45246	4.46269	4.45193	4.32163	4.36613	4.36192	4.31452	4.29217	4.28963	4.44329	4.45496	4.47197
Homogentisic Acid	HMDB0000130;PW_C000084	C00544	151.039	3.3276	pos	M+H-H2O	C8H8O4	90	0	-1.10461	451-13-8	4.01467	4.05762	3.98762	3.92562	3.95916	3.92937	3.91907	3.8756	3.85882	4.01182	4.03309	4.04852
1-O-Feruloyl-beta-D-glucose	HMDB0301952;HMDB0302219	C17759	339.108	3.3276	pos	M+H-H2O	C16H20O9	90.7	0	1.00912	-	3.74161	3.69511	3.62439	4.04916	4.07683	4.08666	3.9591	4.02206	4.01176	3.98055	3.96578	4.01207
Daidzin 4'-O-glucuronide	HMDB0041719	-	597.123	3.3276	pos	M+Na-H2O	C27H28O15	0	57	2.36421	-	3.27668	3.33005	3.19448	3.25113	3.193	3.30881	3.10052	3.08823	3.19417	3.16988	3.1758	3.2677
2,4',5,7-Tetrahydroxyflavanone	HMDB0040314	-	289.071	3.3376	pos	M+H	C15H12O6	0	45.5	2.45861	58124-18-8	4.82369	4.79769	4.81537	4.714	4.75284	4.74879	4.67548	4.65867	4.68503	4.814	4.82965	4.83116
Epigallocatechin-3-Gallate	HMDB0003153	C09731	459.093	3.3376	pos	M+H	C22H18O11	97.5	0	1.61513	989-51-5	5.48975	5.47567	5.4939	5.38628	5.42141	5.4198	5.34699	5.3415	5.36198	5.48995	5.50817	5.52164
4-O-Caffeoyl-3-O-feruloylquinic acid	HMDB0033008	-	572.174	3.3376	pos	M+ACN+H	C26H26O12	0	46.1	-3.4875	96990-65-7	2.71895	2.57535	2.61862	3.16648	3.23185	3.16715	3.71649	3.71593	3.74776	2.47345	2.44727	2.43704
6-Methoxy-7-[3,4,5-trihydroxy-6-(hydroxymethyl)oxan-2-yl]oxychromen-2-one	-	-	355.103	3.3478	pos	M+H	C16H18O9	82.3	0	1.32265	-	2.83986	2.68599	2.75933	2.25306	2.17183	2.54026	1.71646	1.87516	1.87881	2.53028	2.70458	2.60978
Myricetin 7-(6''-galloylglucoside)	HMDB0035463	-	633.107	3.3578	pos	M+H	C28H24O17	0	56.3	-1.74731	-	0.0020152	0.00186082	0.0018191	3.64035	3.64971	3.63985	0.0020255	0.0020166	0.00200293	0.00181002	0.00182726	0.00183804
Asn-Lys	-	-	369.14	3.3778	pos	M+H	C15H20N4O7	54.3	0	-1.54731	-	3.0786	3.18045	3.24332	2.55907	2.5925	2.524	3.05622	3.09343	3.06637	2.356	2.16596	1.98948
Genisteol 7-monoglucoside	HMDB0033988	-	455.095	3.3778	pos	M+Na	C21H20O10	77.3	0	0.519598	529-59-9	1.53517	1.46312	1.11222	1.78909	1.96335	1.93058	1.53562	1.43401	1.75105	1.11021	1.35573	1.11638
Maxima isoflavone G	-	-	313.07	3.3878	pos	M+H	C17H12O6	38.8	0	-0.398701	-	2.82526	2.79057	2.98227	2.03277	2.09417	2.37686	2.67263	2.51211	2.74166	2.74684	2.88308	2.78362
Vitexin	HMDB0301980;HMDB0259858;LMPK12110194	C01460	433.113	3.3878	pos	M+H	C21H20O10	92.9	0	0.788487	3681-93-4	4.52905	4.49572	4.53206	4.16807	4.19247	4.198	4.30971	4.25089	4.26222	4.57624	4.59118	4.59096
Petunidin 3-rhamnoside 5-glucoside	HMDB0038099	-	643.211	3.3878	pos	M+NH4	C28H33O16+	0	54	1.13384	53925-30-7	2.64837	2.53356	2.53309	2.94324	2.87013	2.92588	3.14921	3.10104	3.16162	2.20464	1.99133	2.14347
D-Arabinono-1,4-lactone	HMDB0302833	C00652	153.017	3.3983	pos	M+Na-H2O	C5H8O5	0	61.7	5.99983	2782-09-04	2.88349	2.78092	2.97528	2.97889	3.15692	2.9694	2.95593	2.8021	2.85141	2.85489	2.75868	3.01515
7,8,4'-trihydroxyisoflavone	LMPK12050137	-	271.059	3.3983	pos	M+H	C15H10O5	66.8	0	-3.33925	-	2.91424	2.84221	2.52683	2.9122	2.83843	2.92009	2.91941	2.81066	2.92961	2.70074	2.59152	2.83521
Apigenin 4'-O-glucoside	HMDB0041591	-	415.102	3.3983	pos	M+H-H2O	C21H20O10	0	50.5	0.10938	20486-34-4	3.40962	3.39793	3.46738	3.04039	3.02889	3.17105	3.07168	3.00976	3.01137	3.38237	3.4616	3.40061
Hamamelitannin	HMDB0033785	-	467.082	3.3983	pos	M+H-H2O	C20H20O14	0	57.1	0.251297	469-32-9	4.04587	3.95577	3.94968	4.11131	4.12031	4.13583	3.82817	3.8099	3.80617	4.02059	4.03687	4.03958
Delphinidin 3-glucosylglucoside	HMDB0041594	-	645.192	3.3983	pos	M+NH4	C27H31O17+	0	46.5	3.416	58213-36-8	3.84225	3.80842	3.82825	4.01098	4.01778	4.01513	4.10793	4.06815	4.11319	3.73704	3.75777	3.75453
Procyanidin trimer EEC	HMDB0301674	-	867.213	3.3983	pos	M+H	C45H38O18	0	66.2	-0.370978	490-46-0	4.6412	4.57965	4.58525	4.55795	4.57321	4.58697	4.46638	4.41671	4.43855	4.57204	4.59815	4.58819
(+)-4,5-Didehydrojasmonic acid	-	-	209.117	3.4084	pos	M+H	C12H16O3	65.3	0	-0.715376	-	2.17697	2.32476	2.27169	2.48904	2.50834	2.42818	2.35405	2.3219	2.34131	2.33443	2.39373	2.36761
Farnesiferol a	HMDB0029488	-	383.218	3.4084	pos	M+H	C24H30O4	36.3	0	-9.84641	511-33-1	2.32647	2.55984	2.32507	2.36846	2.32751	2.42476	2.27513	2.34733	2.22177	2.84283	2.90328	2.74584
Schaftoside	LMPK12110207	C10181	565.155	3.4084	pos	M+H	C26H28O14	86.4	0	0.50489	51938-32-0	5.49686	5.47107	5.46433	5.09671	5.1139	5.11155	5.14248	5.07753	5.11352	5.35465	5.38257	5.36402
(2RS,5RS)-(E)-2-(2-Phenylethenyl)-1,3-dioxan-5-ol	HMDB0031973	-	207.102	3.4186	pos	M+H	C12H14O3	0	43.7	1.07514	87562-73-0	2.99938	2.87391	2.96007	3.12563	3.03527	3.07519	2.4318	2.47437	2.55196	2.5687	2.73893	2.78048
Proanthocyanidin A2	HMDB0037655	C10237	577.134	3.4186	pos	M+H	C30H24O12	0	49.1	-1.0089	41743-41-3	3.79895	3.77893	3.76283	3.95761	3.99511	3.99501	3.78605	3.71183	3.76436	3.86806	3.89354	3.86408
Dioxinoacrimarine A	HMDB0040769	-	531.171	3.4388	pos	M+NH4	C29H23NO8	0	64.1	-9.35427	158182-14-0	3.58166	3.51549	3.49577	3.13933	3.20027	3.19825	3.37143	3.31567	3.30473	3.68726	3.6676	3.64897
Methyl 4-hydroxybenzoate	HMDB0032572	-	153.054	3.4486	pos	M+H	C8H8O3	59.9	0	-1.38721	99-76-3	2.21266	2.12936	2.29396	2.05905	2.02557	2.07242	2.16909	2.15658	2.08558	2.53134	2.57332	2.64381
4-O-(Indole-3-acetyl)-D-glucopyranose	HMDB0301785	C04197	360.107	3.4486	pos	M+Na	C16H19NO7	0	51.6	4.94687	52703-89-6	2.73456	2.65928	2.53178	2.71356	2.57807	2.663	2.05985	2.05795	2.05502	2.7664	2.68283	2.74903
Diosbulbinoside F	HMDB0036783	-	503.19	3.4486	pos	M+H-2H2O	C26H34O12	0	69.8	-3.20048	66756-58-9	2.4885	2.50668	2.54541	2.5617	2.71936	2.63248	2.50044	2.552	2.48927	2.64426	2.68047	2.60434
4-Trimethylammoniobutanoate	HMDB0001161	C01181	128.106	3.4586	pos	M+H-H2O	C7H15NO2	70.4	0	-7.94883	-	1.41658	2.06559	1.75944	1.4358	1.93564	1.8958	1.29411	1.96609	1.28948	2.57467	2.57484	2.67213
Cleviolide	-	-	163.075	3.4586	pos	M+H	C10H10O2	48.9	0	-3.46359	-	2.41674	2.42969	2.48306	1.91726	1.93312	2.00597	2.35008	2.34704	2.39594	2.00358	2.00567	2.08091
Dihydrotanshinone	HMDB0251332	-	311.128	3.4586	pos	M+CH3OH+H	C18H14O3	35.9	0	1.45508	-	2.68043	2.79145	2.70953	1.97316	1.7985	2.21161	2.62513	2.67024	2.4567	2.58076	2.31026	2.15771
Prestegane B	-	-	359.149	3.4586	pos	M+H	C20H22O6	59.3	0	-1.01219	-	3.02661	2.96128	2.84523	2.17614	2.10552	2.17888	2.69398	2.72151	2.71502	2.34151	2.30953	2.25213
3,3',4',5,7-Pentahydroxyflavan(4->8)-3,4',5,7-tetrahydroxyflavan	HMDB0037662	-	563.154	3.4684	pos	M+H	C30H26O11	0	63.9	-1.32274	80685-13-8	3.74097	3.73206	3.74712	3.88988	3.87913	3.89154	3.81925	3.78046	3.79151	3.83353	3.85021	3.85964
Bellidifolin	HMDB0248933	C10053	275.055	3.4783	pos	M+H	C14H10O6	0	74.8	-1.47544	2798-25-6	2.67074	2.61145	2.70556	2.86044	2.9843	2.79198	2.37281	1.93175	1.91473	2.17964	2.38079	2.59345
Garbanzol	HMDB0037254	C09751	273.076	3.4883	pos	M+H	C15H12O5	0	59.6	-0.611767	1226-22-8	1.3824	2.03003	1.45781	2.60464	2.66328	2.56275	1.36323	1.35603	1.3532	1.59384	1.82282	1.74477
Neocarlinoside	HMDB0037408	C10109	598.177	3.4883	pos	M+NH4	C26H28O15	0	55.8	-0.215322	83151-89-7	3.47819	3.47178	3.50519	3.35512	3.37656	3.40228	3.08306	3.03709	2.99386	3.51314	3.5652	3.57013
Piperitoside	HMDB0037348	-	636.17	3.4986	pos	M+ACN+H	C30H26O13	0	72.5	-2.06203	20196-92-3	2.20323	2.12803	2.27784	2.80459	2.62379	2.72021	2.28994	2.20777	2.26433	2.3521	2.28732	2.34687
Epicatechin-(4beta->8)-epigallocatechin 3-O-gallate	HMDB0039303	-	729.144	3.4986	pos	M+H-H2O	C37H30O17	0	75	-1.69827	126715-89-7	3.45999	3.39022	3.36406	3.52209	3.55241	3.53642	3.63258	3.64208	3.63552	3.46287	3.43616	3.44917
Myricetin	HMDB0002755;LMPK12110001	C10107	319.046	3.5281	pos	M+H	C15H10O8	75	0	2.47349	529-44-2	4.93836	4.86155	4.88941	4.4367	4.46279	4.44942	4.72295	4.70656	4.70685	4.83624	4.82829	4.82562
Foliasalacioside A1	-	-	389.219	3.5383	pos	M+H	C19H32O8	72.2	0	3.80257	-	2.6919	2.64122	2.53716	2.70481	2.57667	2.55631	2.35642	2.38894	2.41446	2.68599	2.8369	2.83462
Ethyl trans-p-methoxycinnamate	HMDB0030762	C10476	207.101	3.5483	pos	M+H	C12H14O3	0	44.9	-1.75062	24393-56-4	2.61596	2.58209	2.47632	1.93285	1.75032	1.88922	1.63567	1.59625	1.70926	1.24646	1.76912	1.62341
Gibberellin A34	HMDB0303448	C11868	331.154	3.5483	pos	M+H-H2O	C19H24O6	0	46.5	-1.02972	32630-92-5	3.67307	3.56779	3.55775	3.09597	3.1136	3.10315	3.07077	3.06228	3.06315	2.93361	2.89967	2.91063
Pro-Phe-Arg	-	-	419.238	3.5483	pos	M+H	C20H30N6O4	62	0	-4.61726	-	1.72056	1.09979	1.01389	2.37857	2.39007	2.37066	2.21417	2.25653	2.22472	1.28858	1.49722	1.01797
Cajanol	HMDB0033924	C10204	317.102	3.5681	pos	M+H	C17H16O6	0	60.3	1.38829	61020-70-0	2.58507	2.55561	2.47608	2.59271	2.57212	2.57032	2.65281	2.65336	2.64763	2.46814	2.48374	2.47659
Vicenin 2	HMDB0030708;LMPK12110218	C10195	595.165	3.5779	pos	M+H	C27H30O15	69.8	0	-1.33323	23666-13-9	4.027	3.98193	3.97478	4.5955	4.58254	4.60008	4.82723	4.8175	4.82754	5.07202	5.08151	5.09487
Tricin 7-[feruloyl-(->2)-glucuronyl-(1->2)-[glucuronyl-(1->3)]-glucuronide]	HMDB0039908	-	1035.22	3.5779	pos	M+H	C45H46O28	0	57	-6.81984	-	3.36388	3.33074	3.34399	3.50717	3.47144	3.51526	3.40666	3.38212	3.35219	3.35672	3.49898	3.44048
Piperacillin	HMDB0014464	C14034	572.175	3.5876	pos	M+CH3OH+Na	C23H27N5O7S	0	49.3	-7.05306	61477-96-1;66258-76-2	2.5784	2.59149	2.49469	3.26431	3.22401	3.25396	3.64388	3.6308	3.66775	2.19185	2.32784	2.2265
Isorhamnetin 3-rutinoside 4'-rhamnoside	HMDB0037748	-	735.207	3.5876	pos	M+H-2H2O	C34H42O20	0	60.5	-7.39156	81053-13-6	2.75931	2.74559	2.71131	2.96826	2.94393	2.93637	2.89442	2.86207	2.86443	2.95565	2.98165	2.99713
2,6-Dimethyldeca-2,4,6,8-tetraenedial	-	C21078	191.105	3.5978	pos	M+H	C12H14O2	49.2	0	-6.5001	-	1.13849	1.35754	1.09733	2.47624	2.30998	2.42867	1.37277	1.68454	1.52704	1.09533	1.43774	1.35963
Quercetin 3-galactoside	HMDB0030775	C10073	465.103	3.6074	pos	M+H	C21H20O12	95.8	0	-0.495736	482-36-0	4.39289	4.37526	4.31009	4.1118	4.0971	4.11245	4.15337	4.12727	4.16729	4.26952	4.31861	4.34386
Quercetin-3-O-glc-1-3-Rham-1-6-Glucoside	-	-	773.214	3.6074	pos	M+H	C33H40O21	83	0	0.101275	-	5.61392	5.57092	5.59805	5.24723	5.24707	5.26304	5.23222	5.23995	5.22944	5.48431	5.48523	5.48268
Perillyl alcohol	HMDB0003634	C02452	153.128	3.6279	pos	M+H	C10H16O	77.2	0	4.58424	18457-55-1;536-59-4	3.32166	3.32046	3.28904	2.92706	2.91163	2.87619	2.12596	2.26717	2.22963	3.13101	3.13835	3.27394
Luteolin 7-malonylglucoside	HMDB0301681	C10103	576.134	3.6279	pos	M+ACN+H	C24H22O14	0	48.1	-1.78765	98767-38-5	2.47014	2.5245	2.48574	2.62915	2.6843	2.73805	2.49893	2.43383	2.47712	2.72646	2.75246	2.77342
N-Trifluoroacetyladriamycin	HMDB0061164	-	622.154	3.6383	pos	M+H-H2O	C29H28F3NO12	0	54.4	1.79978	-	1.78378	1.76898	1.80919	2.4065	2.54176	2.56725	2.51256	2.43162	2.5678	1.95891	1.86678	2.09573
Pavetannin B6	HMDB0037674	-	865.195	3.6383	pos	M+H	C45H36O18	0	56.5	-2.42063	86631-43-8	3.61355	3.56977	3.54903	3.83883	3.86072	3.86877	3.51236	3.46978	3.50491	3.7138	3.75865	3.74828
(E,E)-2,4-Hexadienal	HMDB0034729	C19249	119.046	3.6486	pos	M+Na	C6H8O	0	72.7	-6.85214	142-83-6	1.67445	2.99383	2.23654	2.4868	2.58827	2.61661	2.46934	2.08831	2.31635	2.72133	2.53983	2.87036
Sambubiose	HMDB0029883	-	295.103	3.6486	pos	M+H-H2O	C11H20O10	0	45.4	1.47557	26388-68-1	3.45853	3.48903	3.51873	2.97642	3.17134	3.06568	3.0332	3.21263	3.14132	3.38566	3.43682	3.38042
2''-Galloylhyperin	-	-	617.114	3.6486	pos	M+H	C28H24O16	58.7	0	-0.386503	-	1.19943	1.16702	1.15783	4.04588	4.05381	4.0727	1.32789	1.74798	1.79917	1.1558	1.15964	1.16203
Petunidin 3-(6''-p-coumaroyl-glucoside)	HMDB0301666	-	625.158	3.6486	pos	M+	C31H29O14+	0	51.5	2.92587	147-85-3	2.83085	2.8805	2.843	2.75914	2.74891	2.77247	2.6072	2.56636	2.56129	2.89266	2.95994	2.95085
Cyanidin 3-sambubioside 5-glucoside	HMDB0037980	-	708.192	3.6486	pos	M+H-2H2O	C32H39O20+	0	41.3	3.11702	53925-33-0	3.42364	3.41712	3.39815	3.70058	3.70794	3.74118	3.47892	3.46575	3.4696	3.50207	3.52936	3.4973
Piperenol A	HMDB0039634	-	402.155	3.6591	pos	M+NH4	C21H20O7	0	40.2	1.60805	134476-89-4	3.60535	3.53161	3.51742	3.54033	3.54822	3.50356	3.51415	3.40255	3.3459	3.50774	3.47776	3.45891
Pro-Arg-Phe	-	-	419.238	3.6591	pos	M+H	C20H30N6O4	63.3	0	-5.8744	-	2.04503	1.96842	1.57437	2.64645	2.63751	2.61732	2.50598	2.51522	2.61172	1.91874	2.12592	2.12555
Gravacridonediol glucoside	HMDB0029328	-	504.186	3.6694	pos	M+H	C25H29NO10	0	64.8	-1.6561	59086-97-4	2.55434	2.46498	2.41719	2.27931	2.27903	2.26206	2.07833	1.85073	2.04527	2.4765	2.31555	2.33633
Ecgonine	HMDB0006548	C10858	186.112	3.6899	pos	M+H	C9H15NO3	80.8	0	-5.2701	481-37-8	2.12115	1.64281	2.18002	2.39915	2.57976	2.28926	2.02604	2.50112	2.09315	1.56141	2.32658	1.60841
Methyl helianthenoate F glucoside	HMDB0040797	-	418.149	3.6899	pos	M+ACN+Na	C17H22O8	0	49.6	4.02093	-	3.39288	3.42934	3.39366	3.20281	3.20732	3.19544	3.20546	3.18958	3.18093	3.20057	3.23532	3.2133
Vitexin-2'-o-rhamnoside	-	-	579.167	3.6899	pos	M+H	C27H30O14	88.2	0	-6.60556	-	4.4652	4.46865	4.45243	4.7551	4.76855	4.77152	4.8397	4.8222	4.83495	5.16543	5.17746	5.18303
Afzelechin	HMDB0030823;LMPK12020035	C09320	275.092	3.7001	pos	M+H	C15H14O5	93.1	0	0.771892	2545-00-8	3.74347	3.66588	3.61421	3.70045	3.71742	3.70744	3.48729	3.47631	3.46824	3.57197	3.62925	3.61931
6-C-alpha-L-Arabinopyranosyl-8-C-beta-L-arabinopyranosylapigenin	-	-	535.144	3.7001	pos	M+H	C25H26O13	83.1	0	-0.257365	-	4.60112	4.56612	4.54771	4.41339	4.4113	4.4171	4.40156	4.37484	4.39854	4.30628	4.31389	4.32448
Isorhamnetin 3-gentiobioside	HMDB0244790	-	605.151	3.7001	pos	M+H-2H2O	C28H32O17	0	51.2	1.027	-	3.01417	3.11143	3.02793	2.93187	2.96078	2.95486	2.83968	2.88277	2.87425	2.89302	2.92007	2.93577
1,2:3,4-di-o-isopropylidene-d-galactopyranose	-	-	302.16	3.7102	pos	M+ACN+H	C12H20O6	46.7	0	0.183026	-	1.94392	2.19778	2.12521	1.83169	1.75961	1.79564	1.84531	1.99085	1.85839	2.38229	2.63246	2.50919
7-Acetyllycopsamine	HMDB0302356	C16751	359.219	3.7204	pos	M+NH4	C17H27NO6	0	40.1	4.14149	-	1.07148	2.22968	2.04461	2.37227	2.6786	2.56694	2.64944	2.40034	2.75997	2.01133	2.13137	1.84371
Luteolin	HMDB0005800;LMPK12110006	C01514	287.055	3.7407	pos	M+H	C15H10O6	69.6	0	1.41187	491-70-3	3.67138	3.62529	3.61308	4.02958	4.08742	4.08995	4.28656	4.19338	4.26753	3.69372	3.70953	3.57564
Cyanidin 3-galactoside	HMDB0037977;LMPK12010095	C08647	449.108	3.7407	pos	M+	C21H21O11+	95	0	-0.969672	27661-36-5	3.6825	3.59992	3.66677	4.02304	4.04551	4.08729	4.23846	4.22326	4.28903	3.71945	3.71459	3.63769
Kaempferol 3-glucosyl-(1->4)-rhamnosyl-(1->2)-glucoside	LMPK12111917	-	757.218	3.7407	pos	M+H	C33H40O20	75.4	0	-0.142843	-	4.71684	4.69831	4.69293	5.29468	5.31097	5.32365	5.61187	5.61357	5.61054	4.67284	4.69655	4.6824
Epicatechin-(2beta->7,4beta->6)-catechin	HMDB0034707	-	577.134	3.7506	pos	M+H	C30H24O12	0	63.6	-0.867552	-	3.94057	3.87419	3.87619	3.9439	3.97226	3.97269	3.83062	3.84235	3.82982	3.92372	3.9258	3.91452
Myricetin-3-Xyloside	-	-	451.088	3.7706	pos	M+H	C20H18O12	95.8	0	2.23146	-	3.39484	3.22834	3.31704	3.3074	3.33471	3.40744	3.50314	3.3865	3.44038	3.14632	3.11967	3.19793
7-Hydroxy-2-methyl-4-oxo-4H-1-benzopyran-5-acetic acid	HMDB0040408	-	289.07	3.7807	pos	M+CH3OH+Na	C12H10O5	0	40.7	7.82628	94356-34-0	3.39258	3.40518	3.36098	4.11486	4.14573	4.14289	4.18529	4.16801	4.16248	3.40667	3.50277	3.48047
Haloperidol	HMDB0014645	C01814	376.147	3.7807	pos	M+H	C21H23ClFNO2	0	64	-0.44476	52-86-8	2.51467	2.50879	2.46844	1.4886	1.63015	1.55243	1.22556	1.22376	1.22098	2.42037	2.39054	2.41287
Hesperetin 7-O-glucuronide	HMDB0041745	-	542.129	3.7906	pos	M+ACN+Na	C22H22O12	0	46.7	3.37899	-	1.78395	1.9247	1.95276	1.4201	1.96997	1.43818	2.32973	2.33323	2.25926	1.50494	2.00002	1.95723
Aloe-emodin	HMDB0030829;LMPK13040002	C10294	271.06	3.8106	pos	M+H	C15H10O5	35.7	0	-1.78423	481-72-1	3.19077	3.32146	3.26912	3.19028	3.22797	3.29577	3.07621	3.19135	2.9509	2.77894	2.88725	3.18892
Tyr-Leu	HMDB0029109	-	277.155	3.8206	pos	M+H-H2O	C15H22N2O4	0	69.3	1.73008	-	3.12566	3.10122	3.17277	2.6867	2.67846	2.65607	2.85413	2.83245	2.76116	2.78707	3.00456	2.83027
(2R)-2-Hydroxy-2-phenylethyl glucosinolate	HMDB0037205	-	481.097	3.8206	pos	M+ACN+H	C15H21NO10S2	0	41.1	5.00237	-	0.906016	0.875786	0.867244	2.20538	1.9861	2.04052	2.15104	1.91343	1.89339	0.865363	0.868928	0.871144
Kaempferol	HMDB0005801;HMDB0032008;LMPK12110003	C05903;C12635	287.055	3.8401	pos	M+H	C15H10O6	84.3	0	1.68349	520-18-3;80714-53-0	4.51863	4.52345	4.39234	3.96822	3.99101	3.9607	4.28096	4.29944	4.25358	4.53479	4.56509	4.52362
Luteolin 7-galactoside	HMDB0038467;LMPK12110643	-	449.108	3.8401	pos	M+H	C21H20O11	98.1	0	0.235579	68321-11-9	4.5357	4.53293	4.43656	3.93087	3.95998	3.9646	4.25691	4.28515	4.25544	4.59232	4.63521	4.59895
Kaempferol 3-(3Rha-glucosylrutinoside)	LMPK12111746	-	757.218	3.8401	pos	M+H	C33H40O20	90.5	0	-0.269613	-	5.66041	5.60261	5.6093	4.96524	4.95005	4.96111	5.04876	5.02345	5.01649	5.68982	5.69467	5.72034
Kaempferol 3-O-Rhamninoside	-	-	741.223	3.8501	pos	M+H	C33H40O19	92.2	0	-0.474761	-	1.90624	0.563713	0.556561	3.58963	3.57989	3.57965	4.9819	4.97606	4.95992	1.78768	1.39479	1.77306
Isorhamnetin 3-beta-laminaribioside	HMDB0041383	-	605.151	3.8601	pos	M+H-2H2O	C28H32O17	0	51	1.29161	171828-59-4	1.08469	1.05296	1.04397	2.36991	2.3419	2.43313	1.57373	1.08496	1.43657	1.04199	1.04574	1.04808
2-Ethyltoluene	HMDB0059819	C14572	153.128	3.8699	pos	M+CH3OH+H	C9H12	35.3	0	5.25888	611-14-3	3.3417	3.27522	3.54004	2.96719	3.04805	2.79928	2.69426	2.82114	2.8107	3.43721	3.40598	3.18276
Sissotrin	HMDB0033990	C05376	469.113	3.8899	pos	M+Na	C22H22O10	0	45.3	4.35257	5928-26-7	3.50469	3.49979	3.53119	3.7232	3.75283	3.75328	3.96549	3.942	3.9213	3.34847	3.337	3.33522
Narirutin	HMDB0033740	C09793	581.183	3.8899	pos	M+H	C27H32O14	0	43.3	-5.71846	14259-46-2	4.02634	3.99413	4.00802	3.84818	3.85929	3.85932	3.65942	3.6514	3.59559	4.09521	4.09136	4.10148
Delphinidin	HMDB0003074;LMPK12010001	C05908	303.051	3.9003	pos	M+	C15H11O7+	62.5	0	0.289439	528-53-0;13270-61-6	4.58222	4.52903	4.50177	4.45244	4.44629	4.44302	4.50388	4.50339	4.46857	4.311	4.29859	4.3251
Gancaonin C	HMDB0038395	-	355.118	3.9003	pos	M+H	C20H18O6	0	43.9	0.184376	124596-87-8	1.36901	1.19111	1.64773	2.20495	2.04107	2.19437	1.92207	1.99761	1.77933	2.47539	2.48247	2.53176
Gancaonin O	HMDB0038397	-	387.144	3.9003	pos	M+CH3OH+H	C20H18O6	0	46.1	0.429696	129145-53-5	3.37798	3.35784	3.25865	3.15744	3.24406	3.17517	3.52641	3.39034	3.48873	3.11132	3.00513	2.85752
L-gamma-Glutamyl-S-allylthio-L-cysteine	HMDB0038515	-	305.063	3.9104	pos	M+H-H2O	C11H18N2O5S2	0	44.4	2.50869	-	3.49754	3.50785	3.51713	3.36178	3.38622	3.36373	3.49004	3.52391	3.50146	3.69495	3.71318	3.71275
Orientin 7,3'-dimethyl ether	HMDB0037450	-	499.12	3.9206	pos	M+Na	C23H24O11	0	62.8	-1.68558	89915-55-9	2.14483	2.07276	1.91583	2.81364	2.53851	2.73511	2.50853	2.42733	2.57941	2.73977	2.25563	2.48752
Isobutyryl-CoA	HMDB0001243	C00630	901.172	3.9306	pos	M+ACN+Na	C25H42N7O17P3S	0	49.6	-1.0663	15621-60-0	1.32174	1.28876	1.27941	1.76153	1.86675	1.84615	1.85607	1.94785	2.04457	1.27735	1.6013	1.70355
Lincomycin B	-	-	393.202	3.9407	pos	M+H	C17H32N2O6S	38.5	0	-8.50255	-	2.67533	2.50068	2.69045	2.89168	2.77714	2.75848	2.9396	3.01112	3.04346	2.90264	2.97943	2.96362
Eriodictyol-7-O-glucoside	HMDB0029544	-	451.119	3.9407	pos	M+H	C21H22O11	75.9	0	-9.56916	38965-51-4	2.59486	2.58936	2.62054	2.41067	2.43672	2.43546	2.6785	2.73327	2.60181	2.80472	2.85753	2.89133
Naringenin 7-O-glucuronide	HMDB0041761	-	512.118	3.9407	pos	M+ACN+Na	C21H20O11	0	41.5	3.11844	-	3.14739	3.11727	3.08688	3.32748	3.35236	3.32946	2.54551	2.41725	2.53886	3.17512	3.17005	3.21772
Mauritianin	HMDB0040562;LMPK12111679	-	741.223	3.9407	pos	M+H	C33H40O19	90.3	0	-0.4754	109008-28-8	2.72662	2.74409	2.69587	2.99868	3.03349	3.00578	4.78213	4.77661	4.79501	3.28278	3.32622	3.29041
Gibberellin A105	HMDB0031076	-	331.154	3.9506	pos	M+H	C19H22O5	0	43.7	0.540484	114596-77-9	3.84484	3.78377	3.75525	3.59349	3.6306	3.61349	3.83619	3.84528	3.84465	3.64775	3.70956	3.73691
Dibenzo-18-crown-6	HMDB0251162	C14289	361.166	3.9506	pos	M+H	C20H24O6	0	45	3.45749	14187-32-7	3.40875	3.43199	3.37073	3.19146	3.22005	3.14374	3.17752	3.22966	3.2441	3.14232	3.13923	3.12718
Jamesoniellide I	-	-	391.175	3.9609	pos	M+CH3OH+H	C20H22O6	36.7	0	-1.80268	-	2.45684	2.27405	2.12206	1.91962	1.97067	1.92689	2.07141	1.91271	1.93678	1.8521	1.89049	1.76676
Butin	HMDB0249463	C09614	273.077	3.9709	pos	M+H	C15H12O5	0	47.4	2.6463	492-14-8	4.6988	4.68216	4.66198	4.60483	4.60616	4.64124	4.57464	4.54661	4.56356	4.57816	4.62713	4.64742
7-galloylcatechin	HMDB0037947	-	443.098	3.9709	pos	M+H	C22H18O10	84	0	1.25652	89702-01-2	5.4522	5.41812	5.4065	5.36405	5.35955	5.38986	5.3205	5.30046	5.31196	5.33089	5.38074	5.40738
Irisolidone 7-O-glucuronide	HMDB0041746	-	491.118	4.0009	pos	M+H	C23H22O12	0	55.5	-1.31123	-	1.73502	1.58212	1.79526	3.43877	3.47424	3.43994	3.02882	3.04024	3.02141	3.21398	3.18129	3.07678
Xanthatin	-	C09601	247.134	4.0107	pos	M+H	C15H18O3	42.8	0	3.86783	26791-73-1	3.53479	3.46382	3.43176	3.12075	3.03438	3.25585	3.11294	2.98428	2.98377	3.42533	3.5054	3.39069
Lys-Phe	HMDB0028958	-	348.192	4.0107	pos	M+CH3OH+Na	C15H23N3O3	0	56.4	9.06904	6235-35-4	2.51434	2.53636	2.39378	1.99493	1.95594	1.92051	2.80244	2.91858	2.71225	1.94961	2.0301	1.96667
7,8-Dihydro-3b,6a-dihydroxy-alpha-ionol 9-glucoside	HMDB0041578	-	432.259	4.0209	pos	M+ACN+H	C19H34O8	0	45.8	-0.32371	177261-75-5	1.49858	1.46503	1.4555	1.51034	1.51152	1.52855	1.50073	1.49887	1.496	1.4534	1.45738	1.45986
Pelargonidin 3-O-[b-D-Xylopyranosyl-(1->2)-a-D-glucopyranoside]	HMDB0303823	-	566.158	4.0209	pos	M+H	C26H29O14+	0	84.5	-9.51968	-	1.59277	1.559	1.54941	2.01314	2.07185	2.072	2.375	2.34957	2.30358	2.18614	2.05504	2.19929
2-Hydroxybenzyl alcohol	HMDB0059709	C02323	147.043	4.0311	pos	M+Na	C7H8O2	0	50.2	9.51785	1990/1/7;90-01-7	2.66204	2.39811	2.35157	2.99542	2.86846	3.03555	2.67713	2.8619	2.97076	2.81948	2.44173	2.65556
Licofuranone	HMDB0035525	-	389.159	4.0311	pos	M+CH3OH+H	C20H20O6	0	48.4	-0.320023	161099-38-3	2.32483	2.34491	2.33949	2.36605	2.35808	2.44642	2.61957	2.62067	2.56611	1.80946	1.56906	1.9997
Pelargonin	HMDB0033681	C08725	650.185	4.0411	pos	M+CH3OH+Na	C27H31O15+	0	49.5	6.17863	17334-58-6;58751-31-8	2.91267	2.78771	2.69841	3.05401	3.04229	3.05573	2.69057	2.64569	2.70504	2.62106	2.56391	2.5961
Divanillyltetrahydrofuran ferulate	HMDB0032730	-	521.216	4.0511	pos	M+H	C30H32O8	0	49.8	-2.12548	96917-11-2	3.17179	3.06818	3.0724	2.49357	2.55821	2.54759	2.62318	2.63557	2.6209	2.71145	2.63639	2.76587
1,2,3-Trimethoxynaphthalene	-	-	219.101	4.0609	pos	M+H	C13H14O3	57.8	0	-3.7358	-	3.30107	2.94512	2.88416	3.21013	2.92654	3.08302	3.03482	3.12928	3.17293	2.70289	2.28778	2.9353
Heliangin	HMDB0036692	C09474	385.164	4.0609	pos	M+Na	C20H26O6	0	43.3	5.88867	13323-48-3	3.24513	3.06594	3.04042	2.53341	2.54834	2.51792	2.71069	2.64069	2.68182	2.79266	2.75574	2.79942
Kuwanon E	HMDB0030862	-	479.206	4.0609	pos	M+CH3OH+Na	C25H28O6	0	71.9	4.84797	68401-05-8	2.75343	2.66654	2.63725	2.01743	2.01349	2.04306	2.0802	2.23712	2.01235	2.15345	1.94128	2.04234
Theacitrin C	HMDB0031899	-	913.145	4.0609	pos	M+H	C44H32O22	0	57	-0.741767	-	3.48914	3.46887	3.49813	3.8817	3.87627	3.89086	4.02309	4.02484	4.00625	3.95423	3.93923	3.93671
Cynarotrioside	HMDB0038470	-	739.208	4.0711	pos	M+H-H2O	C33H40O20	0	68.4	-0.388614	20056-21-7	2.91079	2.85488	2.84695	1.47379	1.09896	1.11514	2.11868	2.22584	2.13837	3.13232	3.09273	3.15352
P-Propoxy benzoic acid	-	-	181.085	4.0812	pos	M+H	C10H12O3	51.3	0	-4.04624	-	2.61435	2.27179	2.01469	2.05627	1.80825	1.80979	1.91393	1.78618	1.98923	1.30204	1.90638	2.16364
Dearabinosyl pneumonanthoside	-	-	371.206	4.0812	pos	M+H	C19H30O7	79.2	0	-0.736996	-	3.10204	3.08736	3.08943	2.73873	2.76607	2.76925	2.67761	2.72834	2.64909	3.20375	3.23237	3.25298
Quercetin 3-o-malonylglucoside	HMDB0037368	C12638	551.102	4.0812	pos	M+H	C24H22O15	97.9	0	-2.6828	96862-01-0	3.29818	3.29839	3.21699	2.53894	2.65418	2.83042	2.79241	2.70437	2.8219	3.18754	3.15968	3.30565
4'-O-Methyldelphinidin 3-O-rutinoside	HMDB0041677	-	643.212	4.0812	pos	M+NH4	C28H33O16+	0	62.1	2.41193	-	3.09057	3.07279	3.09689	3.58944	3.56655	3.57194	3.78693	3.78944	3.74691	2.80746	2.84256	2.8166
Hyperin 6''-[glucosyl-(1->3)-rhamnoside]	HMDB0039375	-	755.201	4.0812	pos	M+H-H2O	C33H40O21	0	57.9	-2.20805	134953-93-8	3.17402	3.1022	3.044	2.43199	2.45585	2.37285	2.0146	2.23395	2.22032	3.29216	3.31466	3.30352
1,2-Cyclohexanediol, 1-methyl-4-(1-methylethenyl)-	HMDB0256048	C18020	171.138	4.0912	pos	M+H	C10H18O2	0	52	2.86023	-	3.67089	3.80979	3.65117	3.41588	3.04401	3.19842	3.06445	3.22854	2.87438	3.71791	3.65577	3.75791
(-)-Epigallocatechin 7-glucuronide	HMDB0041640	-	447.09	4.0912	pos	M+H-2H2O	C21H22O13	0	84.1	-3.62717	-	1.5238	1.49019	1.48064	1.53558	1.53676	1.55382	1.52595	1.52409	1.52122	1.83146	1.90179	1.485
Ser-Asn	HMDB0029034	-	220.095	4.1012	pos	M+H	C7H13N3O5	0	43.2	8.53845	81466-41-3	1.00105	0.96995	2.00944	2.38244	2.53362	2.67869	2.54814	2.31121	2.39459	2.02601	0.962886	2.21048
Sylpin	HMDB0037243	-	347.113	4.1211	pos	M+CH3OH+H	C17H14O6	0	41.1	0.987507	65501-41-9	2.50955	2.51985	2.63367	2.2444	2.27108	2.24905	1.84167	1.93875	1.79297	2.23608	2.20926	2.1988
5,7,2',6'-Tetrahydroxyflavone 2'-O-glucoside	LMPK12110122	-	471.089	4.1211	pos	M+Na	C21H20O11	48.2	0	-0.620249	-	1.76593	1.72745	1.31632	2.05815	2.09757	1.9359	2.45324	2.49501	2.42986	1.40786	0.838737	0.840927
N2-Malonyl-D-tryptophan	-	C03414	291.097	4.1312	pos	M+H	C14H14N2O5	80	0	-1.58925	-	2.32311	2.77127	2.75777	2.65922	2.74296	2.68038	2.21049	2.29765	2.23447	3.39305	3.38935	3.38697
2',4',5,7-Tetrahydroxy-8-prenylisoflavone	HMDB0038899	-	387.144	4.1312	pos	M+CH3OH+H	C20H18O6	0	51.2	-0.54831	74161-25-4	2.47852	2.71419	2.73847	2.62863	2.63507	2.60486	2.74355	2.6773	2.69539	2.62936	2.65472	2.7123
Erabulenol B	-	-	568.221	4.1312	pos	M+NH4	C30H30O10	40.8	0	5.07466	-	2.24077	2.40977	2.34674	2.5896	2.59678	2.63692	2.79643	2.76942	2.79901	2.28648	2.1934	2.19099
Phe-Gly	HMDB0304788	-	245.092	4.1414	pos	M+Na	C11H14N2O3	0	72.1	8.76123	721-90-4	1.30672	2.09756	2.39238	2.17763	2.29664	2.25874	1.30883	1.30701	1.53075	3.00186	2.96455	3.04261
4beta-(2-Aminoethylthio)epicatechin 3-gallate	HMDB0037478	-	1035.21	4.1512	pos	2M+H	C24H23NO10S	0	46.9	-2.89849	-	3.26235	3.25478	3.23651	3.29275	3.26334	3.29916	2.97337	3.00017	2.99459	3.24508	3.28978	3.29142
Cassiaside B	HMDB0038477	-	567.17	4.1612	pos	M+H	C26H30O14	0	73.7	-0.853215	119170-51-3	1.38419	1.50854	1.52064	1.9373	2.06041	1.91382	1.96921	2.04257	1.683	1.80999	1.93913	1.87255
Apigenin 7-o-glucoside	HMDB0037340;LMPK12110336	C04608	433.113	4.1711	pos	M+H	C21H20O10	74	0	1.30342	578-74-5	2.60899	2.68952	2.66502	2.34491	2.45825	2.42377	2.33504	2.36904	2.40338	2.58961	2.60704	2.61644
Trifolirhizin	HMDB0036630	C10538	469.113	4.1711	pos	M+Na	C22H22O10	0	50	4.36592	6807-83-6	3.91974	3.88448	3.82715	3.75336	3.76728	3.78604	3.69836	3.65159	3.66044	3.83886	3.82486	3.82488
Kaempferol 3-O-Sophoroside	HMDB0304696	C12634	615.135	4.1711	pos	M+Na-H2O	C27H30O16	70	0	4.16745	-	1.40201	1.00205	1.34274	2.98599	3.03243	3.08412	1.46194	1.43123	1.00755	1.3806	1.484	1.42764
Hexahydrocurcumin	HMDB0302135	C17826	375.18	4.1814	pos	M+H	C21H26O6	0	51.4	-1.7405	-	2.71994	2.71737	2.72473	2.31846	2.29726	2.34967	2.23067	2.28378	2.26	2.46323	2.48594	2.44825
Myricanene A 5-[arabinosyl-(1->6)-glucoside]	HMDB0039351	-	673.223	4.1814	pos	M+K	C32H42O13	0	55	-4.40825	-	3.62552	3.56957	3.55564	3.97939	3.98381	4.0035	3.81491	3.8145	3.80651	3.65172	3.65252	3.6519
Delphinidin 3-(6''-malonylglucoside) 5-glucoside	HMDB0039938	-	777.166	4.1814	pos	M+ACN+Na	C30H33O20+	0	42.9	-9.37432	-	2.7522	2.71994	2.56813	2.33859	2.32341	2.27033	2.71078	2.78613	2.68832	2.77408	2.69046	2.7413
Tetrahydrozoline	HMDB0258913	C07912	201.14	4.1914	pos	M+H	C13H16N2	91.4	0	8.21451	84-22-0	2.39174	2.62595	2.31235	1.92613	1.78083	1.86812	2.29008	2.17349	2.20908	2.30625	2.50938	2.28295
Physostigmine	HMDB0015116	C06535	258.16	4.1914	pos	M+H-H2O	C15H21N3O2	0	43.2	-0.296504	57-47-6	2.89988	2.96641	2.87983	2.46818	2.64668	2.35649	2.79656	2.50638	2.7406	2.99329	2.8822	2.88637
Taxifolin	HMDB0303943;HMDB0242509;LMPK12140721	C01617	287.056	4.2017	pos	M+H-H2O	C15H12O7	53.6	0	2.26721	480-18-2	4.47387	4.43608	4.3987	3.94777	3.96691	3.9419	4.27442	4.28863	4.30736	4.31504	4.32948	4.3367
3-Hydroxyphloretin 2'-O-xylosyl-glucoside	HMDB0301671	-	549.16	4.2117	pos	M+H-2H2O	C26H32O15	0	66.3	-0.858224	-	2.8235	2.74313	2.73474	3.33739	3.34055	3.33937	3.52738	3.5166	3.4898	3.42475	3.43922	3.45693
Assamicain A	HMDB0039719	-	899.166	4.2117	pos	M+H-H2O	C44H36O22	0	62.5	-0.872623	121795-66-2	4.28009	4.2375	4.22604	4.26875	4.28986	4.28955	4.33104	4.34076	4.34986	4.31407	4.33425	4.33347
Complicatic acid	-	-	263.128	4.2222	pos	M+H	C15H18O4	49.4	0	0.338697	-	3.33621	3.23	3.26571	3.24302	3.26404	3.1565	3.19462	3.09995	3.22833	3.2612	3.21412	3.2515
Cyclocalopin B	HMDB0039811	-	405.155	4.2222	pos	M+Na	C19H26O8	0	47.6	8.10881	-	2.89654	2.89239	2.90987	2.78468	2.77445	2.81291	2.87294	2.84558	2.83619	2.75719	2.75579	2.7563
Chrysophanol 8-(6-galloylglucoside)	HMDB0037087	-	591.111	4.2326	pos	M+Na	C28H24O13	0	42.5	0.933027	-	1.85675	2.28853	2.31829	2.10764	2.13994	2.37181	2.66573	2.45778	2.39987	2.49407	2.49219	2.58181
Camellianin A	HMDB0029908	-	662.207	4.2326	pos	M+ACN+H	C29H32O15	0	56.2	-0.686294	109232-77-1	2.30583	2.23124	2.16538	2.80727	2.73148	2.76763	2.49044	2.46269	2.47128	2.3256	2.3533	2.27564
Theacitrin A	HMDB0031888	-	761.134	4.2326	pos	M+H	C37H28O18	0	67.3	-0.864186	201998-49-4	3.74	3.72738	3.73915	3.84462	3.85217	3.87119	4.00924	3.99588	4.00675	3.96814	3.98725	3.99838
Decarbamoylsaxitoxin	HMDB0038319	C20021	221.117	4.2429	pos	M+H-2H2O	C9H16N6O3	0	57.9	9.91245	58911-04-9	3.58302	3.54012	3.51582	3.17918	3.18008	3.20122	3.21855	3.20033	3.18195	3.31295	3.29064	3.32176
Fragransol-B	HMDB0033538	-	331.154	4.2429	pos	M+H	C19H22O5	85.8	0	0.323084	114394-20-6	3.99182	3.9326	3.91389	3.5166	3.50576	3.51765	3.51998	3.51125	3.52406	3.69092	3.69752	3.70781
Zeranol	HMDB0032702	C14752;C14750	345.167	4.2429	pos	M+Na	C18H26O5	0	79	-0.168942	26538-44-3;36455-72-8	3.74506	3.7043	3.67227	3.43109	3.40168	3.41717	3.50706	3.51012	3.52305	3.50825	3.5008	3.51707
3,4-Dicaffeoyl-1,5-quinolactone	HMDB0029291	-	499.123	4.2429	pos	M+H	C25H22O11	0	42.9	-0.53901	-	4.28368	4.25646	4.24731	3.96319	3.95442	3.96321	3.66992	3.6304	3.64124	4.56111	4.56862	4.57344
4-Vinylguaiacol	HMDB0013744	C17883	151.075	4.2529	pos	M+H	C9H10O2	74.4	0	-2.85836	7786-61-0	2.38117	2.35836	2.24679	1.86444	1.71248	1.89542	1.86309	1.93263	1.94185	1.92356	1.92548	2.04065
Pollenin A	HMDB0303704	C02806	303.05	4.2529	pos	M+H	C15H10O7	0	47.7	-0.106229	-	0.287365	0.27092	0.266368	3.46287	3.47788	3.43734	3.34594	3.35607	3.3358	0.265371	0.267262	0.268441
4'-Deoxyterphenyllin	-	-	323.128	4.2529	pos	M+H	C20H18O4	60.5	0	-0.391674	-	3.37521	3.36923	3.35335	3.14606	3.20332	3.1355	3.28323	3.30356	3.25732	3.27411	3.27388	3.27469
7-Hydroxy-1,7-bis(4-hydroxy-3-methoxyphenyl)-1-heptene-3,5-dione	HMDB0040355	-	387.144	4.2529	pos	M+H	C21H22O7	0	44.5	-0.409412	112494-43-6	2.94483	2.86128	2.78767	2.7963	2.73445	2.77377	2.75731	2.83059	2.76523	2.71234	2.81416	2.79923
Mollicellin C	HMDB0033341	C20046	454.147	4.2529	pos	M+ACN+H	C22H20O8	0	64	-6.62638	68436-82-8	2.83808	2.84243	2.78052	2.68447	2.56995	2.74718	2.52883	2.39362	2.19597	2.93809	2.88613	2.95105
Flavaprin	LMPK12140229	-	503.191	4.2529	pos	M+H	C26H30O10	79	0	-0.0826334	-	4.48057	4.40997	4.39794	4.20924	4.19486	4.21219	4.30941	4.30489	4.30165	4.27783	4.2593	4.28328
4-t-Butylbenzoic acid	-	C14535	179.107	4.2631	pos	M+H	C11H14O2	52.9	0	-0.828102	98-73-7	2.9005	2.86754	2.92267	2.61925	2.66401	2.58666	2.75294	2.72522	2.6952	2.99654	2.93293	3.10232
MS 3	HMDB0036557	C01553	389.159	4.2631	pos	M+H	C21H24O7	0	55.7	-0.399677	58265-74-0	3.66282	3.65266	3.66424	3.61941	3.6202	3.63775	3.67774	3.70153	3.69089	3.56409	3.54604	3.57698
3'-Methoxytricetin 7-glucuronide	HMDB0039904	-	556.107	4.2631	pos	M+ACN+Na	C22H20O13	0	41.9	2.03873	-	0.085501	0.0795014	1.17746	1.83101	1.92013	1.93733	0.0858985	0.085555	0.0850273	2.05667	1.93182	2.15034
Quercetin 3-O-glucosyl-rutinoside	HMDB0041771	-	755.199	4.2631	pos	M+H-H2O	C33H40O21	0	70.1	-5.16744	-	1.4697	1.43623	1.42673	1.48144	1.48261	1.49961	1.47185	1.46999	1.46713	1.42463	1.4286	1.43107
Butyl 3-O-caffeoylquinate	HMDB0034588	-	375.144	4.2729	pos	M+H-2H2O	C20H26O9	0	48.9	1.55975	132741-56-1	2.8959	2.9045	2.91941	2.69261	2.67428	2.72284	2.59349	2.56995	2.56346	2.97322	2.98906	2.99503
Val-Ile-Phe	-	-	378.242	4.2932	pos	M+H	C20H31N3O4	46.4	0	9.58662	-	2.88484	2.49368	2.56974	2.28955	2.1757	2.46334	2.10224	2.09985	2.37262	2.4667	2.50916	2.3986
Naringin 6''-rhamnoside	HMDB0038048	-	749.219	4.2932	pos	M+Na	C33H42O18	0	53.1	-9.92766	-	2.3286	2.40963	2.33068	2.87154	2.79159	2.82547	2.91946	2.99432	2.96748	2.6837	2.69202	2.62367
Corticrocin	HMDB0034384	-	229.086	4.3036	pos	M+H-H2O	C14H14O4	0	55	0.500344	505-53-3	2.79505	2.86219	2.58791	2.22207	2.14193	2.23489	2.41093	2.45512	2.54695	2.64453	2.73515	2.67444
Viniferal	HMDB0029790	-	616.201	4.3036	pos	M+ACN+H	C35H26O8	0	41.8	8.3982	180413-42-7	2.24254	2.28444	2.39532	2.62619	2.58616	2.5713	2.42391	2.49688	2.49761	2.59295	2.60096	2.69226
1-O-Cinnamoyl-beta-D-gentiobiose	HMDB0030295	-	473.166	4.3137	pos	M+H	C21H28O12	0	55.1	2.09434	181373-65-9	3.49966	3.51564	3.48982	2.84831	2.83534	2.88179	3.46182	3.46898	3.43981	2.88684	2.88969	2.91518
Isovitexin 2''-(6'''-p-coumaroylglucoside)	HMDB0038041	-	741.199	4.3137	pos	M+H	C36H36O17	0	66.6	-4.97051	-	2.99985	3.0347	2.98221	2.72134	2.72294	2.78201	2.65488	2.74735	2.7242	3.38957	3.42624	3.41237
Cerarvensin	LMPK12110195	-	403.103	4.3237	pos	M+H	C20H18O9	77.4	0	2.21435	-	3.20318	3.22608	3.17763	2.6439	2.61757	2.65627	2.82499	2.83869	2.84337	3.0659	3.13312	3.11253
Hofmeisterin	-	-	209.081	4.3441	pos	M+H	C11H12O4	47.2	0	-1.01945	-	1.37017	1.56305	1.54863	1.70593	1.62587	1.84707	2.44342	2.39968	2.32378	2.12514	2.23172	2.22816
Methylxanthoxylin	HMDB0034047	-	211.096	4.3544	pos	M+H	C11H14O4	50.2	0	-2.2895	23121-32-6	2.72415	2.76307	2.60532	2.40732	2.22928	2.55301	2.46714	2.38311	2.36672	2.28283	2.38186	2.36718
Icariside f2	-	-	402.155	4.3651	pos	M+	C18H26O10	42.7	0	5.87791	-	3.07736	3.08408	3.07539	3.11979	3.14766	3.12936	3.14055	3.14358	3.08501	3.01317	3.07808	3.06391
Doxorubicinol aglycone	HMDB0060823	-	600.206	4.3651	pos	M+CH3OH+Na	C27H31NO11	0	50.4	2.10578	-	3.00582	2.99861	2.95343	3.4638	3.47428	3.49805	3.60208	3.61549	3.5954	3.05088	3.09192	3.1083
3-Isochromanone	-	C07728	149.059	4.3749	pos	M+H	C9H8O2	52.6	0	-8.42862	4385-35-7	0.940459	0.90989	0.901248	1.30411	1.56738	1.57617	1.83765	1.80299	1.80933	0.899345	0.902953	0.905194
Pelargonidin 3-rutinoside	HMDB0303787	C12644	634.191	4.3749	pos	M+CH3OH+Na	C27H31O14+	0	78.3	7.80696	-	2.75712	2.74523	2.7117	3.26611	3.29316	3.30136	3.27186	3.29571	3.27907	2.67802	2.69566	2.75934
Silibinin	HMDB0030583	C07610	483.129	4.3852	pos	M+H	C25H22O10	0	44.7	0.733648	22888-70-6	2.06812	2.0919	2.08056	2.59176	2.50645	2.54173	2.55964	2.47453	2.47299	2.18419	2.19365	2.2344
Isovanillic acid	HMDB0060003	-	151.038	4.3951	pos	M+H-H2O	C8H8O4	72.7	0	-3.03993	-	1.908	1.96922	1.93944	2.72486	2.82533	2.76191	2.95066	2.97252	2.96738	1.72921	1.84005	1.75687
8-Hydroxy-4'-methoxypinoresinol	HMDB0033284	-	371.149	4.3951	pos	M+H-H2O	C21H24O7	0	40.6	-0.87997	81426-18-8	2.95562	2.96986	3.02219	2.89173	2.85626	2.90297	3.15657	3.16113	3.18461	2.80977	2.86923	2.81941
Epicatechin 3-O-(3-O-methylgallate)	HMDB0037945	-	457.113	4.3951	pos	M+H	C23H20O10	0	65.4	-0.113192	83104-86-3	2.41809	2.42314	2.47103	4.18843	4.19338	4.20595	4.51488	4.508	4.51729	2.23114	2.24739	2.1229
2-Hydroxyestrone-1-S-glutathione	HMDB0012623	-	614.218	4.3951	pos	M+Na	C28H37N3O9S	0	50.1	5.8297	-	2.86026	2.78667	2.78762	3.03335	3.07186	3.09908	3.04503	3.0337	3.01247	2.78862	2.86734	2.7921
Multiflorin A	HMDB0303598	-	675.135	4.4051	pos	M+K	C29H32O16	0	60.2	4.14959	-	3.04693	3.00431	3.0223	2.4335	2.38303	2.5083	2.7976	2.76671	2.76177	3.17218	3.20434	3.19143
Trp-Phe	HMDB0029090	-	352.166	4.4152	pos	M+H	C20H21N3O3	80.3	0	1.18283	-	2.61817	2.57491	2.42671	2.20838	2.23607	2.28123	1.68063	1.40864	1.5384	2.34241	2.34242	2.36239
7-(4-Carboxy-3-hydroxy-3-methylbutanoyl)sudachitin 4'-glucoside	HMDB0037337	-	666.182	4.4152	pos	M+	C30H34O17	0	45	2.85036	101899-84-7	2.88805	2.86355	2.84768	2.92727	2.95806	2.94689	2.71486	2.66794	2.63655	2.87528	2.96277	2.90504
Sarcaglaboside D	-	-	543.24	4.4256	pos	M+H	C26H38O12	63.1	0	-7.06069	-	2.6424	2.49038	2.48868	0.00798328	1.54718	1.16468	1.55962	1.49215	1.48994	2.3629	2.38885	2.3753
Comazaphilone C	-	-	417.155	4.4561	pos	M+H	C22H24O8	40	0	2.22236	-	2.12881	2.34392	2.20673	2.28343	2.2348	2.26416	2.35672	2.40812	2.45427	2.39289	2.32364	2.3552
6-Cinnamoyl-1-galloylglucose	HMDB0039195	-	427.103	4.4561	pos	M+H-2H2O	C22H22O11	0	59.5	1.05164	115746-69-5	4.52492	4.47084	4.47198	4.80565	4.83439	4.83367	4.49365	4.5117	4.50907	4.48849	4.50112	4.51523
Luteolin 7-O-(6''-malonylglucoside)	HMDB0301681;LMPK12110636	C10103	535.108	4.4561	pos	M+H	C24H22O14	93.7	0	-0.0450454	98767-38-5	4.2616	4.24463	4.23266	3.78232	3.81416	3.82527	3.98431	3.99985	3.98813	4.42601	4.42945	4.43064
Diosmetin	HMDB0029676	C10038	301.07	4.4662	pos	M+H	C16H12O6	0	43.6	-1.04853	520-34-3	2.84792	2.78419	2.66926	2.99726	2.96724	3.04159	2.68571	2.85661	2.87104	2.7704	2.83062	2.82653
Gibberellin A14	HMDB0303454	C11858	348.192	4.4764	pos	M+	C20H28O5	0	51.7	-6.32073	4955-22-0	2.51009	2.41559	2.27079	2.77118	2.74191	2.76324	2.65793	2.64049	2.55146	2.49579	2.32595	2.46588
Chrysophanol 1-triglucoside	HMDB0034571	-	758.254	4.4764	pos	M+NH4	C33H40O19	0	53.2	5.59018	120181-07-9	3.14594	3.07498	3.02283	3.09825	3.11372	3.10232	3.06201	3.06438	3.05906	3.11083	3.08748	3.11538
Chicoric acid	HMDB0002375	C10437	439.068	4.4869	pos	M+H-2H2O	C22H18O12	0	44.5	4.10102	70831-56-0;52248-48-3	2.9735	2.96703	2.77434	2.44264	2.30344	2.44892	2.66918	2.76289	2.70682	2.87548	2.87881	2.95669
Ellagic acid acetyl-xyloside	HMDB0301705	-	477.067	4.4972	pos	M+H	C21H16O13	0	75.1	1.1909	476-66-4	2.4986	2.42649	2.4282	2.31051	2.29432	2.29201	2.04377	2.01203	2.06693	2.01982	2.09932	1.98679
6'''-O-Sinapoylsaponarin	HMDB0035005	-	839.181	4.4972	pos	M+K	C38H40O19	0	46.8	1.53302	-	2.62551	2.58991	2.58631	2.27057	2.06408	2.05367	2.35745	2.26904	2.24168	2.09061	2.22466	2.18902
Isorhamnetin 3-galactoside	HMDB0301761;LMPK12112315	-	479.117	4.5076	pos	M+H	C22H22O12	91	0	-2.6866	6743-92-6	2.45521	2.5612	2.48084	1.94708	1.75771	1.88339	2.26912	2.26081	2.23417	2.14939	2.17755	2.2782
Arg-Cys-Ser	-	-	365.16	4.5277	pos	M+H	C12H24N6O5S	39.5	0	-1.27911	-	3.08626	3.06259	3.04302	2.38316	2.38813	2.39229	2.2925	2.32154	2.31414	3.10592	3.08125	3.13712
Graveobioside A	HMDB0038469	-	585.122	4.5277	pos	M+Na-H2O	C26H28O15	0	41.8	-0.546474	63808-23-1	0.860664	0.830922	0.822524	1.77798	1.79157	1.89726	0.862579	0.860925	0.858374	0.820675	0.82418	0.826358
Gossypin	-	C10051	481.097	4.5482	pos	M+H	C21H20O13	84.3	0	-2.13948	652-78-8	2.59336	2.55136	2.56018	2.34041	2.44426	2.37537	2.66294	2.58749	2.64206	1.51074	1.67089	1.59277
Valtrate	HMDB0034493	C09801	254.102	4.5584	pos	M+ACN+H	C10H12O5	0	56.5	-0.403081	18296-44-1	3.00362	3.15054	2.98065	2.58769	2.5617	2.606	2.23832	2.25897	2.32318	3.12532	3.10702	3.10828
Dantrolene	HMDB0015350	C06939	315.072	4.5584	pos	M+H	C14H10N4O5	0	82.2	-0.775011	7261-97-4	1.78548	0.691969	0.684125	2.60015	2.78338	2.58456	0.783887	0.720075	0.717681	0.828394	0.685671	0.687705
Quercetin 3-o-alpha-l-rhamnoside	HMDB0033751	C01750	449.107	4.5584	pos	M+H	C21H20O11	80.7	0	-1.2056	522-12-3	3.59512	3.57875	3.56264	3.3952	3.39847	3.39885	3.51669	3.48356	3.48188	3.54312	3.55081	3.55586
2',7-Dihydroxy-4'-methoxy-8-prenylflavan 2',7-diglucoside	HMDB0036400	-	665.279	4.5584	pos	M+H	C33H44O14	0	68.7	-2.84848	-	2.82138	2.80178	2.78278	2.2551	2.02013	2.1145	2.12767	1.843	1.50946	2.98831	2.9717	2.92778
Theaflavic acid	HMDB0040609	-	429.082	4.5684	pos	M+H	C21H16O10	0	50.9	-0.0440815	30407-93-3	2.92795	2.92922	2.96366	3.08952	3.12667	3.0738	3.25214	3.28878	3.22476	3.06415	3.04025	2.99808
Isoquercitrin	HMDB0037362;LMPK12112086	C05623	465.102	4.5782	pos	M+H	C21H20O12	90	0	-1.22249	21637-25-2;482-35-9	3.48079	3.43852	3.44773	3.17097	3.13878	3.19533	3.26539	3.26643	3.29208	3.09615	3.08794	3.13553
1-(2-Hydroxyphenylamino)-1-deoxy-beta-D-gentiobioside 1,2-carbamate	HMDB0037551	-	501.173	4.5782	pos	M+ACN+H	C19H25NO12	0	43	3.75206	396714-64-0	2.24086	1.89457	1.8646	1.81531	2.03615	1.71833	2.62739	2.2418	2.44655	1.55986	1.88709	1.59844
Apigenin	HMDB0002124;LMPK12110005	C01477	271.059	4.5885	pos	M+H	C15H10O5	70.8	0	-4.1428	520-36-5	2.81616	2.93882	2.82852	2.68187	2.89439	2.82705	2.72981	2.72933	2.98637	2.68134	2.65838	2.33897
Kaempferol 3-alpha-L-arabinofuranoside	HMDB0029502	-	441.081	4.5885	pos	M+Na	C20H18O10	0	68.4	4.52938	5041-67-8	3.32046	3.29486	3.33756	3.38033	3.40132	3.4134	3.29455	3.27068	3.28716	3.11577	3.01964	3.09579
Tricin 7-glucuronoside	HMDB0033894	-	511.087	4.5885	pos	M+Na-H2O	C23H22O13	0	63.6	2.5734	32769-02-1	1.77111	1.58399	1.72046	2.02671	1.95866	1.92059	1.61998	1.6181	1.61522	2.3593	2.38589	2.42854
Cyanidin 3-(6''-acetylglucoside)	HMDB0301884;LMPK12010132	-	491.119	4.5987	pos	M+H	C23H22O12	40.6	0	0.442122	-	2.30669	2.31108	2.30637	2.62398	2.63417	2.64534	1.84359	1.82566	1.80912	2.41465	2.36004	2.38859
(R)-2,3-Dihydroxy-isovalerate	HMDB0012141	C04272	139.038	4.6089	pos	M+Na-H2O	C5H10O4	0	54.7	8.94969	19451-56-0	3.47223	3.33326	3.39449	3.09217	3.232	3.29986	3.09908	3.16695	3.21573	3.3324	3.30129	3.29418
3,4,2',4',6'-pentahydroxychalcone	LMPK12120271	C15525	289.071	4.6089	pos	M+H	C15H12O6	48.1	0	-0.000243537	-	3.94548	3.9056	3.87667	3.74205	3.75267	3.76785	3.66007	3.67127	3.68206	3.96551	3.93362	3.93388
(-)-Epigallocatechin 3-p-coumaroate	HMDB0038362	-	453.118	4.6089	pos	M+H	C24H20O9	0	70.2	0.523107	89013-65-0	4.42993	4.38816	4.3871	4.2287	4.23212	4.23846	4.13829	4.10369	4.13824	4.44966	4.45743	4.45853
Demethyloleuropein	HMDB0036121	-	549.159	4.6089	pos	M+Na	C24H30O13	0	61.1	1.30748	52077-55-1	0.967593	0.936776	0.928061	2.03481	2.10106	2.13192	0.969575	0.967863	0.965223	0.926141	0.92978	0.93204
ADP-Ribosyl-L-arginine	HMDB0001260	-	733.213	4.6089	pos	M+NH4	C21H35N9O15P2	0	51.8	9.47147	103960-56-1	2.56381	2.82211	2.85722	2.48841	2.41863	2.53796	2.56373	2.67908	2.51999	2.33984	2.62431	2.58402
Dillenetin	HMDB0037354;LMPK12112411	-	331.08	4.6187	pos	M+H	C17H14O7	59.1	0	-4.8606	3306-29-4	2.0031	1.94943	1.89866	1.77249	1.7384	1.62987	1.92746	2.00832	2.01488	2.13426	2.18655	2.14701
Glucotricin	HMDB0030553	-	493.134	4.6187	pos	M+H	C23H24O12	84.3	0	-0.915003	32769-01-0	3.21204	3.13925	3.10714	2.89813	2.91174	2.88283	3.0326	3.01936	3.05453	3.28132	3.25183	3.26302
Gingerenone C	HMDB0034720	-	327.158	4.6285	pos	M+H	C20H22O4	50.1	0	-2.27949	128701-01-9	2.54631	2.54225	2.48922	2.55315	2.53819	2.56425	2.7773	2.74444	2.77171	2.44105	2.45906	2.44656
Isoacteoside	HMDB0041025	-	589.192	4.6384	pos	M+H-2H2O	C29H36O15	0	49.1	-0.0372899	61303-13-7	2.62977	2.56601	2.58526	2.60388	2.67629	2.63946	2.44186	2.40517	2.45326	2.14305	2.16912	2.18767
Genistein 5-O-glucuronide	HMDB0041738	-	411.069	4.6585	pos	M+H-2H2O	C21H18O11	0	47.5	-4.19991	-	1.7103	1.79373	1.92686	2.36959	2.45612	2.43537	2.45607	2.17455	2.07717	2.00586	2.22642	2.04492
20-COOH-leukotriene E4	HMDB0012634	-	524.229	4.6585	pos	M+CH3OH+Na	C23H35NO7S	0	49.6	-0.26442	-	2.82331	2.82765	2.81721	2.77169	2.8398	2.77219	2.49971	2.4597	2.50193	2.78732	2.77693	2.76613
Predurallone	-	-	397.165	4.6787	pos	M+H	C23H24O6	66.9	0	0.599389	-	3.97674	3.93809	3.9247	3.65118	3.61592	3.6594	3.81936	3.82886	3.81278	3.85573	3.84989	3.85044
5-O-p-Coumaroylnigrumin	HMDB0038730	-	426.117	4.6787	pos	M+Na-H2O	C20H23NO9	0	66.9	0.865223	-	3.27552	3.20821	3.20156	3.12962	3.13223	3.1617	2.96919	2.97644	2.94997	3.28542	3.28285	3.27839
Lyoniresinol 9'-sulfate	HMDB0039926	-	501.139	4.689	pos	M+H	C22H28O11S	0	41	-7.52308	-	3.92999	3.85749	3.87806	3.69554	3.69179	3.70271	3.58535	3.59099	3.57905	4.09084	4.09853	4.09761
Peonidin 3-rhamnoside 5-glucoside	HMDB0038090	-	642.218	4.6994	pos	M+CH3OH+H	C28H33O15+	0	47.7	3.79681	53859-11-3	2.59954	2.53836	2.56154	2.6616	2.65794	2.72752	2.70768	2.74048	2.65629	2.67882	2.68705	2.68675
Ixabepilone	HMDB0015593	-	545.248	4.7197	pos	M+K	C27H42N2O5S	0	43.3	7.29656	219989-84-1	2.57006	2.59271	2.56667	2.91516	2.88701	2.89907	3.26401	3.2565	3.25626	2.29422	2.25991	2.21695
(-)-Pinoresinol	HMDB0301807	C20455;C17529	525.175	4.7299	pos	M+Na-H2O	C26H32O11	0	41.2	1.82387	81446-29-9	2.82	2.71794	2.71877	3.231	3.24823	3.26758	3.00118	2.96488	2.96476	2.54263	2.49577	2.54985
4-Methylumbelliferone	HMDB0059622	C03081	177.054	4.7402	pos	M+H	C10H8O3	68.6	0	-3.76578	90-33-5	2.62517	2.57639	2.48849	2.05726	2.19288	2.2386	2.28332	2.31257	2.36882	2.08163	2.16026	2.15087
Gomisin R	-	-	401.16	4.7505	pos	M+H	C22H24O7	47.9	0	1.11137	-	2.40029	2.44932	2.40044	2.10334	1.98136	2.11611	2.20505	2.16167	2.11705	2.87065	2.88982	2.84426
Isolimocitrol 3-glucoside	HMDB0038757	-	543.114	4.7505	pos	M+Na-H2O	C24H26O14	0	43	4.21005	-	1.94668	2.0275	2.05757	1.96035	2.07945	2.13431	2.0934	2.06091	1.99107	2.04518	2.12133	2.16733
Cpa(16:0/0:0)	HMDB0007003	-	393.238	4.7607	pos	M+H	C19H37O6P	0	52.9	-6.32974	-	1.18448	1.22049	0.872394	0.921909	1.07552	0.938477	1.03836	0.9115	0.908904	0.870509	0.874082	0.876301
Tremetone	HMDB0259119	C08992	220.133	4.8007	pos	M+NH4	C13H14O2	0	40.1	-3.09996	4976-25-4	1.6143	1.63446	1.50843	1.72761	1.76786	1.80846	2.50829	2.52286	2.47408	1.13604	0.147971	0.000637989
7-O-(4-Hydroxycinnamoyl) astragalin	HMDB0040473	-	559.124	4.8007	pos	M+H-2H2O	C30H26O13	0	50.3	0.0317588	51795-36-9	1.82897	1.6935	1.75357	2.12899	2.19251	2.27643	2.22791	2.24434	2.16826	1.9203	1.75868	1.83278
Citral	HMDB0035078	C01499	153.127	4.811	pos	M+H	C10H16O	36.7	0	-1.80452	141-27-5	3.48009	3.44465	3.42284	3.33587	3.33291	3.36637	3.19983	3.17141	3.20741	3.34804	3.42637	3.32163
G(8-O-4)S Glycerol	-	-	441.173	4.811	pos	M+H	C21H28O10	69.1	0	-6.52343	-	3.7832	3.7647	3.69294	3.64478	3.63788	3.66205	3.34312	3.32076	3.33763	3.62988	3.61983	3.66619
6''-O-Acetylastragalin	LMPK12111783	-	491.118	4.811	pos	M+H	C23H22O12	82.8	0	-1.89001	-	2.53611	2.48375	2.44459	2.85544	2.83445	2.79342	3.01328	3.00291	2.99423	2.50844	2.55079	2.53209
Arg-Gly-Asp-Phe	HMDB0248586	-	476.226	4.821	pos	M+H-H2O	C21H31N7O7	0	61.9	1.89494	-	2.39687	2.37077	2.37168	2.64382	2.68264	2.71137	2.95286	2.91766	2.92409	1.98013	2.01671	2.03816
Asn-Thr-Gln-Glu	-	-	491.205	4.821	pos	M+H	C18H30N6O10	48.6	0	-9.69539	-	2.52647	2.54853	2.51754	1.75834	1.4129	1.79049	2.08581	1.82645	2.00873	2.41527	2.34004	2.33659
Pelargonidin 3-rhamnoside 5-glucoside	HMDB0038086	-	634.191	4.8315	pos	M+CH3OH+Na	C27H31O14+	0	63.6	7.34007	53925-32-9	2.73632	2.63104	2.68629	3.17081	3.17853	3.20733	3.23227	3.23397	3.24499	2.69089	2.70999	2.70784
6-Feruloylglucose 2,3,4-trihydroxy-3-methylbutylglycoside	HMDB0036214	-	492.206	4.8417	pos	M+NH4	C21H30O12	0	62	-2.34279	257939-69-8	2.64024	2.62626	2.6307	2.52007	2.52569	2.52573	2.57272	2.5671	2.59152	2.41178	2.42703	2.46117
Samarangenin B	HMDB0039718	-	945.17	4.8417	pos	M+CH3OH+H	C44H32O22	0	61.4	-1.83814	147103-19-3	1.58341	1.36171	1.29149	2.48208	2.52553	2.57067	2.60443	2.6469	2.61277	2.58841	2.70601	2.71392
6''-Acetylliquiritin	HMDB0041385	-	483.129	4.852	pos	M+Na	C23H24O10	0	48.4	5.23382	166531-17-5	4.26465	4.23829	4.24445	4.00056	4.01016	4.01882	3.9092	3.90895	3.92323	4.48116	4.51279	4.50837
Carboxyibuprofen	HMDB0060564	-	219.101	4.8719	pos	M+H-H2O	C13H16O4	66.4	0	-1.34564	-	2.89265	2.92721	2.88643	3.01535	3.00845	3.05873	3.1511	3.10851	3.10825	2.82698	2.8241	2.85709
B-D-fructosyl-a-D-(6-O-(E))-feruloylglucoside	HMDB0029281	-	473.167	4.8819	pos	M+H	C21H28O12	0	51.4	4.03815	-	3.17895	3.20687	3.22574	2.87822	2.90133	2.90962	3.13939	3.11314	3.14857	2.78137	2.80271	2.81003
Isorhamnetin 3-(2G-apiosylrutinoside)	HMDB0041470	-	774.249	4.8819	pos	M+NH4	C33H40O20	0	63.9	4.86369	165605-18-5	2.91773	2.91536	2.91434	2.72518	2.65546	2.67442	2.60362	2.5975	2.59796	3.0202	3.03718	2.99861
Gibberellin A125	HMDB0036945	-	343.154	4.8922	pos	M+H-2H2O	C20H26O7	0	43.5	0.0950065730595	328058-47-5	2.43864	2.42801	2.39576	2.19723	2.18866	2.19971	2.06583	2.07537	2.09801	2.55947	2.56782	2.55459
6''-O-Acetylglycitin	HMDB0039489	-	453.118	4.8922	pos	M+H-2H2O	C24H24O11	0	57.4	-0.622544	134859-96-4	3.57224	3.54661	3.54578	3.36867	3.27329	3.31381	3.09029	3.10528	3.10323	3.43484	3.42579	3.44067
Glycitin	HMDB0002219	C16195	501.139	4.9022	pos	M+CH3OH+Na	C22H22O10	0	76.2	4.61095	40246-10-4	3.72129	3.67961	3.70471	3.42147	3.4924	3.43486	3.38402	3.41312	3.41306	3.97315	3.97649	3.99165
Kievitone	HMDB0034213	C01590	389.159	4.9122	pos	M+CH3OH+H	C20H20O6	0	58.9	-0.767096	40105-60-0	3.50364	3.44637	3.45195	3.43599	3.3886	3.41691	3.51694	3.46262	3.47694	3.28524	3.292	3.29427
Isocyperol	HMDB0035718	C16974	221.19	4.9225	pos	M+H	C15H24O	0	57.7	-0.655836	20085-00-1	3.16652	3.07187	3.07726	3.24882	3.2454	3.16798	2.72836	2.77415	2.5686	3.07031	3.01761	2.9949
Hirsutic acid C	-	C09683	265.143	4.9225	pos	M+H	C15H20O4	58.8	0	-0.109363	3650-17-7	2.68504	2.72328	2.65557	2.91309	2.82131	2.87061	3.09647	3.05128	3.01203	2.61409	2.58795	2.52579
Naringenin Chalcone	HMDB0029631;LMPK12120264	C06561	273.075	4.9629	pos	M+H	C15H12O5	82	0	-1.2973	25515-46-2;5071-40-9	2.99771	2.9797	3.01655	3.04123	3.15727	3.0784	3.09083	2.98951	3.11359	2.93632	3.09856	3.05316
Platyphylline N-oxide	-	-	354.191	4.973	pos	M+H	C18H27NO6	60.8	0	0.244767	-	2.2771	1.85493	2.24823	0.961367	0.962448	0.978126	1.62274	1.6781	1.96876	2.372	2.34613	2.31711
Chalconaringenin 4-glucoside	LMPK12120247	-	435.127	4.973	pos	M+H	C21H22O10	77.8	0	-4.62981	-	2.71171	2.69472	2.73682	2.615	2.61976	2.66783	2.71617	2.65685	2.64097	2.70698	2.67979	2.64575
Eugenol O-[a-L-Arabinofuranosyl-(1->6)-b-D-glucopyranoside]	HMDB0037603	-	513.194	4.973	pos	M+CH3OH+Na	C21H30O11	0	44.2	0.0326952443136	229333-98-6	2.69958	2.60578	2.59569	2.79672	2.80635	2.83708	2.70759	2.62745	2.72688	2.24649	2.21751	2.35615
Cyanidin 3-O-(2'-xylosyl-6'-(6''-caffeoyl-glucosyl)-galactoside)	HMDB0029244	-	910.219	4.973	pos	M+Na-H2O	C41H45O23+	0	49	5.06517	-	2.16757	2.19132	2.19499	2.29006	2.22074	2.29432	1.95012	1.86699	1.9256	2.62398	2.59442	2.68983
Epitheaflagallin 3-O-gallate	HMDB0033288	-	553.098	4.9832	pos	M+H	C27H20O13	0	63	-0.0533328	102067-92-5	3.53711	3.49915	3.50703	3.67405	3.69142	3.69359	3.90125	3.873	3.8961	3.88956	3.90701	3.90893
Glu-Ile-Arg	-	-	417.247	4.9935	pos	M+H	C17H32N6O6	47.2	0	3.85887	-	2.23317	2.44409	2.52197	2.1983	2.30855	2.22854	1.72851	1.83864	1.90482	2.3649	2.33648	2.2988
Gibberellin A88	HMDB0039240	-	331.154	5.0038	pos	M+H	C19H22O5	0	50.9	0.390419	146959-87-7	3.50668	3.45046	3.45275	3.08123	3.09033	3.08331	3.38789	3.37817	3.3948	3.3827	3.42065	3.42784
Urolithin A 3,8-O-diglucuronide	HMDB0041786	-	581.115	5.0038	pos	M+H	C25H24O16	0	49.8	2.99711	-	3.56368	3.54814	3.54975	3.11868	3.12642	3.1188	3.35506	3.33309	3.3431	3.56363	3.58005	3.58474
Albanin F	HMDB0030074	-	692.232	5.0235	pos	M+	C40H36O11	0	54.1	8.81825	75629-19-5	3.71597	3.69407	3.69114	3.76869	3.76845	3.78739	3.51746	3.51469	3.53182	3.84154	3.85338	3.86427
7,11,12-Triacetoxycoumestan	HMDB0030560	-	411.07	5.0337	pos	M+H	C21H14O9	0	45	-2.93793	2074-56-8	0.970348	0.939507	0.930784	1.16614	0.982298	0.99806	2.12462	1.88182	1.93128	0.928862	0.932504	0.934767
Cyanidin 3-rhamnoside	HMDB0037975	-	433.112	5.0642	pos	M+	C21H21O10+	84.8	0	-2.89264	38533-30-1	0.800601	0.771589	0.763406	2.09078	2.14362	2.29546	2.50059	2.52676	2.55911	0.761605	0.765019	0.767141
3'-(6''-Galloylglucosyl)-phloroacetophenone	HMDB0040623	-	487.086	5.0642	pos	M+Na-H2O	C21H22O13	0	44.1	1.60753	152041-19-5	2.28586	2.71266	2.69348	2.47032	2.40681	2.5329	2.46909	2.41278	2.44857	3.03535	2.70699	2.77898
Hypognavine	-	-	450.226	5.0843	pos	M+H	C27H31NO5	39.5	0	-2.80789	-	2.30373	2.30152	2.29593	2.31308	2.26387	2.30097	1.93209	1.88399	1.85016	2.10449	2.1593	2.17552
Quercetin 3-(2G-glucosylrutinoside)	HMDB0037960	-	805.236	5.0843	pos	M+CH3OH+H	C33H40O21	0	57.7	-4.4543	55696-55-4	2.5704	2.55928	2.5732	2.27722	2.23207	2.22112	2.25471	2.26803	2.28043	3.37272	3.38206	3.38336
Xanthotoxol glucoside	HMDB0038626	-	365.087	5.0945	pos	M+H	C17H16O9	0	44.5	1.65566	-	2.389	2.36626	2.37354	2.52853	2.53962	2.60815	2.51212	2.55011	2.50223	2.60108	2.6922	2.66729
Delphinidin 3-(3''-p-coumaroylglucoside)	HMDB0030099	-	611.142	5.1047	pos	M+	C30H27O14+	0	61.2	2.95532	717816-13-2	2.94406	2.92191	2.92874	4.05452	4.03647	4.05992	3.09829	3.14542	3.10135	2.82989	2.87163	2.85941
(1R*,2R*,4R*,8S*)-p-Menthane-1,2,8,9-tetrol 9-glucoside	HMDB0039976	-	405.155	5.135	pos	M+K	C16H30O9	0	44.5	8.39473	402593-84-4	1.83449	2.14893	2.05732	1.98845	2.07651	2.05279	2.04643	2.07234	2.09594	1.81837	1.75267	1.84004
Moracetin	HMDB0040487	-	821.229	5.1452	pos	M+CH3OH+H	C33H40O22	0	69.1	-7.70287	61474-16-6	1.92971	1.65003	1.87	3.66865	3.65879	3.69172	2.25616	2.22192	2.21174	2.53862	2.60874	2.61509
Flacourtin	HMDB0039172	-	411.107	5.1655	pos	M+Na-H2O	C20H22O9	0	61.4	3.04249	113270-18-1	2.3178	2.4417	2.4534	2.48239	2.65397	2.53249	2.41837	2.42674	2.49816	2.88432	2.61537	2.83704
Cys-His-Ala	-	-	393.134	5.2057	pos	M+ACN+Na	C12H19N5O4S	49.2	0	5.93344	-	2.57562	2.53581	2.6242	2.33008	2.50811	2.37375	1.89361	1.90636	1.8084	2.47028	2.45048	2.49789
Salicin	HMDB0003546	C01451	309.097	5.2255	pos	M+Na	C13H18O7	0	59.7	9.6152	138-52-3	1.83678	1.87954	1.87111	3.30982	3.36977	3.38627	3.39045	3.39442	3.41559	1.89853	1.87678	1.82423
Kaempferol 3-(2''-rhamnosyl-6''-acetylgalactoside) 7-rhamnoside	HMDB0040541	-	765.23	5.2255	pos	M+H-H2O	C35H42O20	0	54.5	7.4983	124027-50-5	2.87408	2.8069	2.80618	2.86362	2.88919	2.90942	2.4257	2.46932	2.48234	2.99391	2.99333	3.0271
Quercetin 3-(6-[4-glucosyl-p-coumaryl]glucosyl)(1->2)-rhamnoside	HMDB0040484	-	919.251	5.2255	pos	M+H	C42H46O23	0	64	1.34919	142997-33-9	2.26482	2.28443	2.15418	3.90998	3.89007	3.88428	3.22696	3.2084	3.23001	2.06643	2.03919	2.12873
Physalin E acetate	HMDB0031878	-	628.238	5.256	pos	M+ACN+H	C30H34O12	0	67.3	-1.62504	70255-21-9	3.08064	3.03392	3.00521	3.58477	3.57273	3.60792	3.71102	3.71582	3.71891	2.83973	2.8988	2.84771
6-Hydroxyhexanoic acid	HMDB0012843	C06103	115.075	5.2665	pos	M+H-H2O	C6H12O3	0	71.3	-3.07251	1191-25-9	2.59799	2.47803	2.57172	2.37637	2.5789	2.57877	2.73675	2.6274	2.55877	2.68602	2.53529	2.64087
3-Keto-beta-ionone	-	-	207.138	5.2665	pos	M+H	C13H18O2	49.4	0	-1.96514	-	2.81071	2.7206	2.71728	2.00139	1.99987	2.0102	2.28677	2.26853	2.24237	1.90518	1.87182	1.87696
(1R)-Hydroxy-(2R)-glutathionyl-1,2-dihydronaphthalene	HMDB0060300	C14791	451.139	5.2665	pos	M+	C20H25N3O7S	0	78.2	-4.1496	-	2.32135	2.30878	2.3544	2.5356	2.52882	2.57335	2.11234	2.06999	2.15276	2.27088	2.32192	2.37193
Apiosporic acid	-	-	225.148	5.277	pos	M+H	C13H20O3	55.8	0	-1.33544	-	2.90315	2.80299	2.83962	2.07727	1.91912	2.09606	2.43221	2.5296	2.30353	2.04238	1.83438	1.90322
Alpha-Cyperol	HMDB0035026	C16945	221.19	5.2875	pos	M+H	C15H24O	0	66.5	1.56186	20084-99-5	1.06566	1.0478	1.01476	2.6926	2.68558	2.41119	1.98179	2.24758	2.38255	2.91568	2.90711	2.90852
4'-O-Methylglucoliquiritigenin	HMDB0039927	-	487.159	5.2875	pos	M+CH3OH+Na	C22H24O9	0	55.8	3.64352	-	3.77655	3.71799	3.7162	3.22667	3.22704	3.22942	3.49532	3.49985	3.50366	3.60282	3.60039	3.61675
Bisdemethoxycurcumin	HMDB0002114	C17743	341.137	5.298	pos	M+CH3OH+H	C19H16O4	60.9	0	-2.75293	24939-16-0	2.73939	2.66283	2.81558	2.11013	2.08267	2.18999	2.29063	2.21726	2.36882	2.55573	2.55039	2.50344
Trans-Caffeic acid [apiosyl-(1->6)-glucosyl] ester	HMDB0033694	-	492.168	5.3183	pos	M+NH4	C20H26O13	0	63.5	-6.83756	-	2.91344	2.83395	2.84606	2.61967	2.67263	2.68927	2.78045	2.72731	2.73945	2.59731	2.63233	2.67954
4,5-Dihydrovomifoliol	HMDB0040615	-	209.154	5.3282	pos	M+H-H2O	C13H22O3	0	71.4	-0.336702	142173-08-8	2.78198	2.699	2.73947	2.91179	2.81901	2.85411	2.91426	2.87194	2.92042	2.90351	2.91083	2.90508
Petunidin 3-(6''-p-coumaryl-glucoside) 5-glucoside	HMDB0038100	-	787.216	5.3282	pos	M+	C37H39O19+	0	45.4	9.95185	51939-66-3	2.14718	2.01522	2.02369	1.45163	1.53363	1.54872	1.7337	1.65076	1.45077	2.63745	2.66919	2.65491
Cynaratriol	HMDB0034983	-	283.154	5.3382	pos	M+H	C15H22O5	0	40.9	-1.14078	70894-20-1	2.06479	1.98348	1.91929	2.60145	2.52472	2.50792	2.42249	2.53269	2.40695	1.9812	1.95858	1.88414
Glyceollin II	HMDB0034087	C10422	371.149	5.3483	pos	M+CH3OH+H	C20H18O5	0	44.3	-0.568728	67314-98-1	3.24589	3.20395	3.20966	3.32056	3.32737	3.36428	3.38555	3.39549	3.35695	3.1672	3.19541	3.19126
Trans-p-Coumaroyl beta-D-glucopyranoside	HMDB0302089	C16827	309.097	5.3585	pos	M+H-H2O	C15H18O8	0	76.7	1.21421	-	1.72524	1.6543	1.06459	3.13229	3.12412	3.17295	2.983	2.85948	2.9006	0.142571	0.820738	0.144452
Demethoxycurcumin	HMDB0033801	C17742	339.122	5.3787	pos	M+H	C20H18O5	43.9	0	-1.30052	22608-11-3	2.56377	2.51286	2.49964	2.25067	2.24609	2.23202	2.5114	2.51323	2.46651	2.7925	2.81848	2.82261
Negundin B	-	-	359.149	5.3787	pos	M+H	C20H22O6	66.9	0	0.404185	-	3.76811	3.74168	3.75867	3.34557	3.32223	3.35298	3.40877	3.42307	3.40886	3.75965	3.79656	3.77698
Wyomin	HMDB0037566	-	774.25	5.3888	pos	M+NH4	C33H40O20	0	75.3	6.23585	35450-87-4	3.27771	3.18914	3.20304	3.00623	3.03655	3.07233	2.96777	2.99443	2.95235	3.17317	3.2122	3.20457
Lacinilene A	-	-	201.127	5.4092	pos	M+H	C14H16O	42.1	0	-0.87128	-	3.10356	3.03871	2.96732	2.95605	2.95531	3.00433	2.81394	2.83602	2.87536	2.99708	2.98663	2.92477
Loxoprofen	HMDB0041920	-	247.133	5.4092	pos	M+H	C15H18O3	71.9	0	2.12661	80382-23-6	4.07196	4.03992	4.02706	3.94445	3.97027	3.94275	3.82561	3.8232	3.84035	3.97513	3.99364	4.00416
Kaempferol 3-O-(2''-rhamnosyl-6''-acetyl-galactoside) 7-O-rhamnoside	HMDB0301699	-	767.209	5.4092	pos	M+H-H2O	C34H40O21	0	60.3	7.26361	-	2.88484	2.88923	2.90001	2.49775	2.53338	2.53961	2.27554	2.24975	2.24952	2.85766	2.89945	2.91969
Cis-Melilotoside	HMDB0060077	C05839	309.097	5.4597	pos	M+H-H2O	C15H18O8	0	50.4	0.632222	2446-60-8	1.43977	1.53474	1.59523	3.41651	3.44833	3.44063	2.80742	2.78257	2.75489	1.05168	1.05544	1.08441
Buddlenoid A	HMDB0040477	-	595.145	5.4597	pos	M+H	C30H26O13	0	56.1	0.368013	142750-32-1	3.73411	3.70975	3.70278	4.60238	4.59633	4.61065	3.81708	3.80472	3.81463	3.78109	3.79457	3.79673
Homofureanol	HMDB0033736	-	147.043	5.4698	pos	M+Na-H2O	C7H10O3	0	64.7	9.39835	27538-10-9	3.18505	3.21378	3.16274	3.2152	3.29073	3.29417	3.28458	3.17008	3.18928	3.29235	3.3416	3.31371
Pinocarveol	HMDB0035743	C11941	153.127	5.5407	pos	M+H	C10H16O	0	57.1	-0.560693	5947-36-4	2.56032	3.14591	2.9596	3.09466	3.02771	3.10665	3.39846	3.07955	3.10767	2.76206	2.72782	2.86729
(-)-Epigallocatechin 3-cinnamate	HMDB0038831	-	437.123	5.5407	pos	M+H	C24H20O8	0	56.9	0.416442	108907-46-6	3.98953	3.94091	3.94931	3.73106	3.73689	3.74419	3.73476	3.7414	3.72063	3.84741	3.83711	3.8369
Awobanin	HMDB0038000	C08653	756.192	5.5407	pos	M+H-H2O	C36H37O19+	0	53.7	3.70282	64615-55-0	2.50669	2.43972	2.431	2.17088	2.13909	2.13391	2.25786	2.20856	2.25132	2.21213	2.20814	2.18426
8-Oxo-dGMP	HMDB0011670	C19968	727.129	5.551	pos	2M+H	C10H14N5O8P	0	45.3	7.44	127027-50-3	1.43914	1.44898	1.42242	2.10143	2.22004	2.21123	2.41428	2.39945	2.40095	2.34706	2.31195	2.33798
Oroxin a	-	-	433.111	5.5613	pos	M+H	C21H20O10	57.6	0	-4.6671	-	1.1119	1.06358	0.683053	0.728588	0.729575	0.743914	0.720533	0.718981	0.716588	1.26794	1.12834	0.715157
Methoxamine	HMDB0014861	C07513	176.107	5.5716	pos	M+H-2H2O	C11H17NO3	0	67.6	-1.7613	390-28-3	2.73202	2.68951	2.72554	2.59912	2.30278	2.51378	2.91871	2.97586	2.96633	2.36195	2.19785	2.44489
Visnadin	HMDB0259839	C09316	389.16	5.5716	pos	M+H	C21H24O7	0	49.7	0.303645	477-32-7	3.63799	3.59046	3.57522	3.56842	3.57217	3.58917	3.6788	3.66971	3.67534	3.38995	3.39617	3.39491
Tiliroside	LMPK12111791	-	595.145	5.6021	pos	M+H	C30H26O13	93.5	0	0.0529062	-	4.12283	4.07915	4.07909	4.10677	4.11494	4.12419	3.60038	3.6054	3.58358	3.89726	3.9091	3.92337
(R)-Rutaretin 1'-(6''-sinapoylglucoside)	HMDB0039041	-	648.228	5.6325	pos	M+NH4	C31H34O14	0	69.2	-0.746339	-	2.82333	2.76068	2.74685	3.09744	3.07415	3.06637	2.52373	2.53393	2.53959	2.83657	2.85383	2.84258
Germacrenone	HMDB0035887	-	203.179	5.6428	pos	M+H-2H2O	C15H26O2	0	55.6	-0.863311	99957-12-7	1.46144	1.95673	2.02061	2.07937	2.09928	2.05592	2.05247	2.00546	2.02003	2.2052	2.27945	2.22018
Humulenol I	HMDB0038211	-	221.191	5.6527	pos	M+H	C15H24O	0	47.5	3.70785	19888-01-8	1.64359	2.71476	2.80699	2.72532	2.72738	2.70299	2.53427	2.52854	2.62216	2.84481	2.99369	2.85859
Blighinone	HMDB0030643	-	331.046	5.663	pos	M+H	C16H10O8	0	63.4	2.63201	20544-62-1	1.44407	1.48547	1.69038	2.65939	2.67182	2.78001	1.7495	1.59892	1.57716	0.860122	1.25392	1.46495
Kaempferol 3-[2''-(p-coumaroylglucosyl)rhamnoside]	HMDB0040538	-	741.202	5.663	pos	M+H	C36H36O17	0	47.9	-1.37581	107190-70-5	3.20648	3.15223	3.16996	3.45543	3.43605	3.46175	3.70276	3.71542	3.70437	3.13149	3.15056	3.13965
Trp-Trp-Phe	-	-	538.243	5.673	pos	M+H	C31H31N5O4	38.4	0	-3.58183	-	2.83052	2.71602	2.73941	3.13965	3.11205	3.1328	2.89021	2.93239	2.91402	2.57776	2.64969	2.6033
Oxidihydroartocarpesin	HMDB0037508	-	405.155	5.7133	pos	M+CH3OH+H	C20H20O7	0	45.1	0.62676	23806-62-4	2.9191	2.89051	2.84365	2.68584	2.69014	2.67446	2.80876	2.80036	2.80305	2.5661	2.52398	2.53356
Morin	HMDB0030796;LMPK12112517	C10105	303.05	5.7431	pos	M+H	C15H10O7	76.9	0	0.235665	480-16-0	3.50168	3.35783	3.48288	3.31383	3.16426	3.21396	3.46567	3.44442	3.45417	3.0774	3.18079	3.09127
Isotheaflavin 3'-gallate	HMDB0032904	-	717.145	5.753	pos	M+H	C36H28O16	0	74.1	-0.180307	-	4.4562	4.32733	4.33266	4.25726	4.27456	4.30401	4.58069	4.57424	4.56621	4.37946	4.4234	4.40297
Norsecoswartzianin	-	-	237.148	5.783	pos	M+H	C14H20O3	37.9	0	-2.16138	-	2.41239	2.44697	2.44251	2.19729	2.2023	2.16022	2.37997	2.40538	2.36548	2.56902	2.52939	2.55346
Pratensein 3'-glucoside	HMDB0038049	-	485.108	5.8548	pos	M+Na	C22H22O11	0	47.9	5.25585	-	2.64024	2.57113	2.54691	2.82517	2.80207	2.84682	3.00613	2.96799	2.95905	2.74435	2.74688	2.75012
Gallicynoic acid F	LMFA01050573	-	345.227	5.8853	pos	M+H	C18H32O6	59.7	0	-1.49986	-	2.00033	2.06446	2.17371	2.24888	2.31761	2.16435	2.47125	2.42307	2.39949	1.24418	1.31214	1.25049
Xi-Linalool 3-[rhamnosyl-(1->6)-glucoside]	HMDB0030422	-	480.279	5.9162	pos	M+NH4	C22H38O10	0	40	-1.95742	84534-33-8	2.6672	2.52325	2.55326	3.19213	3.16955	3.18461	3.03254	3.00065	3.04467	2.80376	2.80832	2.82668
Citpressine I	HMDB0029323	-	302.102	5.9265	pos	M+H	C16H15NO5	0	51	0.0881524511359	81525-58-8	3.32272	3.25123	3.30084	3.13512	3.14035	3.14852	2.75047	2.90361	2.84139	3.39959	3.43176	3.41997
4'-O-Methyl-(-)-epicatechin 3'-O-glucuronide	HMDB0041674	-	485.108	5.9665	pos	M+Na-H2O	C22H24O12	0	48	3.47333	-	2.59908	2.62061	2.64265	2.93436	2.94844	2.98812	3.10194	3.10851	3.08711	2.79079	2.90804	2.86435
Matairesinol	HMDB0035698	C10682	359.149	5.9766	pos	M+H	C20H22O6	52	0	1.52196	580-72-3	2.30738	2.2615	2.26283	2.27459	2.29195	2.26444	2.1079	2.13332	2.08287	2.21898	2.2957	2.25811
7-methoxycoumarin	HMDB0029758	C09268	177.054	5.9968	pos	M+H	C10H8O3	66.7	0	-1.3864	531-59-9	2.62521	2.64775	2.6024	2.90351	2.95592	2.96853	2.7517	2.77751	2.72104	3.10299	3.09443	3.07602
Genistein 7-O-(2-p-coumaroylglucoside)	HMDB0038741	-	579.15	5.9968	pos	M+H	C30H26O12	0	40.9	-0.0638567	106915-84-8	3.24207	3.21829	3.24353	2.86631	2.86273	2.87773	2.99959	3.01866	2.998	3.37703	3.41605	3.40202
Kievitol	HMDB0038112	-	438.155	6.0271	pos	M+ACN+Na	C20H22O7	0	63.3	6.0507	104363-14-6	3.27392	3.24236	3.24206	3.30859	3.27096	3.28198	2.53919	2.43469	2.38778	3.32881	3.34406	3.33646
Beta-Spathulene	HMDB0036416	-	203.179	6.0473	pos	M+H	C15H22	0	42.7	-1.11356	53526-64-0	2.24717	2.2095	2.19824	2.77653	2.83823	2.87234	2.71251	2.77489	2.80393	2.39404	2.40005	2.39385
Eucalyptol	HMDB0004472	C09844	137.133	6.1086	pos	M+H-H2O	C10H18O	41.4	0	0.600746	470-82-6	3.08625	3.0871	3.09312	3.05834	3.0824	3.04764	2.91454	2.96691	2.88262	2.96281	3.03267	2.9425
Tuliposide B	HMDB0303141;LMFA13010038	C08570	295.103	6.1086	pos	M+H	C11H18O9	77.9	0	1.37243	19870-33-8	3.82591	3.76561	3.77798	3.78425	3.78299	3.81435	3.62037	3.61594	3.64451	3.66705	3.67966	3.68082
4-O-beta-D-Galactopyranosyl-D-xylose	HMDB0038864	-	313.114	6.1086	pos	M+H	C11H20O10	0	72.7	2.4969	14087-31-1	3.07099	2.93234	2.97332	2.92828	2.99699	3.01767	2.78806	2.74501	2.81367	2.7905	2.90044	2.82019
Myricanol 5-laminaribioside	HMDB0036528	-	700.314	6.1086	pos	M+NH4	C33H46O15	0	42.4	-5.03987	137578-55-3	3.26497	3.1893	3.17951	3.09581	3.07555	3.13004	2.83953	2.85926	2.84305	2.98769	3.01514	3.00141
Artocarpesin	HMDB0030848	-	409.128	6.1295	pos	M+CH3OH+Na	C20H18O6	0	54.2	6.01084	3162-09-02	2.78207	2.78041	2.7918	2.86126	2.90792	2.97734	2.66946	2.63954	2.60296	2.85032	2.87055	2.87091
Coronafacic acid	-	C15765	209.117	6.1501	pos	M+H	C12H16O3	37.5	0	-1.43321	62251-98-3	2.24994	2.23898	2.2253	2.78152	2.84119	2.79468	2.74472	2.7438	2.74532	2.25793	2.31475	2.28364
Sambacin	HMDB0038883	-	505.206	6.1501	pos	M+H-2H2O	C26H36O12	0	47.4	-1.02022	85562-86-3	3.29657	3.25122	3.23884	2.93947	2.93128	2.93321	2.80451	2.78242	2.76489	3.0658	3.06631	3.08454
Cuminaldehyde	HMDB0002214	C06577	181.122	6.1803	pos	M+CH3OH+H	C10H12O	37.4	0	-4.59501	122-03-2	1.97191	1.86965	2.04203	2.47095	2.52526	2.53242	2.12034	2.07011	2.216	2.19288	2.19526	2.14944
Ile-Pro-Trp	-	-	415.233	6.1803	pos	M+H	C22H30N4O4	38.8	0	-2.92597	-	1.57045	1.73061	1.65886	2.50887	2.54748	2.53873	2.48596	2.44974	2.44641	1.94894	1.92174	1.9787
Capecitabine	HMDB0015233	C12650	359.149	6.2511	pos	M+	C15H22FN3O6	0	46.8	0.142365	154361-50-9	2.50956	2.47114	2.48696	2.53571	2.53545	2.54584	2.27253	2.31378	2.2583	2.46468	2.52799	2.50206
Phytosulfokine a	HMDB0029809	-	829.23	6.3229	pos	M+H-H2O	C33H46N6O16S2	0	50.5	-9.67066	179667-62-0	2.9432	2.91713	2.93228	2.7861	2.76873	2.80351	2.91599	2.90703	2.92352	2.68188	2.69185	2.69954
Asn-His	HMDB0028733	-	539.227	6.3335	pos	2M+H	C10H15N5O4	0	40.9	-9.23648	224638-52-2	2.64923	2.63644	2.64603	1.91391	1.81308	1.99852	1.9977	2.04236	2.10015	2.59724	2.63937	2.58078
(Z)-3-Oxo-2-(2-pentenyl)-1-cyclopenteneacetic acid	HMDB0030197	-	250.143	6.3438	pos	M+ACN+H	C12H16O3	0	63.7	-3.67061	120282-76-0	2.53551	2.57164	2.61027	2.76489	2.77651	2.79052	2.59647	2.80912	2.56252	2.64783	2.72397	2.57712
Magnolone	-	-	387.144	6.3748	pos	M+H	C21H22O7	47	0	-0.0732611	-	3.28837	3.2378	3.2405	2.99574	2.97041	3.0383	3.09369	3.07551	3.08145	3.28902	3.29692	3.30825
Oleuroside	HMDB0035352	-	579.145	6.3956	pos	M+K	C25H32O13	0	47.7	-4.88568	116383-31-4	2.80863	2.80411	2.78104	2.64812	2.64854	2.62727	2.82437	2.79472	2.79025	3.05915	3.06031	3.0795
Gln-Asp-Cys-Tyr-Ser	-	-	615.207	6.4256	pos	M+H	C24H34N6O11S	42	0	-1.40434	-	3.48241	3.44554	3.45512	4.29327	4.28248	4.3058	3.2581	3.23029	3.23481	3.54715	3.57376	3.55702
Benzyl 2-methyl-3-oxobutanoate	-	C04000	207.101	6.4459	pos	M+H	C12H14O3	38.9	0	-3.12583	-	1.39432	1.44161	1.48999	1.84897	1.81792	1.86845	2.07393	2.09022	2.00644	1.338	1.06451	1.37096
(7'R,8'R)-4,7'-Epoxy-3'-methoxy-4',5,9,9'-lignanetetrol 9'-glucoside	HMDB0038710	-	513.174	6.4459	pos	M+Na-H2O	C25H32O11	0	48.7	0.450428	-	3.19732	3.17374	3.1618	2.9851	2.97504	3.01555	3.18665	3.1673	3.16777	3.28296	3.29703	3.29649
4-Methoxybenzyl glucoside	HMDB0041405	-	323.113	6.4663	pos	M+Na	C14H20O7	0	43.4	8.8104	81381-72-8	2.66833	2.58477	2.60569	2.52697	2.39098	2.47166	2.08324	2.07678	2.20633	2.78485	2.64711	2.8116
Calycosin-7-o-beta-d-glucoside	-	-	447.127	6.4763	pos	M+H	C22H22O10	84.4	0	-2.39145	-	1.08566	1.48976	1.38988	2.0815	2.0201	2.0532	2.42196	2.41754	2.35043	2.35358	2.30676	2.26839
Nelumboside	HMDB0038464	-	695.139	6.4763	pos	M+CH3OH+Na	C27H28O18	0	43.8	-5.55461	93252-57-4	0.00290797	0.00568469	0.0967095	2.5366	2.42698	2.47189	2.52266	2.52747	2.47462	1.67233	1.69198	1.51073
2-O-p-Coumaroyl-D-glucose	HMDB0039167	-	309.097	6.4861	pos	M+H-H2O	C15H18O8	0	44	1.02664	110351-44-5	0.9757	0.60589	0.831621	2.74798	2.7895	2.71804	1.75739	1.66055	1.69381	0.596861	1.20576	0.622371
Azaleatin 3-glucoside	HMDB0037360	-	443.097	6.4963	pos	M+H-2H2O	C22H22O12	0	71.2	-1.00736	-	3.22262	3.20065	3.18485	3.26173	3.27218	3.25252	3.30889	3.32162	3.30773	3.11727	3.17168	3.2175
Methyl 3,4-dicaffeoylquinate	HMDB0037093	-	549.138	6.5063	pos	M+Na-H2O	C27H28O12	0	41.3	0.61101	345642-66-2	2.37538	2.47426	2.45991	2.40427	2.44969	2.42211	2.38082	2.21502	2.22457	2.39595	2.39358	2.39707
Meliacarpinin B	-	-	633.29	6.5063	pos	M+H	C33H44O12	35.7	0	-0.438202	-	2.84419	2.93485	2.91113	2.59895	2.2977	2.46147	2.21868	1.81508	1.56284	3.2391	3.24453	3.18755
Quercetin 3-[rhamnosyl-(1->2)-rhamnosyl-(1->6)-glucoside]	HMDB0040294	-	774.242	6.5263	pos	M+NH4	C33H40O20	0	51.5	-4.63742	32453-37-5	2.38901	2.37606	2.37335	2.23591	2.23922	2.27459	2.57122	2.51353	2.49429	2.71927	2.73739	2.72264
Moracin D	HMDB0033312	-	341.138	6.5461	pos	M+CH3OH+H	C19H16O4	37.3	0	-0.0603287	69120-07-6	2.42337	2.45523	2.48002	2.33041	2.29483	2.34765	2.4803	2.45703	2.41662	2.36746	2.31774	2.35769
3-Caffeoyl-4-feruloylquinic acid	HMDB0037092	-	553.134	6.5563	pos	M+Na	C26H26O12	0	49.5	3.61824	125132-81-2	0.0010911	0.00100743	0.000984827	2.87755	2.8334	2.89852	1.57605	1.41087	1.57895	0.000979907	0.00098925	0.000995094
Medicocarpin	HMDB0033855	C16223	437.123	6.5664	pos	M+Na-H2O	C22H24O9	0	64.8	4.74181	52766-70-8	3.81902	3.78015	3.77675	3.77842	3.7597	3.76823	3.65321	3.63968	3.63734	3.84712	3.86869	3.8444
Kaempferol 3-[2''-glucosyl-6''-acetyl-galactoside] 7-glucoside	HMDB0037208	-	847.244	6.5664	pos	M+CH3OH+H	C35H42O22	0	42.8	-8.07655	-	2.63403	2.62046	2.63294	2.72187	2.72599	2.7529	2.83097	2.80965	2.8113	2.55548	2.56671	2.55873
Trp-Asn	HMDB0029078	-	323.113	6.5764	pos	M+Na-H2O	C15H18N4O4	0	69.2	4.18098	-	2.78761	2.69092	2.70072	2.431	2.40582	2.47405	2.36426	2.27208	2.241	2.72324	2.54219	2.69873
Silidianin	HMDB0030584	-	502.171	6.5864	pos	M+NH4	C25H24O10	0	57.6	0.857667	29782-68-1	2.84511	2.82667	2.79606	2.47709	2.46679	2.39852	2.19792	2.22828	2.28326	2.73459	2.74354	2.7257
Noradrenaline (L-)	HMDB0304710	-	969.251	6.5968	pos	M+ACN+Na	C41H45O23+	0	40.8	-0.189303	-	2.16901	2.09668	2.12845	2.43382	2.41974	2.43372	2.05054	2.06355	2.05874	2.27556	2.34285	2.33191
Crepidiaside B	HMDB0302022	-	389.159	6.6171	pos	M+H-2H2O	C21H28O9	0	55.8	-0.232617	-	2.84584	2.81323	2.80791	2.84258	2.85203	2.86252	2.87229	2.86398	2.83914	2.73141	2.6991	2.7168
Pancritamine	-	-	376.212	6.6378	pos	M+H	C21H29NO5	42.9	0	-0.780693	-	1.83774	1.36107	1.23605	2.05779	2.10011	2.1323	1.63506	1.54306	1.67549	2.04448	2.11388	2.051
4-Hydroxy-3-polyprenylbenzoate	HMDB0060388	C05848;C18131	307.19	6.6886	pos	M+CH3OH+H	C17H22O3	0	42	-2.03989	-	1.61212	1.74535	1.60307	2.36875	2.4024	2.4174	2.30694	2.35266	2.37855	1.58858	1.68487	1.5952
Xanthoxic acid	-	C13454	267.159	6.7196	pos	M+H	C15H22O4	35	0	0.33681	-	2.53562	2.47124	2.47296	2.84288	2.80133	2.83462	2.89188	2.89427	2.9086	2.70819	2.72539	2.69847
Bn-NCC-1	HMDB0038229	-	699.273	6.7196	pos	M+H-H2O	C37H40N4O11	0	46.9	9.50716	152571-56-7	2.92626	2.84481	2.8399	3.31657	3.31542	3.32801	3.3494	3.35855	3.3437	2.79467	2.77348	2.75122
Lactucin	HMDB0035814	C09489	241.085	6.7703	pos	M+H-2H2O	C15H16O5	0	80.3	-2.68789	1891-29-8	2.21015	2.33257	2.12022	2.6714	2.50932	2.58328	2.24738	2.3163	2.33093	2.36361	2.20687	2.36992
Dalparvin A	-	-	333.096	6.7703	pos	M+H	C17H16O7	56.7	0	-3.24499	-	1.62396	1.48501	1.65493	1.77458	1.70969	1.73574	1.67669	1.76559	1.69289	1.87869	1.90465	1.87538
Galangin	HMDB0029521;LMPK12111653	C10044	271.06	6.8109	pos	M+H	C15H10O5	43.8	0	-1.81161	548-83-4	2.25125	2.11638	2.23241	1.91085	1.94042	1.79193	2.52588	2.37971	2.50197	2.56111	2.59217	2.76271
Cuminyl acetate	-	-	193.122	6.8717	pos	M+H	C12H16O2	49.9	0	-2.61278	-	1.58981	1.64437	1.64235	1.18162	1.07588	0.98219	1.52137	1.50767	1.5541	1.76688	1.81019	1.77318
3-Hydroxyphloretin	HMDB0029253	C22567	273.076	6.8821	pos	M+H-H2O	C15H14O6	0	69.3	0.0843805697562	-	2.84801	2.78573	2.80387	2.98661	3.04433	3.00615	2.95711	2.96608	2.96005	2.86075	2.88347	2.88601
Dihydroartemisinin	HMDB0242686	-	285.17	6.9032	pos	M+H	C15H24O5	48.1	0	0.0818518263665	-	2.54701	2.42567	2.43265	2.79038	2.79194	2.7908	2.91722	2.89478	2.88229	2.67758	2.68611	2.68118
Blumealactone C	HMDB0035357	-	325.163	6.9032	pos	M+H	C17H24O6	0	52.4	-6.20294	111545-48-3	1.34323	1.84009	1.86591	2.24019	2.2453	2.25907	2.32616	2.33627	2.32504	2.11859	2.11894	2.1249
Tetramethylquercetin 3-rutinoside	HMDB0039337	-	631.203	6.9444	pos	M+H-2H2O	C31H38O16	0	52.3	2.04359	58528-03-3	2.80579	2.68284	2.59838	2.98814	2.99863	3.00579	2.51931	2.45499	2.50078	2.56139	2.57799	2.51042
Tracheloside	HMDB0030557	-	555.186	6.9851	pos	M+Na-H2O	C27H34O12	0	57.2	2.54839	33464-71-0	0.897144	1.04032	0.858491	2.49318	2.47829	2.49406	2.63587	2.67751	2.67372	1.61528	1.73297	1.56667
Alliospiroside C	HMDB0030914	-	707.398	6.9951	pos	M+H-H2O	C38H60O13	0	54.6	-3.19281	114317-57-6	3.30368	3.25829	3.26299	1.6411	1.60982	1.4894	2.44173	2.4225	2.35116	2.21226	2.24625	2.23887
6-Methyl-7-(3-oxobutyl)-bicyclo[4.1.0]heptan-3-one	-	-	195.137	7.0154	pos	M+H	C12H18O2	35.9	0	-4.5097	-	2.00641	1.8965	1.78127	2.62469	2.61828	2.68451	2.65743	2.63524	2.59032	1.91379	1.81573	1.91507
(10Z,14E,16E)-10,14,16-Octadecatrien-12-ynoic acid	HMDB0035963	-	275.201	7.0154	pos	M+H	C18H26O2	0	42.2	0.601935	-	3.28843	3.3728	3.28892	3.65613	3.65028	3.6574	3.67741	3.68277	3.68355	3.23168	3.20049	3.17289
Ginsenoside rh4	HMDB0041534	-	621.434	7.0154	pos	M+H	C36H60O8	37.9	0	-3.00095	174721-08-5	1.74168	1.70764	1.69797	1.95222	1.97795	1.77205	2.04748	2.11017	1.93674	1.69583	1.69988	1.70239
5-Hydroxycoumarin	-	-	163.039	7.0258	pos	M+H	C9H6O3	60.4	0	0.0594004404902	-	4.1258	4.04235	4.04033	3.90736	3.92035	3.90548	3.68662	3.71478	3.72531	4.13798	4.11444	4.1146
Gly-Pro-Arg	HMDB0252828	-	392.204	7.0258	pos	M+ACN+Na	C13H24N6O4	0	40.2	8.45962	-	2.39769	2.10195	2.24372	2.40385	2.47565	2.72959	2.73889	2.71954	2.69239	1.90385	0.964004	0.966287
5-phosphonooxy-L-lysine	HMDB0059600	C03366	485.145	7.0258	pos	2M+H	C6H15N2O6P	0	46.1	7.86061	-	4.75542	4.70003	4.68215	4.54446	4.54902	4.55424	4.24778	4.24859	4.25207	4.79912	4.79747	4.80429
6''-p-Coumaroylprunin	HMDB0037583	-	613.19	7.0553	pos	M+CH3OH+H	C30H28O12	0	53.4	-1.98698	96686-70-3	3.61147	3.56041	3.61037	2.90939	2.90768	2.91143	2.99696	3.0004	2.99479	3.60458	3.59026	3.57839
(S)-4',5,7-Trihydroxy-6-prenylflavanone	HMDB0037247	C09832	373.165	7.0951	pos	M+CH3OH+H	C20H20O5	0	46.6	0.280402	68236-13-5	1.89871	1.81287	1.54084	2.62496	2.6497	2.6377	2.36808	2.28974	2.27926	1.83192	1.70869	1.8086
Lupiwighteone hydrate 7-glucoside	HMDB0034813	-	523.158	7.1054	pos	M+Na-H2O	C26H30O11	0	51.8	-0.0516203	-	1.39622	1.5785	1.57958	2.41078	2.39641	2.38719	2.6575	2.63256	2.57484	0.393398	0.999015	1.04878
Etiocholanolone glucuronide	HMDB0004484	C11135;C11136	431.242	7.1462	pos	M+H-2H2O	C25H38O8	0	41.6	-2.28137	1852-43-3;3602-09-3	2.33645	2.30496	2.3385	3.05863	3.02106	3.05438	2.96112	2.93916	2.92508	2.3218	2.307	2.2676
(3b,6b,8a,12a)-8,12-Epoxy-7(11)-eremophilene-6,8,12-trimethoxy-3-ol	HMDB0031963	-	344.244	7.1562	pos	M+NH4	C18H30O5	0	47.5	1.93334	-	0.793764	1.08852	1.49667	1.9634	1.98151	1.9969	2.3501	2.26676	2.28058	0.754889	0.758293	0.760408
Ciceritol	HMDB0032777	-	523.159	7.3087	pos	M+Na-H2O	C19H34O16	0	52	-9.65355	88167-26-4	1.52437	1.55128	1.46866	2.32806	2.36162	2.35594	2.33392	2.31538	2.33108	0.701712	1.25685	0.988743
Lactupicrin	HMDB0035828	C09490	393.133	7.4101	pos	M+H-H2O	C23H22O7	0	66.8	-0.66335	65725-11-3	3.14691	3.0818	3.06435	3.21602	3.20223	3.2206	2.78643	2.81264	2.80525	2.97455	2.95882	2.97463
Natsudaidain 3-glucoside	HMDB0040507	-	598.217	7.4101	pos	M+NH4	C27H32O14	0	43	6.56298	98891-93-1	1.88471	1.72297	1.76537	2.4475	2.47374	2.52215	2.69376	2.66039	2.70411	2.24023	2.21642	2.26642
Mikanialactone	-	-	307.19	7.4509	pos	M+H	C18H26O4	56.8	0	-0.921491	-	1.65874	1.55792	1.6251	2.45541	2.41907	2.44795	2.42778	2.41671	2.43543	1.61525	1.56049	1.51811
Dipentyl phthalate	HMDB0251441	C14300	289.178	7.4609	pos	M+H-H2O	C18H26O4	65.9	0	-4.37482	-	0.765043	0.663758	0.566938	1.99156	1.95992	1.98982	1.96498	1.86769	2.00211	0.910776	0.625322	0.872889
Phe-His-Lys	-	-	431.242	7.4609	pos	M+H	C21H30N6O4	40	0	5.25338	-	2.863	2.79147	2.77628	3.57956	3.57019	3.60047	3.25644	3.22427	3.24602	2.87006	2.86445	2.87084
2''-O-p-Coumaroylvitexin	HMDB0037471	-	620.175	7.4711	pos	M+ACN+H	C30H26O12	0	46.5	-1.76218	59282-55-2	2.46323	2.43	2.46896	2.70323	2.69209	2.71147	2.48124	2.43108	2.53877	2.83595	2.83678	2.84623
Oleuropein	HMDB0035872	C09794	545.162	7.5017	pos	M+Na-H2O	C25H32O13	73.7	0	-2.05958	32619-42-4	1.56965	1.70115	1.86495	2.8962	2.89277	2.91733	2.51464	2.52307	2.55358	1.84013	1.78316	1.87354
Sorbitan laurate	HMDB0029885	-	311.221	7.5527	pos	M+H-2H2O	C18H34O6	0	44.2	-1.40378	1338-39-2	1.75596	1.84269	1.87893	2.09023	2.18734	2.12989	2.50133	2.33711	2.45068	1.95911	1.96026	1.80665
Cyclokievitone	HMDB0033983	C10207	409.128	7.5629	pos	M+CH3OH+Na	C20H18O6	0	55.3	5.96992	74175-82-9	3.02205	2.96225	2.96767	3.03282	3.0547	3.08658	2.80835	2.80762	2.82424	3.02372	3.05057	3.02565
4'-Methyl-(-)-epigallocatechin 7-glucuronide	HMDB0041676	-	501.102	7.5629	pos	M+Na-H2O	C22H24O13	0	49.7	2.08261	-	2.64708	2.56771	2.60133	2.95107	2.94723	2.91519	3.15529	3.13279	3.09626	2.87784	2.85815	2.86326
5,7-Dihydroxy-3',4'-methylenedioxyflavone	-	-	331.081	7.5731	pos	M+CH3OH+H	C16H10O6	46.8	0	-0.78328	-	2.10907	2.05861	2.03055	2.33584	2.3517	2.40612	2.59044	2.58454	2.5584	2.28731	2.32098	2.27177
5-Aminopentanal	HMDB0012815	C12455	102.091	7.6434	pos	M+H	C5H11NO	0	95	-7.2584	-	2.78139	2.63156	2.7083	2.75953	2.80321	2.8442	2.67656	2.62558	2.67765	2.78404	2.76775	2.65531
Ustiloxin C	HMDB0041053	-	563.175	7.6434	pos	M+Na-H2O	C23H34N4O10S	0	58.1	-6.77252	158274-98-7	0.0038466	0.0035525	0.003473	2.40377	2.40164	2.42559	0.686158	0.908762	1.12413	0.0034557	0.00348856	0.0035091
Gladiatoside C2	HMDB0036254	-	567.146	7.6837	pos	M+H	C29H26O12	0	53.1	-6.90499	-	1.71724	1.68324	1.67358	2.13918	2.05821	2.2288	1.71941	1.71753	1.71463	1.67144	1.67548	1.67799
Chrysoeriol 7-[feruloyl-(->2)-glucuronyl-(1->2)-glucuronide]	HMDB0039932	-	861.202	7.694	pos	M+CH3OH+H	C38H36O21	0	48.5	-8.0074	380468-53-1	2.85369	2.84012	2.83218	3.41614	3.41091	3.44025	3.14497	3.14144	3.15711	3.10717	3.1127	3.10778
(1S,2S,4R,8R)-p-Menthane-1,2,9-triol	HMDB0039470	-	193.122	7.7461	pos	M+Na-H2O	C10H20O3	0	59.2	7.67559	378254-06-9	2.19997	2.18623	2.17514	2.24915	2.25109	2.26994	2.43938	2.42538	2.39905	2.22498	2.21347	2.24259
Ieodomycin C	LMFA01050564	-	229.143	7.7461	pos	M+H	C12H20O4	69.4	0	-1.19145	-	2.61208	2.50091	2.52101	2.71999	2.7336	2.74696	2.91497	2.9008	2.97215	2.63997	2.65487	2.66618
4',5,6-Trimethylscutellarein 7-glucoside	HMDB0040512	-	455.133	7.7759	pos	M+H-2H2O	C24H26O11	0	47.9	-1.98058	17680-85-2	1.04458	1.01313	1.00423	2.53276	2.47013	2.58543	1.0466	1.04485	1.04216	1.00227	1.00599	1.0083
Lyratyl acetate	-	-	195.137	7.857	pos	M+H	C12H18O2	42.7	0	-5.50435	-	1.21754	1.75801	1.82016	2.67669	2.62527	2.68657	2.62168	2.59437	2.61018	1.97624	1.94823	1.93105
9,10-Epoxy-13-hydroxy-11-octadecenoate	-	C14834	313.237	7.857	pos	M+H	C18H32O4	62.5	0	-0.233648	-	2.70474	2.69053	2.66216	3.154	3.12514	3.16748	3.1801	3.15778	3.16709	2.52843	2.48714	2.4712
Cinncassiol C	HMDB0035166	-	385.166	7.857	pos	M+Na-H2O	C20H28O7	0	49.7	9.83339	73613-35-1	2.62135	2.52772	2.50703	2.93746	2.93962	2.94604	2.92589	2.90137	2.93847	2.46659	2.46074	2.44081
R1-Barrigenol	HMDB0302409	-	507.366	7.857	pos	M+H	C30H50O6	36.4	0	-4.05663	-	1.8044	2.07041	2.06689	2.298	2.39874	2.21443	2.07538	2.22282	2.22287	1.85666	1.79598	1.88834
Sterebin D	HMDB0036832	-	295.227	7.867	pos	M+H	C18H30O3	50.1	0	0.784253	-	3.30304	3.21413	3.17961	3.67513	3.67277	3.69705	3.6868	3.69679	3.69968	3.09734	3.07101	3.07668
Ile-Val-Glu	-	-	360.217	7.8875	pos	M+H	C16H29N3O6	57.9	0	10.8448	-	3.04518	3.03335	3.07311	3.30766	3.30086	3.36078	3.0569	3.01539	3.00957	3.39439	3.37038	3.38607
LysoPA(P-16:0/0:0)	HMDB0011154	C15646	395.254	7.8875	pos	M+H	C19H39O6P	0	60	-4.02355	-	1.02215	2.21741	1.98672	2.60889	2.59179	2.56003	2.00805	2.26163	2.2061	2.64766	2.73948	2.64081
Trinoranastreptene	-	-	161.132	7.9075	pos	M+H	C12H16	44.6	0	0.266983	-	2.57041	2.45524	2.44858	2.79847	2.8607	2.90123	3.01786	2.97149	3.04713	2.74879	2.7351	2.59826
Alternariol monomethyl ether	-	-	305.102	7.9075	pos	M+CH3OH+H	C15H12O5	58.3	0	0.323291	-	2.95426	3.0607	2.87698	2.84719	2.84203	2.79465	2.8419	2.89209	2.9612	2.78131	2.94946	2.82817
Dihydrocarveyl acetate	HMDB0041469	-	197.154	7.9177	pos	M+H	C12H20O2	66.4	0	3.20258	20777-49-5	2.80384	2.91375	2.83718	2.95396	2.99907	3.17228	3.20518	3.06306	3.2272	2.91736	2.9814	2.94502
11-Keto-beta-boswellic acid	HMDB0036671;LMPR0106180008	-	471.346	8.0702	pos	M+H	C30H46O4	40.8	0	-2.53298	17019-92-0	3.14076	3.13576	3.12994	2.21705	2.2839	2.30814	1.98242	1.9559	1.99408	2.4978	2.50506	2.50127
3-O-p-trans-Coumaroylalphitolic acid	HMDB0036299	-	619.398	8.0805	pos	M+H	C39H54O6	0	57.3	-2.4729	67911-62-0	3.53526	3.53267	3.52586	2.64227	2.60143	2.66999	2.37135	2.34696	2.31513	2.92406	2.93308	2.91394
Cdp-dg(18:2(9z,12z)/16:1(9z))	HMDB0115965	C00269	975.492	8.0805	pos	M+	C46H79N3O15P2	0	42.8	-6.34764	-	3.19677	3.13256	3.08691	2.2129	2.11386	2.13916	1.67662	1.73312	1.58601	2.27189	2.13381	2.11044
Cyanidin 3-O-(2'-xylosyl-6'-(6''-feruloyl-glucosyl)-galactoside)	HMDB0029246	-	983.258	8.121	pos	M+ACN+Na	C42H47O23+	0	40.1	-8.97534	-	2.33171	2.2927	2.26247	2.93842	2.96789	2.97144	2.73886	2.73168	2.70381	2.46671	2.48037	2.46075
4-Hydroxy-3-methoxy-2,10-bisaboladien-9-one	HMDB0033917	-	249.185	8.1717	pos	M+H-H2O	C16H26O3	0	46.7	1.12063	-	2.33301	2.3585	2.3006	2.40608	2.37751	2.47089	2.51844	2.4345	2.55055	2.37465	2.30935	2.25636
Pc(17:2/0:0)	-	-	506.325	8.1822	pos	M+H	C25H48NO7P	46	0	2.13692	-	2.42124	2.46498	2.45668	2.31768	2.34121	2.36591	2.39117	2.42539	2.51979	2.58993	2.60487	2.58909
Lucyoside J	HMDB0031774	-	865.456	8.2122	pos	M+CH3OH+Na	C42H66O15	0	45.8	0.644154	100156-31-8	2.6057	2.57513	2.59057	0.661898	0.662848	0.67665	0.654153	0.652662	0.650362	0.64349	0.61967	0.621617
4-Methoxybenzyl O-(2-sulfoglucoside)	HMDB0034754	-	345.061	8.2225	pos	M+H-2H2O	C14H20O10S	0	59.4	-8.23575	-	3.4114	3.40577	3.3878	3.31887	3.3508	3.31834	3.11069	3.05161	3.07838	3.55167	3.53491	3.54311
2'',6''-Di-O-acetylononin	HMDB0039925	-	547.18	8.2225	pos	M+CH3OH+H	C26H26O11	0	57.1	-1.55845	-	0.0522437	1.09253	0.047417	2.63063	2.62	2.65866	1.79388	1.70592	1.66878	0.0471922	0.0476189	0.0478855
Hypocrellol A	-	-	457.367	8.2942	pos	M+H	C30H48O3	63.4	0	-1.6562	-	3.17106	3.13981	3.17263	3.5135	3.50825	3.5444	3.39366	3.39611	3.39115	3.38372	3.37852	3.36897
Cloversaponin I	HMDB0039892	-	633.398	8.3047	pos	M+H	C36H56O9	0	51.7	-2.76408	143519-22-6	3.41767	3.39576	3.39973	3.5284	3.52887	3.5662	3.56817	3.55748	3.55609	3.52429	3.49488	3.50556
Mg(0:0/pge2/0:0)	HMDB0260527	-	431.241	8.3444	pos	M+Na-H2O	C23H38O7	0	50.9	1.24891	-	1.37477	1.28415	1.29272	2.14601	2.18767	2.2196	1.931	1.90107	1.93575	1.21546	1.05135	1.21865
(E)-3,7-Dimethyl-2,6-octadienyl ester 4-methyl-pentanoic acid	-	-	253.217	8.3649	pos	M+H	C16H28O2	69.1	0	1.52215	-	3.01129	3.01088	2.98308	3.14374	3.1163	3.12229	3.29543	3.30161	3.32509	3.00522	3.06093	3.05818
Asp-Leu-Phe	-	-	394.201	8.385	pos	M+H	C19H27N3O6	46.5	0	9.27562	-	2.49824	2.47348	2.45902	2.90157	2.88778	2.94924	2.0481	1.97561	2.06221	2.93371	2.93742	2.89112
3'',6''-Di-O-p-coumaroyltrifolin	HMDB0040971	-	741.181	8.4352	pos	M+H	C39H32O15	0	72	-0.246352	68127-12-8	4.47729	4.42675	4.42006	4.71586	4.72584	4.74677	3.75571	3.70363	3.68811	4.27324	4.28284	4.26793
Phe-Lys-His	-	-	431.242	8.4752	pos	M+H	C21H30N6O4	35.1	0	3.74899	-	2.37851	2.3492	2.24628	3.09764	3.03908	3.10119	2.77425	2.78792	2.78347	2.04102	2.05131	1.98033
Lys-Lys-Lys-Gln-Tyr	-	-	694.43	8.4752	pos	M+H	C32H55N9O8	55.9	0	7.27256	-	3.19744	3.16706	3.14335	1.42373	1.50018	1.58473	0.769023	0.767433	0.793836	2.94211	3.00148	2.95888
22-Acetylpriverogenin B	HMDB0034645	-	571.398	8.4958	pos	M+CH3OH+Na	C32H52O5	0	50.5	2.26278	26339-94-6	3.61696	3.66142	3.61726	3.16282	3.14797	3.20515	3.09926	3.09905	3.09389	3.86249	3.85557	3.85433
3b-Hydroxy-6b-angeloyloxy-7(11)-eremophilen-12,8b-olide	HMDB0032895	-	349.198	8.5572	pos	M+H	C20H28O5	0	40.8	-8.93214	199675-13-3	2.15633	2.21761	2.21646	2.62259	2.49826	2.59298	2.72212	2.72011	2.70561	2.23263	2.24133	2.22038
Luteone	HMDB0036595	C10498	387.144	8.5775	pos	M+CH3OH+H	C20H18O6	0	54.4	1.32938	41743-56-0	3.00686	2.9781	2.94594	2.67456	2.78461	2.74934	2.9107	2.88935	2.91703	2.72495	2.74398	2.68264
Pgp(22:6(4z,8z,10z,13z,16z,19z)-oh(7)/16:1(9z))	HMDB0272475	-	927.411	8.6077	pos	M+K	C44H74O14P2	0	44.5	-8.0185	-	2.59781	2.52968	2.5589	3.03979	3.03739	3.0773	3.06368	3.0621	3.03374	2.65955	2.70217	2.66528
Mg(20:4(8z,11z,14z,17z)-2oh(5s,6r)/0:0/0:0)	HMDB0260500	-	433.257	8.6278	pos	M+Na	C23H38O6	0	40.9	2.97262	-	1.69997	1.5241	1.60828	2.13312	2.12355	2.11665	2.20365	2.23398	2.22599	0.784024	0.929815	0.539263
Chenodeoxycholic acid glycine conjugate	HMDB0000637	C05466	467.351	8.6378	pos	M+NH4	C26H43NO5	0	56.6	6.8278	640-79-9	2.27982	2.20219	2.18319	3.46423	3.45017	3.47905	3.10223	3.09817	3.10071	1.44812	1.58151	1.58647
Convalloside	HMDB0034195	C19986	751.294	8.6878	pos	M+K	C35H52O15	0	54.5	0.662634	13473-51-3	3.28898	3.20319	3.18497	3.95646	3.94785	3.97696	3.8181	3.8044	3.80594	3.37225	3.38395	3.36935
Tetrahydrocortisone	HMDB0000903	C05470	365.231	8.7081	pos	M+H	C21H32O5	0	55.6	-1.96805	1953/5/4;53-05-4	1.96022	1.86097	1.81476	2.22206	2.26663	2.24882	2.07368	2.08115	2.02788	1.83988	1.89649	1.86508
Silymonin	HMDB0030585	-	486.176	8.7181	pos	M+NH4	C25H24O9	0	68.8	0.327521	70815-31-5	2.47134	2.4407	2.37009	2.24656	2.08984	2.15425	2.31154	2.3731	2.37821	2.43057	2.49741	2.47499
Pinostrobin 5-glucoside	HMDB0040503	-	455.133	8.738	pos	M+Na	C22H24O9	0	43.6	3.71236	115799-14-9	3.59335	3.56082	3.54622	3.55253	3.61257	3.59111	2.91338	2.80767	2.76582	3.32088	3.32297	3.29206
2'',4''-Bis-O-(4-hydroxycinnamoyl)astragalin	HMDB0037435	-	741.181	8.738	pos	M+H	C39H32O15	0	67	-0.533247	85122-24-3	4.1176	3.93467	3.87884	3.8534	3.84172	3.86005	3.15924	3.17005	3.14486	3.60843	3.6199	3.6281
Artocarpetin A	HMDB0030467	-	369.134	8.7778	pos	M+H	C21H20O6	0	40.8	0.614426	167319-12-2	1.18426	1.94943	1.88037	2.23997	2.36133	2.24867	2.16023	2.14731	2.11522	1.99008	1.94653	1.97499
Araliasaponin II	HMDB0036968	-	909.481	8.7883	pos	M+H-2H2O	C47H76O19	0	46	-3.83797	289649-65-6	2.84469	2.68123	2.69443	3.09125	3.09492	3.09787	2.24265	2.26406	2.31431	2.84183	2.86151	2.8561
Momorcharaside A	HMDB0032942	-	855.452	8.7987	pos	M+K	C42H72O15	0	62.6	1.57856	135126-59-9	4.45603	4.43312	4.39195	2.4856	2.41354	2.40198	2.99168	3.07558	3.07196	3.8112	3.80113	3.82156
Ginsenoside I	HMDB0035285	C10822	1017.5	8.7987	pos	M+K	C48H82O20	0	52.2	0.275972	227758-58-9	3.8968	3.86971	3.83405	0.710253	0.710336	0.724528	2.10761	2.26002	2.25116	3.14891	3.141	3.15498
(-)-Hydroxydihydrobovolide	-	-	199.133	8.8087	pos	M+H	C11H18O3	56.3	0	-1.26176	-	2.61591	2.54905	2.52784	2.70521	2.7385	2.69004	2.76356	2.77885	2.77546	2.62476	2.62524	2.6129
Trp-Arg-Met	-	-	524.261	8.8691	pos	M+CH3OH+H	C22H33N7O4S	57.2	0	-8.39704	-	2.9427	2.9032	2.89023	2.45881	2.52114	2.51361	2.70962	2.71697	2.63773	2.90489	2.88084	2.88481
Arg-Arg-Lys-Ser-His	-	-	683.413	8.8893	pos	M+H	C27H50N14O7	58.9	0	10.0538	-	1.09288	1.0611	1.0521	1.67397	1.98093	1.89705	1.50046	1.34289	1.26209	1.8267	1.83545	1.78956
Cornusalterin D	-	-	423.36	8.9301	pos	M+H	C30H46O	50.1	0	-4.62162	-	2.57239	2.48531	2.53888	3.41252	3.38155	3.43078	2.91164	2.93946	2.91263	2.41947	2.53015	2.35977
Bilibubin	-	-	585.27	8.9602	pos	M+H	C33H36N4O6	36.3	0	-1.56936	-	3.13655	3.08197	3.0982	2.99637	2.96926	3.00728	2.89096	2.88425	2.8627	3.0732	3.08958	3.05888
Lucyoside N	HMDB0041040	-	673.394	8.9907	pos	M+Na	C36H58O10	0	41.9	2.3822	152845-77-7	2.55177	2.48047	2.47329	3.05705	3.05481	3.06653	2.86193	2.88413	2.83904	2.68553	2.72851	2.72129
Betulonic acid	HMDB0249168	-	455.351	9.0115	pos	M+H	C30H46O3	53.1	0	-3.34322	-	3.26019	3.18453	3.20486	2.33177	2.41013	2.41841	2.45879	2.55106	2.45911	2.25436	2.3252	2.30474
12-O-Tetradecanoylphorbol 13-acetate	-	C05151	617.402	9.0115	pos	M+H	C36H56O8	42	0	-5.00763	16561-29-8	3.4544	3.38186	3.38867	3.77922	3.78623	3.8017	3.79308	3.77649	3.77737	3.50302	3.50522	3.49658
Tragopogonsaponin A	HMDB0037910	-	631.382	9.0115	pos	M+H-H2O	C36H56O10	0	77.3	-2.87969	134361-64-1	3.50455	3.43427	3.45856	2.60486	2.66459	2.64712	2.64607	2.67944	2.689	2.44149	2.50562	2.48855
Sanguisorbin E	HMDB0040523	-	797.448	9.0115	pos	M+Na-H2O	C43H68O13	0	67.5	3.73921	33055-20-8	3.57882	3.64004	3.5967	2.66916	2.64118	2.65088	2.80297	2.73876	2.74063	2.3735	2.25694	2.33169
Ps(18:3(9z,12z,15z)/lte4)	HMDB0281872	-	941.486	9.0115	pos	M+H	C47H77N2O13PS	0	40.3	-9.91464	-	3.16965	3.12116	3.12753	1.88668	1.81702	1.84425	1.87159	1.99792	1.8581	0.666008	0.96552	0.671261
Sandosaponin A	HMDB0031884	-	921.481	9.0216	pos	M+H-2H2O	C48H76O19	0	41.3	-3.41277	135272-91-2	2.91471	2.88343	2.87603	1.68539	1.35812	1.69761	0.25083	0.249989	0.248696	1.94147	1.97523	1.98483
Pa(22:6(4z,8z,10z,13z,16z,19z)-oh(7)/2:0)	HMDB0266562	-	541.255	9.0518	pos	M+H	C27H41O9P	0	48.4	-2.74753	-	2.80396	2.85978	2.85487	2.83059	2.80435	2.85096	3.04692	3.04256	3.04004	2.79266	2.81752	2.76203
Gpa(8:0/8:0)	-	-	447.214	9.0828	pos	M+Na	C19H37O8P	65.2	0	3.98685	-	2.15755	2.06062	1.99578	2.33147	2.33303	2.37891	2.10165	2.08549	2.06726	2.41221	2.3965	2.41214
Ponasteroside A	HMDB0034091	-	626.367	9.1033	pos	M+	C33H54O11	0	45.5	1.117	20117-33-3	2.49825	2.41474	2.41465	2.85807	2.85385	2.87911	2.70032	2.709	2.70093	2.44417	2.49019	2.50529
Cinncassiol D3	HMDB0036854	C17655	369.227	9.1133	pos	M+H	C20H32O6	0	43.2	-1.47626	80178-41-2	2.0303	1.9596	1.92379	2.04575	2.06216	2.0879	2.15017	2.16276	2.18101	1.85654	1.83382	1.77038
Pg(txb2/20:3(8z,11z,14z))	HMDB0269841	-	891.494	9.1336	pos	M+Na-H2O	C46H79O14P	0	45.7	-7.323	-	3.23883	3.19955	3.1552	3.23023	3.21313	3.20753	3.00332	3.0063	3.07376	3.32488	3.31046	3.30452
Corchorusoside D	HMDB0033085	-	737.315	9.1738	pos	M+K	C35H54O14	0	54.8	0.233966	210637-18-6	2.43962	2.46419	2.43432	3.20744	3.18486	3.22117	2.88849	2.9441	2.93373	2.36113	2.4789	2.44971
Yucalexin P17	HMDB0036752	-	351.252	9.2341	pos	M+CH3OH+H	C20H30O3	0	41.6	-2.54894	119642-82-9	2.69658	2.65268	2.708	2.80716	2.78789	2.80071	2.98014	2.97469	2.97445	2.66672	2.71842	2.73238
Tsugarioside B	HMDB0035509	-	671.451	9.2545	pos	M+CH3OH+Na	C37H60O7	0	41.7	1.88072	267649-97-8	1.19732	1.28872	1.31467	2.90065	2.88023	2.89488	1.53336	0.875223	1.53944	0.719898	0.527618	0.0517328
Cibaric acid	HMDB0038580	-	342.228	9.2841	pos	M+NH4	C18H28O5	0	46.7	-0.0812465	130523-93-2	3.00642	2.9399	2.96473	3.04092	3.03107	3.04095	2.95414	3.01347	2.94888	3.03984	3.07477	3.08606
Cinmethylin	-	C10903	275.2	9.2945	pos	M+H	C18H26O2	61.6	0	-0.45741	87818-31-3	2.39671	2.38232	2.44403	2.89169	2.92822	2.94244	2.91391	2.8991	2.87901	2.36683	2.30739	2.32588
Oleanolic acid 3-[rhamnosyl-(1->4)-glucosyl-(1->6)-glucoside]	HMDB0040860	-	949.514	9.3253	pos	M+Na	C48H78O17	0	59.5	1.13774	160845-07-8	3.63082	3.58317	3.59715	3.50131	3.45918	3.49737	2.41189	2.39497	2.34514	3.93376	3.93378	3.9487
Gpa(10:0/6:0)	-	-	447.214	9.3761	pos	M+Na	C19H37O8P	45.2	0	5.19147	-	2.53519	2.46981	2.44077	2.83575	2.83889	2.83154	2.63905	2.6358	2.60758	2.7054	2.71705	2.70434
Hovenidulcioside B2	HMDB0041549	-	673.394	9.3761	pos	M+H-2H2O	C38H60O12	0	46.4	-0.347858	174902-17-1	2.04266	2.14084	1.97215	2.44047	2.44694	2.49825	1.93883	1.89983	1.92621	1.50956	0.948648	1.38736
Galbonolide C	-	-	365.231	9.3861	pos	M+H	C21H32O5	37.2	0	-4.70958	-	2.08979	1.96932	1.99464	2.23021	2.26017	2.25006	2.16778	2.21027	2.16255	2.05328	2.0546	2.0611
Alpha,gamma-Onoceradienedione	HMDB0036787	-	439.356	9.3964	pos	M+H	C30H46O2	0	67.9	-2.00783	19940-78-4	3.08974	3.02875	2.98427	3.57821	3.60524	3.63888	3.4612	3.4415	3.43123	2.93972	2.96479	2.97444
Albocycline M-1	-	-	325.202	9.4469	pos	M+H	C18H28O5	57.4	0	3.19567	-	1.82364	1.9194	1.95127	2.59342	2.60542	2.64789	2.57668	2.62327	2.58955	2.09739	2.0561	2.10012
Pi(pgj2/16:0)	HMDB0276061	-	893.487	9.4573	pos	M+Na-H2O	C45H77O15P	0	51	8.57784	-	2.79793	2.76904	2.78067	2.54366	2.55944	2.5848	2.19187	2.04874	2.09526	2.60605	2.61246	2.59662
Pgp(22:6(4z,7z,10z,13z,16z,19z)/16:1(9z))	HMDB0116507	C03892	911.42	9.5178	pos	M+K	C44H74O13P2	0	41.7	-3.69488	-	2.02659	2.09103	2.03206	2.60662	2.62732	2.64781	2.53374	2.56528	2.53449	1.97263	1.95816	1.88495
12,13-trans-Epoxy-9-oxo-10E,15Z-octadecadienoic acid	-	-	309.206	9.5276	pos	M+H	C18H28O4	74.1	0	0.300345	-	3.06518	3.02267	3.00582	3.47067	3.47641	3.50156	3.4924	3.50019	3.47949	2.87719	2.88027	2.88827
Ineketone	HMDB0036698	C09110	351.253	9.5481	pos	M+CH3OH+H	C20H30O3	0	43.8	-0.762865	62574-18-9	2.75949	2.66888	2.67764	2.69502	2.6402	2.72314	3.00101	2.98749	3.00137	2.65164	2.68642	2.68811
Cynarasaponin H	HMDB0039419	-	909.481	9.5585	pos	M+H-H2O	C47H74O18	0	41	-3.62516	114006-82-5	2.23336	2.20068	2.15116	2.84386	2.83798	2.84321	2.42819	2.4511	2.49378	2.06566	2.09178	2.07606
Hetidine	-	-	358.202	9.5685	pos	M+H	C21H27NO4	47.1	0	1.52121	-	2.45458	2.47689	2.46413	2.17378	2.27152	2.22807	1.74587	1.7704	1.80756	2.46265	2.46112	2.44724
Ps(18:0/18:3(9z,12z,15z))	HMDB0012381	C02737	824.477	9.5888	pos	M+K	C42H76NO10P	0	42.6	-8.83687	-	3.11301	3.09574	3.06644	0.838079	0.839117	0.854176	1.01497	0.827975	1.07684	2.21357	2.23467	2.14308
28-Hydroxy-14-taraxeren-3-one	HMDB0037033	-	463.356	9.6095	pos	M+Na	C30H48O2	0	57.8	3.13175	88717-97-9	3.02855	2.93783	2.94665	1.88018	2.03031	1.97818	0.987554	1.27493	1.11277	1.71427	1.60786	1.80677
6-deoxoteasterone	HMDB0304225	C15799	439.356	9.6408	pos	M+Na-H2O	C28H50O3	0	40.7	1.49604	-	2.96103	2.9257	2.92151	3.20919	3.23271	3.21474	3.1148	3.11636	3.12351	2.81049	2.78068	2.80912
Pe(18:4/0:0)	-	-	474.261	9.6508	pos	M+H	C23H40NO7P	45.6	0	-0.626947	-	2.41361	2.3999	2.38871	2.17812	2.1738	2.22327	2.52057	2.60207	2.46121	2.42387	2.42695	2.44383
3b,4b,7a,12a-Tetrahydroxy-5b-cholanoic acid	HMDB0000311	-	479.3	9.6711	pos	M+CH3OH+Na	C24H40O6	0	43.7	4.35753	129099-70-3	1.8915	1.81111	1.88194	2.45186	2.49122	2.49326	2.79129	2.77075	2.76654	2.04465	1.96288	2.02527
PS(5-iso PGF2VI/18:2(9Z,12Z))	HMDB0281675	-	893.485	9.6811	pos	M+ACN+Na	C42H72NO13P	0	54.1	-6.46649	-	2.30046	2.2759	2.25348	3.06787	3.04738	3.05686	2.39735	2.44031	2.29686	2.01217	2.13975	1.98767
Gly-Asp-Ile-Val-Ile	-	-	516.308	9.7116	pos	M+H	C23H41N5O8	51.5	0	9.36208	-	3.03458	2.98128	3.02232	2.83198	2.8496	2.83099	3.27399	3.25279	3.23146	2.80413	2.82991	2.81618
Leueantine C	-	-	552.332	9.7929	pos	M+H	C33H45NO6	36.4	0	-0.887834	-	2.45554	2.45962	2.47874	2.71697	2.76251	2.73749	2.51031	2.49512	2.51155	2.45979	2.51376	2.4576
Ganoderic acid S	HMDB0035313	-	513.356	9.8029	pos	M+H	C32H48O5	0	47.8	-2.60036	-	3.34679	3.29798	3.31936	3.32176	3.31782	3.34664	3.45127	3.44539	3.42269	3.01486	3.0379	3.01499
Tuberatolide A	-	-	291.196	9.8231	pos	M+H	C18H26O3	69.8	0	0.448863	-	3.13197	3.05219	3.03493	3.64061	3.64835	3.67179	3.71964	3.72369	3.72284	3.02145	3.04394	3.02315
Elaterinide	HMDB0035893	-	757.317	9.8433	pos	M+K	C38H54O13	0	52.3	-3.20283	1398-78-3	2.94403	2.89374	2.90768	3.03057	3.04717	3.03787	2.88493	2.83431	2.81275	3.06148	3.07703	3.09241
DG(5-iso PGF2VI/2:0/0:0)	HMDB0296944	-	447.235	9.8534	pos	M+Na-H2O	C23H38O8	0	45.4	-2.02244	-	1.6552	1.62131	1.61168	2.0389	2.02269	2.12052	1.76845	1.6555	1.66101	1.60956	1.61358	1.61608
Etherolenic acid	LMFA10000003	C16319	293.211	9.8844	pos	M+H	C18H28O3	77.3	0	0.611287	-	3.45399	3.41285	3.40264	3.64295	3.61726	3.65673	3.69544	3.69788	3.67473	3.494	3.50504	3.4921
Pg(txb2/22:4(7z,10z,13z,16z))	HMDB0270153	-	917.522	9.9253	pos	M+Na-H2O	C48H81O14P	0	46	7.24622	-	2.91051	2.83171	2.8828	0.44731	0.546071	0.747194	0.0262845	0.0261721	0.0259995	0.0235569	0.0237758	0.0239126
Mg(0:0/18:1(12z)-2oh(9,10)/0:0)	HMDB0260542	-	389.29	9.9558	pos	M+H	C21H40O6	0	57	0.751867	-	2.59237	2.54699	2.58466	2.6554	2.65746	2.66893	3.00798	3.0205	3.02207	2.61387	2.63372	2.62323
Tomentosolic acid	HMDB0035808	-	455.351	10.0364	pos	M+H	C30H46O3	0	56.7	-3.31366	6812-98-2	3.65341	3.60005	3.57495	3.08256	3.09584	3.08738	3.10495	3.08964	3.06284	3.19854	3.21385	3.20493
Compactin diol lactone	-	C14183	307.19	10.0569	pos	M+H	C18H26O4	64.7	0	-1.82243	58889-19-3	1.27455	0.763251	0.651885	2.50536	2.4789	2.51693	2.4968	2.48857	2.48508	1.1671	0.905858	0.655393
Polyphyllin a	HMDB0029310	-	599.361	10.0671	pos	M+Na	C33H52O8	63.2	0	9.21754	14144-06-0	3.67296	3.58975	3.59473	3.46862	3.49856	3.49812	3.37612	3.40297	3.38277	3.62668	3.59707	3.6087
3-trans-p-Coumaroylrotundic acid	HMDB0040667	-	617.383	10.0774	pos	M+H-H2O	C39H54O7	0	44.7	-1.59277	144624-03-3	3.22061	3.17662	3.17565	3.19301	3.22778	3.20577	2.8198	2.81487	2.80058	3.48815	3.50335	3.4887
Pc(22:1(13z)/18:1(9z))	HMDB0008564	C00157	842.658	10.1084	pos	M+H	C48H92NO8P	0	54.7	-6.3601	-	3.20498	3.06152	3.07819	2.94682	2.92258	2.97312	3.00161	2.89433	2.94696	3.17603	3.18081	3.20088
Fusicoccin P	-	-	513.307	10.1699	pos	M+H	C27H44O9	69.7	0	1.58439	-	2.73808	2.68783	2.73797	2.73947	2.77899	2.78032	2.95159	2.95714	2.94445	2.85359	2.85335	2.84341
6-gingerol	HMDB0005783;HMDB0252720	C10462	277.18	10.2208	pos	M+H-H2O	C17H26O4	67.4	0	0.443267	23513-14-6	2.78873	2.77455	2.78752	3.02597	3.01792	3.04218	3.17347	3.2053	3.17863	2.6198	2.60131	2.60547
Mg(18:3(9,11,15)-oh(13)/0:0/0:0)	HMDB0260508	-	369.262	10.2309	pos	M+H	C21H36O5	0	45.4	-3.26454	-	1.0858	1.05406	1.78879	2.42443	2.35321	2.29895	2.08963	2.06687	2.21634	1.64816	1.65232	1.79699
Campesterol	HMDB0002869	C01789	405.349	10.2309	pos	M+Na-H2O	C28H48O	0	41	-2.85671	474-62-4	1.96835	1.91948	1.86408	2.35169	2.30991	2.31904	1.94777	1.98577	1.83519	1.8499	1.78988	1.859
LysoPA(0:0/16:0)	HMDB0007849	-	433.231	10.2309	pos	M+Na	C19H39O7P	0	71.7	-4.65968	-	1.38751	1.53999	1.4942	2.26069	2.2281	2.2693	2.25803	2.26052	2.22833	1.81677	1.92127	1.96006
Soyasapogenol B 3-O-b-D-glucuronide	HMDB0039329	-	617.401	10.2309	pos	M+H-H2O	C36H58O9	0	66.5	-5.42429	99541-89-6	2.85955	2.80823	2.73153	3.40905	3.39913	3.40204	2.99436	3.01773	2.97062	2.97223	2.98485	2.97393
Leu-Ser-Ala-Leu-Glu	-	-	532.302	10.2408	pos	M+H	C23H41N5O9	50	0	8.70084	-	2.56416	2.47639	2.47107	2.3891	2.37781	2.39511	2.51667	2.54534	2.47949	2.18798	2.16359	2.18536
Estriol	HMDB0000153;PW_C000100	C05141	289.179	10.2607	pos	M+H	C18H24O3	58.9	0	-1.64181	50-27-1	2.05319	2.1129	2.21379	2.6623	2.71453	2.69481	2.69171	2.73224	2.69849	1.7152	1.79104	1.66887
Bonianic acid B	-	-	515.372	10.2911	pos	M+H	C32H50O5	72.7	0	-2.39005	-	3.99657	3.9442	3.93697	3.10439	3.07791	3.05293	3.14793	3.11386	3.10805	3.09018	3.10735	3.09192
Astragaloside IV	-	C17799	749.444	10.2911	pos	M+H-2H2O	C41H68O14	39.8	0	-4.10233	84687-43-4	2.48697	2.4318	2.41664	3.40973	3.4837	3.50161	3.37856	3.43003	3.47271	2.70682	2.68689	2.67717
Trigoneoside VIII	HMDB0039950	-	853.455	10.2911	pos	M+H-2H2O	C44H72O18	0	46	-2.92275	425644-95-7	3.60495	3.57011	3.57102	2.64589	2.69681	2.67214	2.68332	2.71549	2.69919	2.88748	2.87528	2.82448
Pi(pgd2/22:3(10z,13z,16z))	HMDB0277822	-	1037.53	10.2911	pos	M+K	C52H87O16P	0	40.4	-7.74825	-	2.5892	2.54419	2.58401	2.37516	2.5155	2.51657	1.04746	1.24865	0.764103	0.727938	0.731295	0.733381
14,15,-Bisnor-8(17)-labdene-16,19-dioic acid	-	-	309.206	10.3111	pos	M+H	C18H28O4	48.1	0	-0.520933	-	3.00635	2.97421	2.94361	3.36873	3.33202	3.37376	3.37519	3.38749	3.35982	3.02702	3.05011	3.02755
Trp-Lys-Tyr-Met-Val-Met	HMDB0247832	-	911.419	10.3612	pos	M+CH3OH+Na	C41H60N8O8S2	0	41.9	7.61226	-	2.01217	2.03468	2.04719	2.73645	2.71505	2.79203	2.69329	2.70213	2.68068	2.06352	2.02118	1.85462
1,2-Di-O-palmitoyl-3-O-(6-sulfoquinovopyranosyl)glycerol	HMDB0041202	-	817.509	10.3714	pos	M+Na	C41H78O12S	0	85.7	-1.93544	122991-48-4	2.74799	2.75599	2.73839	2.70317	2.66455	2.65845	2.70131	2.74299	2.74933	2.82927	2.84521	2.88183
Dioscin	HMDB0251433	C08897	891.472	10.3818	pos	M+Na	C45H72O16	0	43.4	0.523211	19057-60-4	3.38557	3.30201	3.28388	3.36737	3.40787	3.41413	3.42601	3.47678	3.44956	3.63789	3.63795	3.66853
Burseran	-	C10547	387.181	10.4126	pos	M+H	C22H26O6	83.7	0	1.01253	23284-23-3	4.30544	4.25254	4.24301	4.21688	4.21635	4.22982	4.18709	4.18646	4.19873	4.27262	4.26646	4.28038
Met-Met-Gln	-	-	409.16	10.4126	pos	M+H	C15H28N4O5S2	68	0	6.93717	-	2.91407	2.98206	2.91322	2.89899	2.99157	2.94588	2.92369	2.91166	2.82032	2.93248	2.91286	2.93174
Clausarinol	HMDB0041407	-	432.237	10.4126	pos	M+NH4	C24H30O6	0	63.2	-3.04297	-	3.49838	3.44235	3.41206	3.41153	3.42077	3.45404	3.4003	3.41495	3.40952	3.5059	3.48858	3.52144
GPCho(14:1/4:0)	-	-	536.334	10.4126	pos	M+H	C26H50NO8P	37.5	0	-1.04342	-	3.44676	3.39039	3.3619	3.36384	3.35617	3.3575	3.75543	3.7433	3.7556	3.30959	3.28782	3.29542
13-oxoode	HMDB0004668;LMFA02000252	C14765	295.227	10.4331	pos	M+H	C18H30O3	37.3	0	-0.67675	-	2.8967	2.82893	2.83983	2.96821	2.93261	2.96594	3.1237	3.12068	3.13562	2.85279	2.83431	2.85337
(+/-)-18-Hydroxy-5Z,8Z,11Z,14Z,16E-eicosapentaenoic acid	HMDB0242270	-	351.254	10.4536	pos	M+CH3OH+H	C20H30O3	0	40.7	3.18789	-	3.03449	2.92839	2.81741	3.17552	3.13081	3.18877	3.31226	3.25895	3.27286	2.95456	3.012	3.01837
Capsicoside C3	HMDB0040950	-	870.46	10.4636	pos	M+	C44H70O17	0	59.8	-2.02987	125456-10-2	3.09215	3.05163	3.03601	2.85778	2.8435	2.88758	2.74971	2.74182	2.79281	2.98799	2.99711	3.0398
Hexadecasphinganine	LMSP01040001	C13915	274.275	10.4834	pos	M+H	C16H35NO2	38.8	0	2.17942	-	4.39818	4.35525	4.38934	4.36711	4.3273	4.38312	4.36635	4.34714	4.32228	4.44211	4.42731	4.41603
Corrin	HMDB0250457	-	307.19	10.4939	pos	M+H	C19H22N4	68.5	0	-5.15661	-	2.59849	2.55811	2.48419	3.16373	3.14788	3.20006	3.15819	3.15984	3.19149	2.48106	2.49448	2.46512
Officinalisnin I	HMDB0301861	C08904	943.482	10.5037	pos	M+Na	C45H76O19	0	43.4	-5.47486	57944-18-0	3.403	3.32437	3.39273	2.38903	2.48172	2.46714	2.14054	1.96801	2.12996	2.39523	2.43237	2.48007
28-Glucosylsiaresinolate 3-arabinoside	HMDB0037909	-	808.48	10.5444	pos	M+ACN+H	C41H66O13	0	56.5	-5.04432	356785-71-2	2.05495	1.9166	1.97455	3.01485	2.98271	3.04104	3.04655	3.06562	3.05892	2.08982	2.22983	2.17535
Ganoderal A	HMDB0035983	-	437.341	10.5542	pos	M+H	C30H44O2	0	54.2	-1.90865	104700-98-3	3.84046	3.81709	3.74897	4.25305	4.19968	4.26309	4.00204	3.97929	4.01121	3.48432	3.49454	3.4608
3b,18b-3-Methoxy-11-oxo-12-oleanen-30-oic acid	HMDB0034516	-	467.35	10.5542	pos	M+H-H2O	C31H48O4	0	49.5	-3.87813	1477-44-7	1.54279	1.14735	0.925223	2.16548	1.80199	2.00305	2.41738	2.27489	2.34971	0.923304	0.92694	0.929199
Cis-p-Coumaroylcorosolic acid	HMDB0040495	-	619.398	10.5846	pos	M+H	C39H54O6	0	60.8	-2.27827	-	3.39212	3.38551	3.3424	3.43566	3.40687	3.45905	3.23269	3.23941	3.25601	3.62336	3.6215	3.61888
Momordicoside K	HMDB0036430	-	653.402	10.6251	pos	M+Na-H2O	C37H60O9	0	44.1	-1.97219	81348-84-7	2.05093	1.79765	1.89655	2.18096	2.06635	2.26878	1.46824	1.38844	1.39758	2.71606	2.74511	2.72211
Stellettin J	-	-	453.337	10.6456	pos	M+H	C30H44O3	38.1	0	0.48162	-	4.29064	4.29619	4.24411	4.00775	3.9421	4.00381	3.89877	3.90054	3.91445	4.27887	4.29309	4.26723
Cimicifugoside	HMDB0250252	C08935	707.399	10.6456	pos	M+CH3OH+H	C37H54O11	0	55.3	-1.27219	66176-93-0	4.06838	4.03043	4.03424	3.06126	3.07112	3.10976	3.39143	3.37129	3.35877	4.01721	4.0243	4.0408
Talinumoside I	HMDB0040957	-	821.434	10.6456	pos	M+H-H2O	C43H66O16	0	62.7	2.42068	145826-48-8	3.42051	3.4048	3.38797	3.13475	3.15452	3.16229	3.28067	3.28625	3.23606	3.48733	3.46972	3.4838
Furcogenin 3-[2''-glucosyl-6''-arabinosylglucoside]	HMDB0034343	-	869.452	10.6456	pos	M+H-H2O	C44H70O18	0	41.7	-0.558214	244762-25-2	3.27396	3.24493	3.24944	2.51303	2.40815	2.44411	2.42671	2.48425	2.4257	3.23045	3.21323	3.23212
Methyl (3b,11x)-3-Hydroxy-8-oxo-6-eremophilen-12-oate	HMDB0041229	-	245.154	10.6557	pos	M+H-2H2O	C16H24O4	0	48	1.83117	64964-00-7	2.66265	2.63471	2.67195	1.35346	1.35462	1.37141	1.37977	1.74566	1.73576	2.82305	2.78279	2.63968
Ile-His-Pro-Lys-Asn	-	-	608.357	10.6764	pos	M+H	C27H45N9O7	50.6	0	9.45	-	1.24762	0.419764	0.413676	2.17935	2.17611	2.23906	1.98387	1.95959	2.0066	1.59033	1.75439	1.68926
10-nitro-9E-octadecenoic acid	LMFA01120003	-	328.248	10.7071	pos	M+H	C18H33NO4	61.5	0	-0.343914	-	3.07845	2.9124	2.70214	3.34108	3.20386	3.28297	3.28778	3.25861	3.27552	2.47757	2.60771	2.75012
Ps(16:0/22:6(5z,7z,10z,13z,16z,19z)-oh(4))	HMDB0281186	-	806.498	10.7276	pos	M+H-H2O	C44H74NO11P	0	67.4	1.65557	-	2.41969	2.50193	2.23502	1.81379	1.74503	2.03164	1.21426	1.26659	1.1315	0.945811	0.949472	0.951746
Soyasapogenol A	HMDB0034505	C17419	497.361	10.7376	pos	M+Na	C30H50O4	0	81.6	0.722783	508-01-0	3.40171	3.51295	3.40927	3.09346	3.1916	3.05585	3.06654	3.15292	3.03272	2.89843	2.93017	2.86168
Sarsaparilloside	HMDB0030118	C08911;C06353	1193.58	10.7376	pos	M+H-2H2O	C57H96O28	0	43.7	-8.55188	24333-07-1	2.71229	2.35267	2.52637	2.09638	2.06272	2.09746	1.79287	1.51112	2.11204	1.57229	1.64833	1.53034
Crocin 3	HMDB0039121	-	675.265	10.7576	pos	M+Na	C32H44O14	0	43.6	4.17273	55750-85-1	3.92506	3.87018	3.83919	3.92458	3.94743	3.95735	4.1222	4.16023	4.2458	3.70747	3.5355	3.51337
Asparasaponin II	HMDB0034063	C17470	907.469	10.7677	pos	M+Na-H2O	C45H74O18	0	70.3	2.68784	60433-66-1	3.07652	3.06511	3.03773	3.15323	3.16411	3.134	2.85608	2.80957	2.79561	3.15107	3.1763	3.18436
Tomatine	HMDB0034103	C10827	1056.53	10.7677	pos	M+Na	C50H83NO21	0	45.9	-3.26924	17406-45-0	1.58003	1.51001	1.02417	1.42099	1.67802	1.55919	1.74097	1.5913	1.54076	2.48556	2.51307	2.4897
PI(PGF1alpha/20:2(11Z,14Z))	HMDB0277268	-	1001.54	10.8184	pos	M+K	C49H87O16P	0	48.2	6.8487	-	2.83542	2.83179	2.82467	1.88166	1.87476	1.89251	0.954623	0.952919	0.95029	0.911382	1.55484	1.21787
Ganoderic acid Mf	HMDB0035330	-	513.357	10.8282	pos	M+H	C32H48O5	0	57.9	-0.95712	108026-94-4	4.11641	4.06672	4.04862	4.05653	4.01886	4.06815	3.83404	3.82374	3.81922	4.41472	4.39603	4.41879
Ps(22:6(5z,7z,10z,13z,16z,19z)-oh(4)/20:2(11z,14z))	HMDB0282330	-	914.486	10.8282	pos	M+K	C48H78NO11P	0	48.8	-9.64259	-	3.54795	3.49877	3.48969	3.23468	3.21992	3.27384	3.23379	3.14726	3.22949	3.8761	3.89265	3.88002
Pip(pgd1/18:3(6z,9z,12z))	HMDB0279340	-	1011.49	10.8282	pos	M+H	C47H80O19P2	0	42.7	9.94153	-	2.98483	2.94381	2.97603	2.38729	2.35316	2.50535	2.52655	2.4552	2.52824	3.4863	3.54174	3.51759
Medinoside E	HMDB0040826	-	1143.54	10.8282	pos	M+K	C54H88O23	0	43.7	6.37702	170034-93-2	2.37773	2.25339	2.3464	0.975777	0.976863	0.992603	0.966911	1.37776	1.39123	2.89154	3.023	2.98405
Oryzalexin A	HMDB0301859	C09148	320.259	10.9192	pos	M+NH4	C20H30O2	0	47.8	1.47883	85394-31-6	2.90442	2.81792	2.78545	3.18641	3.20473	3.21397	3.00313	2.99552	2.96529	2.68033	2.67091	2.51272
Leukotriene B4	HMDB0001085	C02165	369.263	10.95	pos	M+CH3OH+H	C20H32O4	0	40.9	-0.635048	71160-24-2	1.80449	1.59588	1.75261	2.81169	2.87302	2.79656	2.82419	2.81529	2.88977	1.64791	1.65443	1.55549
Pectenotoxin 3	HMDB0033492	-	837.441	10.95	pos	M+H-2H2O	C47H68O15	0	58.5	-0.743381	97560-25-3	3.78769	3.7412	3.7652	3.79029	3.77711	3.81512	3.79738	3.78974	3.78455	4.28572	4.30124	4.30117
PS(22:2(13Z,16Z)/5-iso PGF2VI)	HMDB0283128	-	924.492	10.9605	pos	M+K	C46H80NO13P	0	50.2	-9.30422	-	1.92702	1.92662	1.92446	2.20029	2.20688	2.15586	1.27482	1.34375	0.647048	2.11656	2.14165	2.10609
Pe(pgj2/22:4(7z,10z,13z,16z))	HMDB0284059	-	884.478	10.9707	pos	M+K	C47H76NO10P	0	43.2	-7.37656	-	3.6253	3.60046	3.58824	3.28909	3.20399	3.29278	2.97509	3.01535	3.04902	3.24218	3.21175	3.17977
2-[4-Methyl-2-(2-methylpropoxy)phenyl]-2-[(2-methylpropoxy)methyl]-oxirane	-	-	293.211	10.9812	pos	M+H	C18H28O3	70.4	0	-0.795632	-	2.84103	2.80107	2.77188	3.31773	3.32462	3.3212	3.33295	3.29616	3.29875	2.82094	2.82569	2.80335
Ardisiaquinone E	-	-	485.287	11.0012	pos	M+H	C29H40O6	84.4	0	-6.31573	-	3.82126	3.88263	3.92288	3.9154	4.01056	4.01182	3.95296	4.07381	4.05943	4.07229	3.75548	3.77982
Eremopetasidione	HMDB0040778	-	201.127	11.0412	pos	M+H-2H2O	C14H20O3	0	61.9	-2.74096	163135-94-2	2.32297	2.2646	2.41651	2.79574	3.03819	2.99988	2.77221	2.90467	2.89526	1.81805	1.48658	1.78179
(8alpha,13S)-8,13:13,17-Diepoxy-14,15-dinorlabdane	-	-	279.232	11.0412	pos	M+H	C18H30O2	72.2	0	-0.678407	-	3.57011	3.53061	3.52903	3.60878	3.59727	3.60458	3.79808	3.79141	3.78583	3.61418	3.62221	3.63281
9,10,18-Trihydroxyoctadecanoic acid	HMDB0034295	C19621	315.253	11.0412	pos	M+H-H2O	C18H36O5	73.9	0	0.56196	17705-68-9	3.66674	3.63666	3.63372	3.71998	3.69726	3.69311	3.85438	3.85835	3.85448	3.69015	3.7033	3.70444
(22E,24R)-Stigmasta-4,22-diene-3,6-dione	HMDB0038656	-	425.34	11.0412	pos	M+H	C29H44O2	0	41	-2.27908	50868-51-4	2.69501	2.68818	2.69334	3.28558	3.26183	3.27413	3.20175	3.16261	3.17207	2.33141	2.39573	2.33124
3beta-Acetoxy-19alpha-hydroxy-12-ursene	HMDB0036404	-	489.372	11.0412	pos	M+Na-H2O	C32H52O3	0	60.5	2.25136	273223-68-0	3.43731	3.42851	3.43788	4.45321	4.42464	4.44571	4.34788	4.32285	4.33131	3.22635	3.23716	3.21447
Soyasaponin II	HMDB0034650	C12081	935.498	11.0412	pos	M+Na	C47H76O17	0	43.2	0.793394	55319-36-3	3.10404	3.05694	3.08957	3.26839	3.29923	3.29751	3.21225	3.22365	3.17893	2.16543	2.19531	2.14436
Synaptolepis factor K1	-	C09192	615.387	11.0707	pos	M+H	C36H54O8	51.5	0	-3.34218	66268-94-8	3.86536	3.83013	3.80956	4.1621	4.13734	4.1548	4.31112	4.28199	4.27588	3.46242	3.48622	3.47807
Alliosterol 1-rhamnoside 16-galactoside	HMDB0038345	-	747.423	11.0707	pos	M+Na-H2O	C39H66O13	0	40.2	-8.11971	289690-78-4	3.74388	3.73226	3.70791	3.71613	3.69746	3.71994	3.71729	3.7012	3.68981	3.84438	3.85113	3.86386
Lucyoside M	HMDB0034546	-	891.472	11.0812	pos	M+CH3OH+Na	C44H68O15	0	42.8	1.35088	100156-32-9	1.93215	1.97225	1.87926	2.98859	3.0294	2.99848	2.45464	2.41358	2.36604	1.88839	2.00478	1.90534
Delta-Maslinic acid	HMDB0035260	-	477.336	11.1109	pos	M+Na-H2O	C30H48O4	0	62.9	3.00067	-	2.50003	2.54058	2.56688	2.50364	2.43711	2.5498	1.42611	1.65097	1.48462	2.87747	2.91329	2.87418
1,10-Epoxygermacrone	HMDB0035408	-	235.169	11.1507	pos	M+H	C15H22O2	0	45.4	-1.95024	52061-45-7	2.63734	2.6323	2.54127	2.94026	2.86075	2.88467	2.89346	2.97669	2.87457	2.41141	2.58045	2.51756
9-oxootre	-	-	293.211	11.1607	pos	M+H	C18H28O3	76	0	0.245957	-	3.27767	3.1974	3.18686	3.63455	3.6201	3.66488	3.72195	3.71068	3.70873	3.15084	3.13621	3.1213
Pa(2:0/20:3(6,8,11)-oh(5))	HMDB0266581	-	519.269	11.212	pos	M+H	C25H43O9P	0	54.6	-4.38978	-	1.47706	1.415	1.40552	2.03786	2.02176	1.84184	1.69365	1.68153	1.79081	1.79381	1.75607	1.62944
7S,8S-Dihydroxylinoleic acid	-	-	330.263	11.2532	pos	M+NH4	C18H32O4	55.2	0	-2.10929	-	3.11694	3.12224	3.02235	3.45792	3.44368	3.47348	3.47715	3.47156	3.49237	3.0084	3.05012	2.9846
Tsugaric acid C	HMDB0035510	-	515.372	11.2635	pos	M+H	C32H50O5	0	66.6	-2.3871	267649-96-7	3.97195	3.94301	3.91731	3.5183	3.51489	3.52521	3.81195	3.79654	3.8088	3.76108	3.72868	3.74844
LysoPA(18:4(6Z,9Z,12Z,15Z)/0:0)	HMDB0114745	-	431.218	11.3134	pos	M+H	C21H35O7P	0	47.6	-3.82738	-	2.16617	2.17587	2.05678	2.79592	2.68766	2.75696	2.5443	2.62887	2.51497	2.29669	2.16703	2.18546
22-Angeloyltheasapogenol A	HMDB0032831	-	553.387	11.3237	pos	M+H-2H2O	C35H56O7	0	74	-3.1543	200492-44-0	4.46334	4.41301	4.41622	3.95833	3.95418	3.95282	4.01493	3.99308	4.00299	4.49955	4.50883	4.51895
24-Acetyl-25-cinnamoylvulgaroside	HMDB0041368	-	641.367	11.3237	pos	M+CH3OH+H	C36H48O8	0	53	-2.17182	172616-89-6	2.2057	2.08619	2.10264	1.55058	0.905173	1.46817	2.35853	2.3614	2.30483	2.70196	2.6975	2.73627
TR-Saponin B	HMDB0035342	-	1088.54	11.3237	pos	M+ACN+Na	C52H80O20	0	70.3	0.269703	288153-02-6	2.63244	2.5567	2.56274	1.17675	1.29846	1.02248	2.11543	2.1152	2.10378	2.86071	2.87143	2.88174
Pg(20:5(7z,9z,11e,13e,17z)-3oh(5,6,15)/16:1(9z))	HMDB0268730	-	837.447	11.3338	pos	M+Na	C42H71O13P	0	45.1	-6.60828	-	3.27412	3.14784	3.21272	2.69056	2.79684	2.81869	2.91032	2.92071	2.92919	3.55673	3.62478	3.54926
Lyciumoside VII	HMDB0033501	-	939.473	11.3338	pos	M+H	C44H74O21	0	71	-7.22828	212773-44-9	3.54779	3.5704	3.55122	3.87333	3.87515	3.89334	4.1069	4.11262	4.10443	4.18868	4.15597	4.1698
Tragopogonsaponin F	HMDB0037919	-	1071.51	11.3338	pos	M+H-H2O	C56H80O21	0	45.9	-1.37363	134361-68-5	2.34638	2.43473	2.50156	3.15737	3.17307	3.15593	2.96791	2.9906	2.98914	3.09682	3.01641	3.08319
5-Hydroxy-p-mentha-6,8-dien-2-one	HMDB0037011	-	199.132	11.3734	pos	M+CH3OH+H	C10H14O2	0	41.3	-2.45743	56423-48-4	2.24025	2.1993	2.22811	2.66279	2.61152	2.66392	2.737	2.70974	2.79299	2.39886	2.318	2.32453
Goyaglycoside g	HMDB0038350	-	833.47	11.3734	pos	M+Na	C43H70O14	0	49.6	5.26954	333333-14-5	2.64856	2.62236	2.66068	3.31054	3.32377	3.37848	2.78095	2.9126	2.90426	2.75549	2.72428	2.73468
5S-Hydroperoxy-18R-HEPE	-	C18176	351.217	11.3935	pos	M+H	C20H30O5	56	0	0.141771	-	3.10014	2.99957	3.02675	2.78286	2.78657	2.81263	3.03919	3.02492	2.9751	2.92791	2.91917	2.89984
Sarcostin	-	C17770	383.242	11.3935	pos	M+H	C21H34O6	52.4	0	-1.58178	18607-76-6	2.84416	2.75665	2.76022	2.5259	2.54169	2.62111	2.75898	2.74928	2.71686	2.70175	2.6542	2.68659
Araloside A	HMDB0034535	C17540	949.477	11.3935	pos	M+Na	C47H74O18	0	50.2	0.687988	7518-22-1	2.02732	1.94441	1.97126	1.52884	1.57265	1.54655	0.800506	1.37073	0.796405	3.19593	3.17754	3.16851
Glyyunnansapogenin B	HMDB0036639	-	471.346	11.4238	pos	M+H-H2O	C30H48O5	0	50.1	-1.98541	20528-70-5	3.84001	3.78736	3.77572	3.07204	3.11774	3.06192	3.17704	3.10995	3.08808	3.70278	3.70937	3.68967
Momordin I	HMDB0036358	-	729.418	11.4238	pos	M+H-2H2O	C41H64O13	0	51	-3.77501	95851-40-4	4.0817	4.04015	4.05357	3.76201	3.73515	3.74125	3.78536	3.74841	3.77221	4.17023	4.19743	4.19078
9-nitrooleate	-	-	328.248	11.4643	pos	M+H	C18H33NO4	37.7	0	0.694681	-	3.58807	3.5075	3.53822	3.84238	3.82559	3.84955	3.88855	3.9093	3.86393	3.48432	3.55737	3.50957
Carboprost	HMDB0249644	C06872	351.252	11.4643	pos	M+H-H2O	C21H36O5	0	64.7	-2.34887	35700-23-3	2.74496	2.76729	2.68753	2.92754	2.89665	2.89498	2.77457	2.77134	2.77438	2.75402	2.75337	2.70879
9-Oxononanoic acid	HMDB0094711	C16322	173.117	11.4745	pos	M+H	C9H16O3	68.5	0	-2.37987	2553-17-5	2.37666	2.31366	2.39565	2.76615	2.77992	2.86443	2.76948	2.69815	2.72745	2.15265	2.15592	2.21377
Pip(pgj2/20:0)	HMDB0279485	-	1088.54	11.506	pos	M+ACN+Na	C49H86O18P2	0	40.2	-3.926	-	2.40324	2.35151	2.29312	2.26998	2.27241	2.30762	2.30102	2.28547	2.40054	3.08683	3.17108	3.13776
Alpha-Tocotrienol	HMDB0006327	C14153	425.34	11.5162	pos	M+H	C29H44O2	0	46.9	-2.52029	1721-51-3;58864-81-6	3.0061	2.97968	2.95134	3.18896	3.2198	3.16456	3.13203	3.10863	3.12155	2.71615	2.78006	2.72033
Spinasaponin B	HMDB0034540	-	775.429	11.5162	pos	M+H-2H2O	C42H66O15	0	49.5	3.3481	25406-62-6	3.32551	3.31756	3.33012	3.56157	3.56143	3.56099	3.49375	3.49997	3.50536	3.32818	3.3379	3.31334
Pi(22:6(4z,7z,10z,13z,16z,19z)/pgd2)	HMDB0278339	-	983.497	11.5162	pos	M+Na-H2O	C51H79O16P	0	54.4	7.43464	-	2.39714	2.32162	2.43904	3.00097	3.01715	3.0373	2.71015	2.74633	2.80784	2.30192	2.30859	2.29937
Apo-[3-methylcrotonoyl-CoA:carbon-dioxide ligase (ADP-forming)]	HMDB0059607	C04827	173.116	11.5965	pos	M+	C7H15N3O2	0	91.9	-1.70639	-	0.97504	0.944157	1.53526	2.23276	2.11775	2.17628	2.43834	2.34035	2.2778	0.988524	1.33333	1.3906
Carnosic acid	HMDB0002358	C21818	333.203	11.5965	pos	M+H	C20H28O4	69.5	0	-8.68408	3650/9/7;3650-09-7	2.52964	2.54945	2.68819	2.79118	2.77435	2.78829	2.88163	2.87469	2.90056	2.74506	2.73488	2.73617
16(r)-hete	HMDB0004680	C14778	353.269	11.6263	pos	M+CH3OH+H	C20H32O3	0	50	0.13655	-	3.08884	3.12964	3.06705	3.10877	3.13427	3.1338	3.22205	3.24378	3.26114	3.04805	2.90116	2.97037
2-Phytyl-1,4-naphthoquinone	HMDB0004649	C13309	437.341	11.6468	pos	M+H	C30H44O2	70	0	-1.65953	34625-86-0	4.09505	4.09206	4.09215	4.05738	4.05367	4.02224	3.97915	3.98984	4.0025	4.06342	4.07308	4.07029
DG(a-13:0/18:3(10,12,15)-OH(9)/0:0)	HMDB0297447	-	603.402	11.6468	pos	M+K	C34H60O6	0	53.5	-0.761613	-	3.59115	3.5631	3.56083	3.39454	3.36015	3.35882	3.3063	3.29495	3.30013	3.45268	3.48204	3.47308
Elatoside H	HMDB0041356	-	793.436	11.6468	pos	M+H-H2O	C42H66O15	0	60.7	-1.0705	171828-78-7	3.11671	3.06774	3.05739	2.80758	2.71657	2.74207	2.86487	2.8889	2.88021	3.04296	3.03135	3.02463
5alpha-Cholesta-7,24-dien-3beta-ol	HMDB0006842	C05439	407.33	11.677	pos	M+Na	C27H44O	0	42.1	4.52439	651-54-7	3.49719	3.50064	3.48317	3.76088	3.72918	3.71389	3.62813	3.65868	3.61536	3.52019	3.54093	3.54544
Pa(20:3(6,8,11)-oh(5)/2:0)	HMDB0266582	-	519.27	11.6972	pos	M+H	C25H43O9P	0	47.5	-4.05229	-	1.17376	1.28049	1.39934	2.2859	2.14017	2.14221	1.98878	2.15193	2.13154	1.13031	1.13414	1.13651
Oleanolic acid	HMDB0002364;LMPR0106150004	C17148	457.366	11.7172	pos	M+H	C30H48O3	73.4	0	-3.17616	508-02-1	2.49539	2.56104	2.61851	2.2974	2.14054	2.30713	2.47535	2.3678	2.14115	1.90099	2.00711	1.9437
Demethylphylloquinol	HMDB0304329	C21084	439.356	11.7277	pos	M+H	C30H46O2	78.3	0	-3.1542	-	3.69531	3.66368	3.67889	3.84351	3.78001	3.84368	3.6505	3.59519	3.54849	3.17987	3.247	3.23024
Leu-Ile-Val-Asp-Arg	-	-	615.387	11.7277	pos	M+H	C27H50N8O8	57.5	0	7.95385	-	3.81019	3.77859	3.80612	3.93322	3.89333	3.91194	3.81645	3.80892	3.81	3.47084	3.50622	3.48448
Pomonic acid	HMDB0035912	-	471.346	11.7375	pos	M+H	C30H46O4	0	45.3	-2.05205	13849-90-6	2.98047	3.03561	3.05342	3.2102	3.16788	3.16227	3.34351	3.30091	3.29691	3.14144	3.19258	3.15021
Lansioside C	HMDB0035103	-	571.398	11.7375	pos	M+H-H2O	C35H56O7	0	54.6	-1.92295	87453-35-8	2.9183	2.88169	2.91295	3.70058	3.69692	3.72364	3.87446	3.84411	3.85467	3.41146	3.42273	3.43388
Tyromycic acid	HMDB0035888	-	453.337	11.7478	pos	M+H	C30H44O3	0	46.7	0.390357	104759-35-5	3.37443	3.39463	3.39358	3.61514	3.58436	3.61161	3.71564	3.65367	3.6579	3.54782	3.5821	3.57483
Sphingosine	HMDB0000252	C00319	322.274	11.7582	pos	M+Na	C18H37NO2	0	46.3	7.57703	123-78-4	2.1401	2.3944	2.04851	3.09827	2.96358	3.07353	2.78753	2.9748	2.78824	2.55804	2.47244	2.5314
Magnoshinin	-	C10658	415.212	11.8387	pos	M+H	C24H30O6	69.2	0	0.59323	86702-02-5	4.3313	4.27605	4.27334	4.24777	4.25343	4.27259	4.20335	4.19528	4.18688	4.30089	4.3172	4.31811
Phe-Pro-Arg	HMDB0253027	-	460.269	11.8387	pos	M+ACN+H	C20H30N6O4	0	76.9	5.3274	-	3.61722	3.54079	3.51678	3.56555	3.55251	3.57021	3.58065	3.58139	3.51853	3.60565	3.59622	3.61646
28-Glucosyloleanolic acid 3-[arabinosyl-(1->2)-6-methylglucuronide]	HMDB0039420	-	982.535	11.8487	pos	M+ACN+H	C48H76O18	0	40.9	-1.84899	117804-22-5	3.46431	3.37672	3.36251	2.40656	2.50912	2.55087	2.32678	2.26428	2.18997	2.43418	2.45874	2.44461
Betulinic acid	HMDB0030094	C08619	479.35	11.8588	pos	M+Na	C30H48O3	0	41.6	0.375	472-15-1	2.94229	2.85346	2.79686	3.06189	3.07671	3.03472	2.78998	2.81377	2.72863	2.50176	2.55459	2.64454
Momordicoside D	HMDB0035011	-	821.444	11.869	pos	M+K	C42H70O13	0	43.2	-0.470507	78887-73-7	2.91291	2.77451	2.78411	3.37254	3.33905	3.36863	3.15647	3.14932	3.11816	3.1258	3.14028	3.16277
Panaxjapyne C	-	-	279.193	11.8995	pos	M+H	C17H26O3	39.5	0	-7.01575	-	0.0762061	0.0103623	0.105953	1.19642	0.0115587	0.310105	1.15693	1.21011	1.35945	0.0100821	0.0101772	0.0102367
3-Dehydro-15-deoxoeucosterol	-	-	457.331	11.9095	pos	M+H	C29H44O4	51.1	0	-1.4427	-	2.60214	2.51724	2.53028	3.44858	3.47361	3.46151	3.18487	3.20252	3.16289	2.63647	2.68292	2.65992
Mg(13:0/0:0/0:0)	HMDB0072845	-	311.221	11.9193	pos	M+Na	C16H32O4	0	43.2	7.4244	-	2.87081	2.8058	2.77557	2.67467	2.67189	2.68102	2.43877	2.40621	2.40588	3.0991	3.10372	3.11821
Tangeraxanthin	HMDB0039015	-	517.367	11.9193	pos	M+CH3OH+H	C34H44O2	0	40.2	-1.4194	-	3.42745	3.23315	3.28387	3.18011	3.24359	3.05099	3.12207	3.23799	3.1798	3.29647	3.37015	3.34849
3alpha,6alpha-Dihydroxy-5beta-pregnan-20-one	-	C14608	335.257	11.9298	pos	M+H	C21H34O3	77	0	-2.54377	570-78-5	3.70038	3.5808	3.56898	3.75924	3.73548	3.72696	3.85391	3.87147	3.86731	3.60637	3.61367	3.67222
Carindone	HMDB0038189	-	545.345	11.9298	pos	M+CH3OH+H	C31H44O6	0	80.6	-3.92589	38045-62-4	0.0542032	0.0502734	0.0492055	1.05785	1.03978	0.767024	2.05839	2.0491	2.17194	0.0489728	0.0494146	0.0496908
Avermectin B1a	LMPK04000024	C11983	895.481	11.9397	pos	M+Na	C48H72O14	45.6	0	-0.0269909	65195-55-3	3.60664	3.58724	3.55059	3.37705	3.42631	3.45076	3.30666	3.25788	3.23382	3.56145	3.53264	3.52046
CDP-DG(i-20:0/LTE4)	HMDB0294124	-	1157.57	11.9397	pos	M+H-2H2O	C55H94N4O18P2S	0	56.1	7.4892	-	2.83121	2.82039	2.73107	2.41931	2.36698	2.47865	2.05664	2.1566	1.96307	1.69913	1.63794	1.44184
Gypsogenin 3-O-b-D-glucuronide	HMDB0034520	-	647.379	11.95	pos	M+H	C36H54O10	0	49.7	-0.692463	-	4.13537	4.03791	4.0566	3.8956	3.91226	3.85798	3.81351	3.83998	3.82638	3.98574	4.00458	4.00925
4-Vinylcyclohexene	HMDB0246592	C19310	109.101	11.96	pos	M+H	C8H12	64.2	0	0.640796	100-40-3	2.17623	2.14178	2.13198	2.33184	2.20906	2.48792	2.41514	2.67217	2.85425	2.12982	2.13391	2.13646
Colneleic acid	HMDB0030995;LMFA10000001	C19827	295.227	11.96	pos	M+H	C18H30O3	63.3	0	0.408474	52761-34-9	3.7044	3.58263	3.64294	4.10434	4.11377	4.10349	4.16689	4.16241	4.16233	3.56104	3.55995	3.63235
4,8 dimethylnonanoyl carnitine	HMDB0006202;LMFA07070046;PW_C002659	-	330.264	11.96	pos	M+H	C18H35NO4	81.5	0	0.00327729250709	-	3.54995	3.43969	3.47443	3.88785	3.92321	3.91865	3.97769	3.95916	3.98437	3.40353	3.48233	3.4255
(24S)-7alpha,24-Dihydroxycholesterol	HMDB0060136	C15518	423.323	11.98	pos	M+Na-H2O	C27H46O3	0	52.7	-1.20782	-	4.09826	3.97191	4.00846	3.93488	3.95558	3.9141	3.89322	3.93956	3.89442	3.87205	3.90748	3.90886
Lucialdehyde B	-	-	453.336	11.98	pos	M+H	C30H44O3	59.1	0	-0.20771	-	4.57978	4.47333	4.50332	4.29302	4.30377	4.23204	4.14859	4.20663	4.19187	4.39069	4.43984	4.43949
20-Hydroxyeicosatetraenoic acid	HMDB0005998	C14748	338.269	11.9905	pos	M+NH4	C20H32O3	0	54.2	-1.06649	79551-86-3	1.65908	1.66278	1.84467	2.67265	2.6953	2.77598	2.5458	2.60947	2.6679	1.67057	1.61745	1.68903
(-)-Isomuronic acid	-	-	367.248	12.0008	pos	M+H	C21H34O5	62.3	0	-0.776686	-	2.6221	2.50527	2.42229	2.92526	2.93956	2.96126	2.75896	2.71055	2.78838	2.59313	2.57373	2.55134
Cucurbic acid	HMDB0029388	C08482	213.149	12.0212	pos	M+H	C12H20O3	61.3	0	0.324482	58240-50-9	3.49311	3.49135	3.50257	3.32116	3.22651	3.44152	3.51423	3.40911	3.47466	3.59796	3.59875	3.65085
(+)-Lepadin D	-	-	298.274	12.0415	pos	M+H	C18H35NO2	53.8	0	-1.7955	-	2.09099	1.87633	1.7039	1.76645	1.59702	1.67783	0.936398	1.32786	0.932088	1.84996	2.06663	2.15055
LysoPS(16:0/0:0)	HMDB0240605	-	520.266	12.0415	pos	M+Na	C22H44NO9P	0	59	2.56146	116947-34-3	3.14397	3.04807	3.05781	2.73755	2.80998	2.72788	2.7039	2.73378	2.75848	3.04905	3.06201	3.07396
Montanol	-	C09137	353.268	12.052	pos	M+H	C21H36O4	91.9	0	-1.28015	71117-50-5	4.00366	3.97137	3.99617	3.87304	3.88927	3.86683	4.0298	4.06268	4.05433	3.86859	3.83829	3.87782
AzIV	HMDB0034545	-	1089.53	12.0922	pos	M+Na-H2O	C54H84O22	0	48.5	2.61304	244776-47-4	3.07439	2.95034	3.00695	3.58749	3.55715	3.57377	2.41298	2.38877	2.37664	2.98643	2.9777	3.0365
3alpha-12-Ursene-3,24-diol	HMDB0041145	-	465.371	12.1023	pos	M+Na	C30H50O2	0	60.1	1.56117	-	0.00900829	0.00832329	0.00813803	0.0998664	0.0157654	1.20809	1.13058	0.13093	0.0089539	0.00809771	0.00817428	0.00822217
CDP-DG(20:3(8Z,11Z,14Z)-O(5,6)/i-17:0)	HMDB0293781	-	1032.53	12.1223	pos	M+H	C49H83N3O16P2	0	54.8	-1.15018	-	3.08249	3.02	3.04902	2.85992	2.83776	2.77796	2.19427	2.23937	2.16427	2.85287	2.93549	2.89477
Pacificin H	-	-	381.263	12.1325	pos	M+H	C22H36O5	36.3	0	-0.699242	-	2.00702	1.95632	1.64185	2.15814	2.11382	2.20782	2.46009	2.49388	2.50375	1.25592	1.1777	1.14412
Tyr-Gly-Gly-Trp-Leu	HMDB0259342	-	595.287	12.1423	pos	M+H	C30H38N6O7	0	47.3	-0.65253	-	3.63946	3.59777	3.60283	3.74773	3.74115	3.75672	3.91217	3.92684	3.93963	3.49331	3.48809	3.51778
17-Hydroxylinolenic acid	HMDB0011108	C16346	295.227	12.1526	pos	M+H	C18H30O3	49.8	0	0.373995	-	3.30592	3.17129	3.21782	3.68936	3.73289	3.73184	3.71587	3.76139	3.74119	3.07423	3.22989	3.14899
Tsugaric acid A	HMDB0032022	-	553.386	12.1628	pos	M+CH3OH+Na	C32H50O4	0	46.1	-0.302222	-	3.09003	2.89471	2.9084	3.72916	3.72136	3.75062	3.87692	3.89542	3.82755	3.59488	3.54808	3.52447
Pc(18:3/0:0)	HMDB0010388	-	518.324	12.1728	pos	M+H	C26H48NO7P	61.1	0	-0.00266956	-	5.24506	5.17684	5.1813	4.91791	4.89975	4.9317	5.07797	5.09385	5.05927	5.1194	5.0875	5.09955
Glypallidifloric acid	HMDB0038758	-	455.351	12.2033	pos	M+H	C30H46O3	0	58	-2.53681	17991-81-0	3.56964	3.48185	3.47301	3.49675	3.49229	3.51592	3.44208	3.49666	3.44152	2.93629	2.82389	2.73466
Pc(15:1/0:0)	-	-	480.308	12.2033	pos	M+H	C23H46NO7P	61.4	0	-1.92943	-	3.54696	3.45436	3.46861	3.34681	3.41769	3.37967	3.35557	3.29806	3.34416	3.42827	3.41402	3.45987
Tragopogonsaponin K	HMDB0037925	-	967.504	12.2135	pos	M+CH3OH+Na	C50H72O15	0	49.4	1.12354	-	2.88953	2.85859	2.73454	2.48349	2.57596	2.55677	3.2336	3.21939	3.18628	3.42649	3.42235	3.46783
Mg(18:1(12z)-2oh(9,10)/0:0/0:0)	HMDB0260490	-	353.269	12.2236	pos	M+H-2H2O	C21H40O6	0	59.4	0.289547	-	3.84149	3.75939	3.75853	3.84035	3.83943	3.86442	4.05703	4.09408	4.02861	3.8413	3.77169	3.78162
Taurocholic acid	HMDB0000036	C05122	520.266	12.2336	pos	M+Na-H2O	C26H45NO7S	0	71.7	-9.17528	81-24-3	2.83407	2.82959	2.7786	2.49343	2.4733	2.54951	2.48794	2.4974	2.39901	2.75114	2.74142	2.746
(3b,5a,22E,24S)-Stigmasta-7,22,25-trien-3-ol 3-glucoside	HMDB0033089	-	577.385	12.2336	pos	M+Na-H2O	C35H56O6	0	45.7	-2.78184	99782-87-3	2.39571	2.21346	2.11169	1.97395	2.05249	2.11787	2.17699	2.13	2.06755	2.2472	2.17732	2.13821
[6]-Shogaol	HMDB0031463	C10494	277.181	12.2438	pos	M+H	C17H24O3	65.6	0	3.25339	555-66-8	3.30636	3.30443	3.38598	3.25162	3.20918	3.25556	3.5481	3.54651	3.52342	3.1612	3.17014	3.19146
Ps(pgd2/20:5(5z,8z,11z,14z,17z))	HMDB0282800	-	941.487	12.254	pos	M+ACN+Na	C46H72NO13P	0	49.5	-3.23113	-	3.64007	3.60044	3.55874	3.23556	3.18302	3.15768	3.10852	3.11595	3.08915	2.97965	3.02197	3.01959
Cdp-dg(16:0/18:2(9z,12z))	HMDB0006972	C00269	977.51	12.254	pos	M+	C46H81N3O15P2	0	43.3	-4.77457	-	3.02906	3.05269	2.93325	2.81874	2.86352	2.78714	2.27796	2.41788	2.40902	1.70722	1.60957	1.89945
(Z)-Octadec-12-ene-8,10-diynoic acid	-	-	275.2	12.2642	pos	M+H	C18H26O2	38.7	0	-0.154247	-	3.12813	2.93354	3.06957	3.58196	3.37718	3.54048	3.54336	3.36651	3.45936	3.27327	3.25988	3.3107
Asiaticoside	HMDB0036656	C15428	981.51	12.2743	pos	M+Na	C48H78O19	0	47.3	6.79122	16830-15-2	2.93232	2.8671	2.80805	2.6781	2.66329	2.65726	3.01502	2.99716	3.00334	3.29647	3.24529	3.33006
Pip(pge2/18:2(9z,12z))	HMDB0279166	-	1043.51	12.2743	pos	M+CH3OH+H	C47H80O19P2	0	66.7	0.119723	-	3.13825	3.10431	3.02775	2.61527	2.50582	2.47455	2.54114	2.5403	2.56812	2.73303	2.75281	2.75266
14,15-DiHETrE	HMDB0002265	C14775	343.228	12.295	pos	M+Na-H2O	C20H34O4	0	51.7	8.65595	77667-09-5	2.81324	2.75455	2.888	3.0234	2.75275	2.94038	3.17572	3.24648	3.05712	2.85286	2.91544	2.88133
Soyasapogenol D	HMDB0034507	C17423	495.379	12.295	pos	M+Na	C31H52O3	0	42	-4.86052	65892-76-4	2.48459	2.44229	2.43329	2.49884	2.53397	2.44951	2.3789	2.4582	2.34045	2.20571	2.43678	2.36712
1-18:3-lysoPC	HMDB0010388	-	518.324	12.3051	pos	M+H	C26H48NO7P	87	0	0.273977	-	5.54275	5.48984	5.46665	5.3221	5.32056	5.32682	5.43617	5.46601	5.44005	5.29833	5.33301	5.3064
Pe(19:1(9z)/0:0)	LMGP02050019	-	494.323	12.3355	pos	M+H	C24H48NO7P	45.5	0	-2.78088	-	3.21009	3.19302	3.19866	3.11725	3.14972	3.086	3.43483	3.41147	3.46506	3.02156	3.05702	3.02306
LysoPE(0:0/18:1(9Z))	HMDB0011476	-	480.309	12.3453	pos	M+H	C23H46NO7P	0	40.2	0.271296	-	3.08152	2.98345	3.07795	2.73451	2.6763	2.68813	2.1231	2.11311	2.05106	2.60337	2.61925	2.82389
Corchorifatty acid A	HMDB0032664	-	309.206	12.3556	pos	M+H	C18H28O4	0	54.9	-1.28176	-	2.56336	2.69402	2.36177	2.91429	2.92809	2.8655	2.87565	2.92091	2.86584	2.64214	2.65858	2.52704
Pg(22:6(5z,8e,10z,13z,15e,19z)-2oh(7s, 17s)/22:4(7z,10z,13z,16z))	HMDB0270183	-	941.488	12.3556	pos	M+K	C50H79O12P	0	78.1	-7.02796	-	2.88626	2.86544	2.76062	3.09419	3.07678	3.01796	3.05028	3.00306	3.02138	2.33947	2.43971	2.29992
(3beta,17alpha,23S,24S)-17,23-Epoxy-3,24,29-trihydroxy-27-norlanost-8-en-15-one	HMDB0035144	-	457.331	12.3758	pos	M+H-H2O	C29H46O5	0	60.8	-1.36366	-	2.21491	2.12192	2.04517	3.00832	2.98401	2.98982	2.71251	2.55233	2.65632	2.27106	2.15983	2.23256
Pa(pgj2/16:1(9z))	HMDB0263403	-	725.437	12.3861	pos	M+H	C39H65O10P	0	41.8	-1.9062	-	3.27776	3.20425	3.09717	3.71362	3.75737	3.77146	3.77579	3.79401	3.81589	3.51828	3.4714	3.45724
Neogitogenin 3-[glucosyl-(1->2)-glucosyl-(1->4)-galactoside]	HMDB0041134	C10487	919.482	12.3861	pos	M+H	C45H74O19	0	44.3	-8.23151	-	2.80391	2.7035	2.56762	3.23724	3.2237	3.18138	3.48405	3.47275	3.52684	2.97555	2.96569	3.0052
CDP-DG(i-18:0/TXB2)	HMDB0293920	-	1128.57	12.3965	pos	M+CH3OH+H	C50H87N3O19P2	0	48.7	-2.29057	-	1.67789	1.64396	1.63432	2.30573	2.14207	2.18328	2.85093	2.84141	2.83175	2.12478	2.30646	2.0996
CDP-DG(18:2(9Z,11Z)/a-15:0)	HMDB0116048	C00269	996.529	12.4066	pos	M+CH3OH+H	C45H79N3O15P2	0	49.4	-3.22446	-	3.08561	3.02109	2.84134	3.47024	3.45769	3.45779	3.66617	3.64666	3.6607	3.32212	3.3177	3.29365
LysoPG(16:0/0:0)	HMDB0240601	-	507.272	12.4166	pos	M+Na	C22H45O9P	0	51.8	5.51097	116870-26-9	3.00612	2.92029	2.86744	2.67992	2.5957	2.61473	3.01093	2.98026	3.01482	2.79017	2.81899	2.75094
DG(PGF2alpha/8:0/0:0)	HMDB0297124	-	559.363	12.4475	pos	M+Na-H2O	C31H54O8	0	45.3	3.90692	-	2.68519	2.61907	2.4693	2.93732	2.90559	2.92004	2.76706	2.64057	2.6931	2.81465	2.8264	2.77849
PI(6 keto-PGF1alpha/16:2(9Z,12Z))	HMDB0276265	-	921.492	12.4475	pos	M+H	C45H77O17P	0	49.5	-5.19185	-	2.6597	2.42904	1.96304	2.68901	2.90992	2.93937	2.95791	2.93443	2.77983	2.51171	2.45946	2.40994
Jujubogenin	-	-	473.36	12.4776	pos	M+H	C30H48O4	45.9	0	-5.29384	-	1.70616	1.67218	1.70042	2.21363	2.25685	2.13252	1.70834	1.70646	1.99033	1.99886	1.70706	1.78976
Toxicol B	-	-	535.411	12.4776	pos	M+H	C36H54O3	50	0	-6.64798	-	1.68237	1.64843	1.63878	2.75317	2.69885	2.71157	2.34501	2.26394	2.04596	1.63665	1.64069	1.64319
Alliofuroside a	HMDB0041051	-	889.487	12.4878	pos	M+H	C44H72O18	38.3	0	9.34566	105798-62-7	4.06136	4.02244	3.91917	3.70845	3.65032	3.67625	3.69488	3.70935	3.70705	4.01187	4.0062	4.02751
Neobonaspectin B	-	-	597.304	12.5076	pos	M+H	C34H44O9	87.4	0	-3.66977	-	3.493	3.44016	3.43928	3.51824	3.49133	3.53174	3.70741	3.7159	3.70105	3.39174	3.40114	3.39985
Dodecanamide	HMDB0251566	C13831	200.201	12.5589	pos	M+H	C12H25NO	0	45.2	-1.06062	-	3.16907	3.08144	3.13115	3.22796	3.22537	3.24442	3.05476	3.2636	3.16959	3.29607	3.0572	3.22432
17a-Hydroxypregnenolone	HMDB0000363	C05138	365.267	12.5693	pos	M+CH3OH+H	C21H32O3	0	50.9	-4.14266	387-79-1	1.71162	1.73466	1.0064	2.18003	1.37894	1.46892	2.0076	2.00405	1.72244	1.00444	1.00816	1.01047
Aminopotentidine	-	-	478.293	12.5693	pos	M+H	C26H35N7O2	56.3	0	-0.0163148	-	4.18376	4.15753	4.15172	4.11096	4.07886	4.09095	4.14198	4.12411	4.15204	4.15349	4.14774	4.15027
Dihydromonacolin L acid	-	C20851	325.238	12.6099	pos	M+H	C19H32O4	82.9	0	2.01221	-	2.57725	2.43212	2.50179	3.0593	3.08919	2.97399	3.13876	3.23376	3.1895	2.52513	2.29045	2.11085
Thapsigargin	HMDB0258957	C09561	673.322	12.6203	pos	M+Na	C34H50O12	0	43.9	4.5556	67526-95-8	2.51876	2.43431	2.38628	2.13744	1.98627	1.99746	1.62064	1.78997	2.03698	1.28107	1.36353	1.1654
Pinolenic acid	HMDB0256562;LMFA01030344	-	261.223	12.6301	pos	M+H-H2O	C18H30O2	40.1	0	6.19777	-	3.11833	3.32732	3.16795	3.23345	3.28982	3.34114	3.3983	3.40755	3.50824	3.31968	3.35155	3.4135
Mg(18:3(9z,12z,15z)/0:0/0:0)	HMDB0011570	-	353.269	12.6301	pos	M+H	C21H36O4	0	57.4	-0.225427	-	4.106	4.07424	4.07038	3.87841	3.89354	3.88976	4.139	4.12825	4.12172	4.03964	4.03878	4.04912
Polypodine B	HMDB0302993;LMST01010198	C08834	497.311	12.6301	pos	M+H	C27H44O8	51.5	0	-0.438864	18069-14-2	3.55496	3.51585	3.50621	3.25877	3.24523	3.24702	3.59248	3.59141	3.54941	3.47491	3.50736	3.47824
Dolicholide	HMDB0034086	-	496.362	12.65	pos	M+NH4	C28H46O6	0	56.9	-2.22456	85228-11-1	3.17284	3.08646	2.97364	3.51475	3.58409	3.6138	3.24858	3.21356	3.16606	3.00134	2.99424	2.9802
Lucidenic acid M	HMDB0035973	C10029	463.305	12.67	pos	M+H	C27H42O6	0	55.5	-1.62231	110241-33-3	2.65386	2.61416	2.47247	2.64422	2.73364	2.78835	2.99957	3.10833	3.08085	2.82812	2.76202	2.76086
Pa(18:2(9z,12z)/18:3(6z,9z,12z))	HMDB0114955	C00416	699.439	12.67	pos	M+Na-H2O	C39H67O8P	0	60.3	3.45585	-	2.24604	2.2598	1.89173	2.27991	2.46749	2.46392	2.21939	2.41457	2.28752	1.40851	1.26623	1.26866
LysoPE(18:2w6/0:0)	HMDB0011507	-	478.293	12.6901	pos	M+H	C23H44NO7P	93.2	0	-0.234289	85046-18-0	4.6869	4.65014	4.66786	4.4599	4.43485	4.4149	4.47203	4.49468	4.47958	4.58067	4.59065	4.59281
Betaenone B	-	-	369.265	12.7103	pos	M+H	C21H36O5	56.2	0	2.89108	-	2.44157	2.15468	1.30051	3.37792	3.3325	3.40321	3.20578	3.0213	2.93595	2.17026	2.81594	2.87887
LysoPI(18:2(9Z,12Z)/0:0)	HMDB0240597	-	597.302	12.7103	pos	M+H	C27H49O12P	0	65.3	-2.60066	1425501-10-5	3.37058	3.34823	3.35183	3.66588	3.68288	3.6345	3.96367	3.92947	3.91978	3.19783	3.28688	3.28147
13(S)-HpOTrE	HMDB0301803	C04785	293.211	12.7304	pos	M+H-H2O	C18H30O4	78.3	0	0.715701	67597-26-6	3.88713	3.91507	3.90415	4.07197	4.09422	4.12922	4.11621	4.08512	4.11358	3.77195	3.76461	3.79047
2,7,11-Cembratrien-4,6-diol	-	C09072	324.29	12.7304	pos	M+NH4	C20H34O2	67.9	0	0.282368	57605-80-8	2.22669	2.08356	1.60377	2.41999	2.28185	2.22938	2.1369	2.25828	2.24982	2.35726	2.46886	2.44916
Salasol B	-	-	627.28	12.7304	pos	M+CH3OH+H	C33H38O10	51.2	0	0.62791	-	3.30742	3.1655	3.20802	2.88414	2.97714	3.14309	2.91588	2.93611	2.82387	2.98248	3.02387	3.05166
19(s)-hete	HMDB0011136	C14749	353.269	12.7506	pos	M+CH3OH+H	C20H32O3	0	74.2	0.0564070190336	79551-85-2	3.98255	3.96714	3.96066	3.8791	3.91025	3.85628	4.11251	4.1373	4.13924	3.95967	3.91506	3.94852
Icosasphinganine	-	-	330.339	12.7608	pos	M+H	C20H43NO2	42.3	0	7.83542	-	2.59657	2.64716	2.16804	2.99231	2.93788	3.04789	2.72531	2.82081	2.73175	2.73743	2.78019	2.6744
27-Hydroxyisomangiferolic acid	HMDB0036064	C17568	505.392	12.7706	pos	M+CH3OH+H	C30H48O4	0	40.3	7.30553	123563-64-4	2.46952	2.45313	2.20534	2.36001	2.71558	2.7665	2.64205	2.62903	2.49322	2.31916	2.20755	2.03632
Pa(14:0/20:3(8z,11z,14z)-2oh(5,6))	HMDB0262996	-	707.426	12.7806	pos	M+Na-H2O	C37H67O10P	0	46.6	-0.242589	-	2.74564	2.88007	2.71852	2.30831	2.642	2.9086	2.68879	2.56258	2.48804	2.36328	2.74806	2.82933
Leupeptin	HMDB0254042	C01591	427.304	12.7904	pos	M+H	C20H38N6O4	54.2	0	1.92814	24365-47-7	0.912445	0.88215	0.873589	1.57658	1.66774	2.07438	1.73784	0.912711	1.31356	0.871704	0.875277	0.877498
Alisol A	HMDB0248140	C17459	491.368	12.7904	pos	M+H	C30H50O5	0	41.4	-9.75682	19885-10-0	2.13441	2.0992	1.49903	1.23679	1.74851	1.87212	2.04394	2.33083	2.11449	2.08655	2.00859	2.02574
Ciprostene	HMDB0250270	-	365.268	12.811	pos	M+H	C22H36O4	0	45.4	-2.96319	-	2.41352	2.25162	2.14057	2.28553	2.23651	2.49326	2.76898	2.73785	2.6892	1.89533	1.96994	1.88587
(3beta,17alpha,23S)-17,23-Epoxy-3,28,29-trihydroxy-27-norlanost-8-en-24-one	HMDB0035221	-	457.33	12.811	pos	M+H-H2O	C29H46O5	0	43	-3.13449	-	1.97104	2.02483	1.87424	2.4566	2.39635	2.67755	2.20353	2.24969	2.21613	1.6154	2.03378	2.09886
Ps(20:5(5z,8z,11z,14z,17z)/lte4)	HMDB0282807	-	965.487	12.811	pos	M+H	C49H77N2O13PS	0	45.2	-8.55311	-	2.43265	2.20462	2.1964	2.537	2.5979	2.61714	3.21745	3.18725	3.17343	2.50662	2.50305	2.44148
(+)-alpha-pinene	HMDB0006525;LMPR0102120012	C06306	137.132	12.8524	pos	M+H	C10H16	42.6	0	-3.19063	7785-70-8	2.25287	1.62529	2.02512	2.88366	2.0258	2.87973	2.79329	3.33677	3.23261	1.11632	1.12014	1.1225
Pa(p-16:0/pgj2)	HMDB0266723	-	711.457	12.8524	pos	M+H	C39H67O9P	0	48.1	-3.21186	-	3.59968	3.53009	3.37355	2.90197	2.87327	3.05182	3.11024	3.07872	3.09446	3.06932	3.43438	3.4223
N-Stearoyl Valine	HMDB0241952	-	366.336	12.8728	pos	M+H-H2O	C23H45NO3	0	50.9	-0.90733	-	3.48323	3.22708	3.12345	3.37064	3.37412	3.34641	3.46521	3.43622	3.42603	3.20409	3.15441	3.12563
2alpha,9beta-Dihydroxy-3beta,8beta-oxido-1(15)-trinervitene	-	-	321.245	12.9033	pos	M+H	C20H32O3	81.6	0	6.92618	-	3.27141	3.31252	3.28126	3.32123	3.2263	3.17732	3.68115	3.66656	3.51491	2.23752	3.18015	3.24636
Vitetrifolin F	-	-	365.269	12.9131	pos	M+H	C22H36O4	83.3	0	0.104262	-	3.47012	3.43643	3.4051	3.58024	3.65148	3.46086	3.68112	3.66545	3.73691	3.04402	3.17672	3.12371
Pc(20:3/0:0)	-	-	546.354	12.9131	pos	M+H	C28H52NO7P	63.3	0	-2.23696	-	3.33884	3.37886	3.35868	3.29335	2.94911	3.00816	3.36959	3.24297	3.39259	3.37546	3.12812	3.28157
Methyl pheophorbide a	-	-	607.291	12.9233	pos	M+H	C36H38N4O5	70.3	0	-0.738989	-	3.52865	5.7749	6.32574	6.3746	6.441	6.47733	6.46735	6.50595	6.51787	6.54516	6.2408	6.18635
Homodolichosterone	HMDB0034079	-	477.357	12.9333	pos	M+H	C29H48O5	0	73.6	-0.0367177	85797-14-4	2.50753	2.4498	2.47829	3.21286	3.25761	3.32426	2.72261	2.51463	2.84394	1.96454	2.41088	2.38143
1-Arachidonoylglycerol	HMDB0011578;HMDB0243830	C13857	379.284	12.9538	pos	M+H	C23H38O4	53.7	0	-0.110413	124511-15-5	1.71371	1.12441	1.51201	1.1679	1.16903	1.18542	1.15865	1.15687	1.15412	1.11328	1.11709	1.11945
MG(i-16:0/0:0/0:0)	HMDB0072844	-	331.286	12.9638	pos	M+H	C19H38O4	0	57.9	4.63203	-	3.44644	3.31946	3.49263	3.4267	3.51028	3.67218	3.7719	3.78639	3.68316	3.80006	3.50588	3.41548
Quinceoxepine	HMDB0038107	-	179.143	12.9736	pos	M+H	C12H18O	0	44.4	-1.19171	132925-10-1	2.736	3.01636	3.2254	3.76171	3.55594	3.48153	3.97128	3.72543	3.87327	2.68936	3.12356	2.98028
7a,12a-Dihydroxy-3-oxo-4-cholenoic acid	HMDB0000447	C15568	369.242	12.9938	pos	M+H-2H2O	C24H36O5	0	40.6	-0.226101	13587-11-6	2.49699	2.56229	2.79538	1.58956	1.59074	1.60786	1.57989	1.57802	1.57514	2.60128	2.99682	3.05233
Ruscogenin	HMDB0257364;LMST01080038	C08909	453.3	12.9938	pos	M+Na	C27H42O4	36.6	0	5.95365	472-11-7	2.50679	2.46017	2.31265	1.63383	0.664017	0.67783	0.655316	0.653823	0.651522	0.617671	2.30379	2.29358
Asparagoside A	HMDB0030046	C08886	543.369	13.0041	pos	M+H-2H2O	C33H54O8	0	96	1.77471	14835-43-9	2.51251	2.50523	2.53176	2.48082	2.32967	2.50214	1.7951	1.7866	1.78369	1.74037	2.3865	2.37995
16:0 lyso-pe	LMGP02050002	-	454.293	13.0143	pos	M+H	C21H44NO7P	94.8	0	-0.092233	-	4.73442	4.71464	4.73734	4.61699	4.60856	4.60082	4.58283	4.53601	4.58629	4.63493	4.65517	4.64705
Ps(15:0/22:5(7z,10z,13z,16z,19z))	HMDB0112338	C02737	828.537	13.0143	pos	M+CH3OH+H	C43H74NO10P	0	47	-2.34024	-	4.22155	4.21564	4.18909	3.90909	3.76981	3.76954	3.81556	3.75105	3.75771	4.14233	4.21946	4.24834
Sarcotol acetate	-	-	365.27	13.0246	pos	M+H	C22H36O4	95.2	0	2.51619	-	3.17257	3.00725	3.07365	3.56693	3.24712	3.37187	3.44686	3.32969	3.64821	2.41248	2.8639	2.95536
LysoPE(18:1(11Z)/0:0)	HMDB0011505	-	480.309	13.0344	pos	M+H	C23H46NO7P	0	51.5	0.315391	-	3.03425	2.77409	2.83136	2.5587	2.69106	2.42198	2.79446	2.44654	2.66361	2.66157	3.25179	2.88355
1-palmitoyl-sn-glycero-3-phosphocholine	-	C04102	496.34	13.0446	pos	M+H	C24H50NO7P	94.8	0	0.412875	-	5.74343	5.72816	5.71341	5.61997	5.60627	5.58664	5.63057	5.63141	5.63009	5.56119	5.58716	5.59055
2-Palmitoyl-sn-glycero-3-phosphocholine	HMDB0240262	-	991.671	13.0446	pos	2M+H	C24H50NO7P	46.3	0	-1.57008	66757-27-5	4.68334	4.66557	4.68077	4.33666	4.32232	4.24238	4.44669	4.43284	4.38814	4.21804	4.25998	4.27905
9,12-Octadecadiynoic acid	HMDB0247623	-	277.217	13.0544	pos	M+H	C18H28O2	0	41.1	1.47684	-	3.85311	3.87074	3.90147	4.18257	4.12471	4.19994	4.13013	4.2157	4.20165	3.73927	3.79522	3.69719
LysoPC(18:1(11Z))	HMDB0010385	C04230	522.355	13.0544	pos	M+H	C26H52NO7P	60.1	0	-1.31114	-	4.43778	4.44805	4.42297	4.29159	4.25182	4.19288	4.38317	4.39144	4.37222	4.33033	4.35249	4.36303
Dicranin	LMFA01031109	-	275.2	13.0643	pos	M+H	C18H26O2	40.1	0	-2.43088	-	2.21543	2.38819	2.35775	2.64361	2.52795	2.50745	2.63647	2.58255	2.52439	2.16536	2.43059	2.37385
19-(3-methyl-butanoyloxy)-villanovane-13alpha,17-diol	LMPR0104150003	-	423.31	13.0643	pos	M+H	C25H42O5	71.9	0	-1.10665	-	4.09681	4.0839	4.00121	3.82806	3.70373	3.70602	3.82499	3.83113	3.81354	3.65931	3.69667	3.73431
Mg(0:0/18:1(9z)/0:0)	HMDB0011537;LMGL01010024	-	357.303	13.0846	pos	M+H	C21H40O4	91.7	0	9.21348	-	3.23868	3.27221	3.16262	3.15391	3.38813	3.24049	3.51505	3.3882	3.51046	3.42171	3.2344	3.12878
3-Ethyl-4-(9-hydroxy-4,6,8,10-tetramethyl-7-oxododec-4-en-2-yl)oxetan-2-one	HMDB0251673	-	353.268	13.1254	pos	M+H	C21H36O4	0	45.2	-0.923855	-	2.88901	2.79207	2.81041	3.52372	3.4047	3.42759	3.3189	3.21722	3.13503	2.44316	2.53909	2.5279
DG(PGF2alpha/0:0/10:0)	HMDB0294468	-	587.396	13.1254	pos	M+Na-H2O	C33H58O8	0	42.5	5.49026	-	2.02681	2.15533	1.97986	3.10864	3.04036	3.01115	2.60583	2.33015	2.43958	0.815273	1.96499	1.82031
Wilforic acid D	-	-	517.387	13.1562	pos	M+H	C32H52O5	53.4	0	-2.76982	-	3.34268	3.3387	3.35569	3.10082	3.16041	3.20053	3.16234	3.20024	3.11266	3.46042	3.42956	3.50907
Ps(20:4(5z,8z,11z,14z)/18:1(9z))	HMDB0012434	C02737	810.528	13.1671	pos	M+H	C44H76NO10P	0	52.8	-0.328474	-	3.95055	3.96818	3.89753	3.82131	3.72733	3.74894	3.83695	3.81747	3.80268	3.89305	3.96224	3.98108
Ent-17-Acetoxy-16b-kauran-19-al	HMDB0036722	-	364.284	13.1773	pos	M+NH4	C22H34O3	0	43.7	-3.02542	41756-46-1	1.45659	1.24409	1.36605	1.42515	1.28954	1.30622	2.01883	1.88873	1.84279	1.23274	1.23663	1.23904
Dg(8:0/0:0/20:4(5z,8z,11z,14z)-oh(20))	HMDB0297073	-	575.388	13.1773	pos	M+CH3OH+Na	C31H52O6	0	60.6	-6.48482	-	1.58706	1.34269	1.33327	2.43483	2.27942	2.1973	2.75459	2.67654	2.80784	1.3312	1.33513	1.33757
Chichipegenin	HMDB0034528	-	475.381	13.2081	pos	M+H	C30H50O4	39.2	0	5.37001	53227-91-1	2.52289	2.46003	2.38242	3.08807	3.06031	3.11015	2.29503	1.99605	2.02484	2.04041	2.13647	2.01331
Ps(18:0/18:1(12z)-2oh(9,10))	HMDB0281372	-	844.53	13.2179	pos	M+Na	C42H80NO12P	0	45.6	-0.865142	-	4.27577	4.19024	4.25405	4.10556	4.03951	4.02642	3.96659	3.92286	3.90038	4.11035	4.16104	4.1492
4-Androstenediol	HMDB0005849	C14210	291.232	13.3096	pos	M+H	C19H30O2	0	42.2	2.00484	1156-92-9	2.97668	2.82997	2.80799	2.90937	2.96707	3.11232	3.10988	2.96797	3.06502	2.56948	2.43736	2.51268
PC(14:0/PGF1alpha)	HMDB0285680	-	828.538	13.3096	pos	M+Na	C42H80NO11P	0	42.4	1.82337	-	4.07422	4.10098	4.06281	3.98459	3.95875	3.99325	3.98644	3.97343	3.9813	4.10393	4.10274	4.10114
Cyclopassifloic acid B	HMDB0038388	-	575.388	13.3198	pos	M+CH3OH+Na	C31H52O6	0	54.6	-8.11265	292167-35-2	1.25172	1.21905	1.20978	1.2632	1.26435	1.28097	1.25382	1.25201	1.24922	1.20774	1.21161	1.21402
Membrenone A	-	-	381.263	13.3301	pos	M+H	C22H36O5	51	0	-0.621703	-	1.26676	0.641401	0.633806	1.59182	1.62011	1.86492	1.71147	1.74301	1.91197	0.632136	0.635303	0.637272
Nigroxanthin	HMDB0037122	-	531.403	13.3402	pos	M+H-2H2O	C40H54O2	0	41.4	7.33812	158312-69-7	2.97613	2.85474	2.80941	2.94699	2.93406	2.8623	3.16508	3.04577	2.89768	2.93309	2.8006	2.75844
Phe-Met-Arg-Phe	HMDB0252425	-	637.264	13.3402	pos	M+K	C29H42N8O4S	0	44.2	-6.54019	-	4.02879	4.04757	3.97499	4.08032	4.06346	4.17468	3.97411	3.90741	3.90449	3.44526	3.35039	3.44711
Cpa(18:1(9z)/0:0)	HMDB0007006	-	451.283	13.3506	pos	M+CH3OH+H	C21H39O6P	0	67	1.4521	-	2.08933	1.98279	2.1667	1.67789	1.38019	1.39703	1.68067	1.47939	1.37648	1.48191	1.70865	1.40697
(-)-alpha-Chamipinene	-	-	205.195	13.3611	pos	M+H	C15H24	57.7	0	-2.52062	-	0.798009	0.769031	1.01865	1.21033	0.80927	0.82415	1.65043	1.75441	2.42461	0.759059	0.762469	0.764588
Scortechinone S	-	-	641.293	13.3716	pos	M+H	C35H44O11	70.2	0	-3.54785	-	3.56517	3.49775	3.49543	3.49494	3.47684	3.51975	3.56931	3.56768	3.64337	2.98034	2.87451	2.78863
Dalfopristin	HMDB0015566	C08033	655.31	13.3816	pos	M+H-2H2O	C34H50N4O9S	0	42.6	-8.1421	112362-50-2	3.35286	3.30887	3.29658	3.4467	3.41148	3.48875	3.38217	3.37293	3.34162	2.97611	2.84951	2.86227
Aglatomin A	-	-	349.273	13.3921	pos	M+H	C22H36O3	83.6	0	-1.86043	-	4.59778	4.46904	4.50927	4.42115	4.38166	4.39255	4.55872	4.58662	4.57609	4.28931	4.25704	4.25262
1-Naphthylacetylspermine	-	C13674	353.269	13.4023	pos	M+H-H2O	C22H34N4O	36.8	0	-3.72828	122306-11-0	4.217	4.09555	4.19672	4.0663	4.03969	4.06369	4.13896	4.12645	4.09145	4.15459	4.11168	4.12925
Lycoctonine	-	C08697	468.297	13.4128	pos	M+H	C25H41NO7	65.8	0	2.72648	26000-17-9	2.88321	3.249	2.79332	2.75804	2.23346	1.58495	1.55702	1.55515	1.55228	1.6467	2.40963	2.87972
Lpc(17:0)	HMDB0012108	C04230	510.356	13.4128	pos	M+H	C25H52NO7P	57	0	0.339582	50930-23-9	4.03007	4.02943	3.98213	3.78659	3.781	3.75949	3.71045	3.70012	3.66784	3.79231	3.74599	3.7576
Acrovestone	-	C09916	555.291	13.4128	pos	M+H	C32H42O8	76.4	0	-7.54632	24177-16-0	4.43761	4.08207	4.2395	4.45499	4.34182	4.52008	4.24817	4.29298	4.22931	4.23374	4.27483	4.36094
Methyl tumonoate A	-	-	371.29	13.4329	pos	M+NH4	C20H35NO4	49	0	-1.66869	-	2.14673	1.77963	2.31594	2.40362	2.26855	2.17619	1.54295	1.54109	1.53821	1.49547	1.49947	1.50195
Ranmogenin A	-	-	463.305	13.4329	pos	M+H	C27H42O6	62	0	-1.6374	-	3.50423	3.2963	3.36421	3.64131	3.68136	3.65546	3.7086	3.70828	3.66619	3.53312	3.46434	3.46349
Dinortrixagone	-	-	278.249	13.4429	pos	M+NH4	C18H28O	80.8	0	3.44423	-	3.98191	3.99962	3.89686	3.95543	3.92363	3.98064	4.0284	3.94676	4.01878	3.96546	4.0049	4.01571
Homaxisterol B2	-	-	459.346	13.4429	pos	M+H	C29H46O4	68.3	0	-2.89554	-	2.48896	2.08874	2.9183	3.54662	3.50582	3.57312	3.17164	3.20759	3.15107	2.9194	2.88769	2.83233
Oxidosenexone	-	-	427.355	13.4534	pos	M+H	C29H46O2	45.5	0	-3.83843	-	3.3885	3.13368	3.34065	3.57948	3.82311	3.83996	3.69154	3.60501	3.56475	3.53051	3.36888	3.41186
Pe(p-18:1(9z)/22:6(4z,7z,10z,12e,16z,19z)-oh(14))	HMDB0285558	-	812.517	13.4636	pos	M+Na	C45H76NO8P	0	43	-4.34461	-	4.63935	4.78214	4.6176	4.44818	4.37692	4.41141	4.41635	4.4546	4.43788	4.61971	4.65259	4.65726
1,3-dihydroxypropan-2-yl (9E,12E,15E)-octadeca-9,12,15-trienoate	-	-	353.269	13.4836	pos	M+H	C21H36O4	97.2	0	0.739508	-	4.57415	4.43957	4.53878	4.46978	4.45697	4.50332	4.56498	4.59075	4.56524	4.42678	4.42107	4.37667
Pa(20:5(5z,8z,11z,14z,16e)-oh(18)/16:1(9z))	HMDB0263432	-	709.442	13.4836	pos	M+H	C39H65O9P	0	45.9	-3.16782	-	4.28446	3.9302	4.12353	4.13504	4.17935	4.16467	4.17543	4.13802	4.12153	4.13706	4.01983	4.02882
Pe(22:1/0:0)	-	-	536.37	13.4937	pos	M+H	C27H54NO7P	39.6	0	-2.28896	-	3.16537	2.87025	3.06182	2.81947	2.93082	2.96235	3.09645	3.11892	3.10612	2.77648	2.47677	2.40813
Kanokoside D	HMDB0036105	C17431	625.264	13.5142	pos	M+H	C27H44O16	0	48.4	-9.6844	64703-88-4	3.48631	3.28772	3.39729	3.60358	3.37316	3.65345	3.36004	3.30736	3.39383	3.12831	2.78623	2.85731
Ps(18:0/20:2(11z,14z))	HMDB0112376	C02737	798.561	13.5142	pos	M+H-H2O	C44H82NO10P	0	52.1	-4.08816	-	4.19562	4.78341	4.63501	4.64777	4.48274	4.45892	4.3416	4.42724	4.46628	4.53424	4.67162	4.72264
Androsta-1,4-diene-3,17-dione	HMDB0003422	C20144	285.184	13.5347	pos	M+H	C19H24O2	46.7	0	-2.18555	897-06-3	2.57391	1.94944	1.94957	3.1762	3.15465	3.34199	2.94696	2.78069	2.71968	1.93753	2.03355	1.95138
1-Monopalmitin	HMDB0011564	-	331.285	13.5347	pos	M+H	C19H38O4	93.4	0	2.95085	32899-41-5	2.9591	2.03974	2.79165	3.25497	3.13198	3.1487	3.22906	3.26174	3.13101	2.89294	2.53861	2.64686
1,7-Dimethylguanosine	HMDB0001961	-	623.253	13.5347	pos	2M+H	C12H17N5O5	0	44.1	-0.178809	69453-64-1	4.01037	3.8328	3.93704	4.00302	4.06139	4.07477	4.19949	4.19211	4.18925	3.73996	3.59736	3.54668
Cpa(18:2(9z,12z)/0:0)	HMDB0007007	-	417.239	13.5646	pos	M+H	C21H37O6P	0	46.5	-2.84424	-	4.28483	4.21522	4.18502	4.44979	4.38149	4.39548	4.3133	4.33477	4.32659	4.18078	4.17825	4.14152
Cer(d18:0/14:0)	HMDB0011759	-	534.487	13.5747	pos	M+Na	C32H65NO3	0	42.8	1.94802	-	4.12631	4.03502	2.56361	4.66883	4.49282	4.47015	4.271	4.27205	4.28482	4.31954	4.31624	4.29196
Biliverdin	HMDB0001008	C00500	637.264	13.5747	pos	M+CH3OH+Na	C33H34N4O6	0	50.5	0.867399	114-25-0	4.0698	3.93927	4.00362	3.93884	3.93128	3.97951	3.84915	3.82443	3.73312	3.55206	3.56847	3.60669
PI(5-iso PGF2VI/20:0)	HMDB0277008	-	901.545	13.5747	pos	M+H-2H2O	C47H85O16P	0	46.2	1.32563	-	4.49462	4.34385	4.05104	4.30411	4.28466	4.28303	4.09684	4.24528	4.26205	4.36512	4.30554	4.3384
Karajinone A	-	-	655.274	13.5846	pos	M+H	C35H42O12	41.3	0	-1.0605	-	4.06304	3.92597	3.94987	3.75279	3.73881	3.77851	3.83325	3.85018	3.99239	3.3577	3.28444	3.36196
Methyl 3b,24-dihydroxy-11,13(18)-oleanadien-30-oate	HMDB0035257	-	517.387	13.6047	pos	M+CH3OH+H	C31H48O4	0	41.2	-3.20188	98063-17-3	3.63009	3.55764	3.63242	3.26525	3.07828	3.00838	3.16908	3.19317	3.22336	3.61176	3.64546	3.65471
Tomatidine	HMDB0034731	C10826	454.306	13.6151	pos	M+K	C27H45NO2	0	43.5	-4.2502	77-59-8	3.31239	3.39706	3.06276	3.16126	2.94752	3.06655	2.86459	2.88056	3.01652	3.2154	3.12573	3.06975
Trigonosin B	-	-	607.255	13.6254	pos	M+H	C34H38O10	66.2	0	2.02587	-	5.41933	5.34718	5.37956	5.46446	5.42006	5.45228	5.44522	5.48491	5.4728	5.33655	5.29418	5.29186
8,9-dhet	HMDB0002311	C14773	321.244	13.6561	pos	M+H-H2O	C20H34O4	44.3	0	3.40742	-	1.87897	1.3775	1.48237	2.21676	2.11965	1.6706	2.32986	2.45553	2.81306	1.36597	1.36991	1.37237
(3beta,6alpha,19alpha)-3,6,19-Trihydroxy-12-ursen-28-oic acid	HMDB0036961	-	471.345	13.6561	pos	M+H-H2O	C30H48O5	0	43.4	-2.94899	130289-31-5	2.25588	2.22139	2.21158	2.5164	2.64457	2.46958	2.77351	2.86114	3.06867	2.25919	2.31597	2.32297
Dg(14:1(9z)/20:4(8z,11z,14z,17z)/0:0)	HMDB0007055	C00165	587.464	13.6662	pos	M+H	C37H62O5	0	78.7	-5.62089	-	3.00158	2.98304	3.01604	3.19058	3.33809	3.27495	3.18436	3.04709	3.23348	3.06467	3.22193	3.23822
Typhasterol	HMDB0304522	C15793	413.337	13.6767	pos	M+H-2H2O	C28H48O4	0	49.2	-9.87617	87734-68-7	3.3495	3.20504	3.16292	3.56127	3.52518	3.49826	3.52486	3.52524	3.51207	3.07449	3.04836	3.0101
Pc(16:1(9z)/pgd2)	HMDB0286025	-	828.536	13.6767	pos	M+H	C44H78NO11P	0	99.3	-2.86072	-	3.53693	3.40719	3.48338	3.31479	3.16548	3.17753	3.1289	3.20491	3.12777	3.35615	3.37328	3.35915
Pe(18:1(12z)-2oh(9,10)/22:4(7z,10z,13z,16z))	HMDB0284081	-	889.569	13.6767	pos	M+ACN+Na	C45H80NO10P	0	67.1	2.06623	-	2.36427	2.13818	2.13516	2.90348	2.87963	2.46403	2.95058	2.75377	2.59249	2.67707	2.74424	2.76471
Methyl (10E,12Z,15Z)-9-hydroxyoctadeca-10,12,15-trienoate	-	-	309.242	13.6974	pos	M+H	C19H32O3	77.2	0	-1.42931	-	2.52255	2.54737	2.27323	2.91952	2.88046	2.81682	2.89923	2.92201	2.83091	2.27363	2.33254	2.20332
(+)-Epilupinine	-	-	170.153	13.7076	pos	M+H	C10H19NO	41.2	0	-3.93108	-	3.10108	3.12618	2.76869	3.05923	3.16463	3.07083	3.03456	2.90126	2.89166	3.13272	3.18888	2.98397
Geijeren	-	-	163.147	13.7177	pos	M+H	C12H18	52.5	0	-6.38597	-	1.77594	1.35332	1.34389	1.77179	2.01194	1.89598	1.7301	2.07796	2.02984	1.65985	1.35836	1.3482
Vitamin k1	HMDB0003555;PW_C001924	C02059;C05850	468.383	13.7177	pos	M+NH4	C31H46O2	52.9	0	-0.731635	84-80-0	2.59272	2.45512	2.1382	2.23557	2.28391	2.26865	2.32637	2.39754	2.39597	2.13604	2.48105	2.25078
5,8-Epoxy-5,8-dihydro-10'-apo-b,y-carotene-3,10'-diol	HMDB0039020	-	393.278	13.7276	pos	M+H-H2O	C27H38O3	0	56.5	-1.16956	53905-15-0	2.76992	2.71778	2.11383	2.57001	2.55361	2.59564	2.36017	2.3331	2.44574	2.23366	1.92781	2.21587
Canthaxanthin	HMDB0003154	C08583	565.403	13.7276	pos	M+H	C40H52O2	0	41.7	-2.69448	514-78-3	4.46302	4.29446	4.16555	4.22712	4.23051	4.23709	4.28852	4.29177	4.2455	4.31052	4.29682	4.31809
5-(1-oxopropan-2-yl)isolongifol-5-ene	LMPR0103500011	-	261.221	13.7377	pos	M+H	C18H28O	63.7	0	-2.6141	-	2.89626	2.47989	1.95983	2.61898	2.68773	2.72984	2.61976	2.57639	2.69267	2.46161	1.94824	2.28619
Ps(18:3(9z,12z,15z)/20:2(11z,14z))	HMDB0112473	C02737	810.527	13.7677	pos	M+H	C44H76NO10P	0	42.2	-1.26686	-	5.01581	4.93196	4.9713	4.65225	4.57721	4.61643	4.67271	4.68334	4.67431	4.98464	5.00237	4.98823
26-Methyl nigranoate	HMDB0033409	-	507.347	13.7879	pos	M+Na	C31H48O4	0	51.3	5.53602	212830-20-1	3.69612	3.71121	3.21205	3.67138	3.65655	3.67253	3.70361	3.64066	3.60395	3.76263	3.70067	3.6508
(+)-12-(2-Cyclopenten-1-yl)-2-dodecanone	-	C15464	268.264	13.8079	pos	M+NH4	C17H30O	41	0	0.937142	-	3.78086	3.58426	3.53269	3.53903	3.68042	3.70944	3.72926	3.69605	3.72206	3.64106	3.63656	3.57322
Ps(22:0/20:5(5z,8z,11z,14z,16e)-oh(18r))	HMDB0282936	-	904.563	13.8079	pos	M+Na	C48H84NO11P	0	71.7	-4.61309	-	3.33576	3.62377	2.55115	2.43037	2.73436	2.92565	2.80172	2.82852	2.85781	2.78983	2.63363	2.63243
Glyceryl monolinoleate	HMDB0242115	-	355.284	13.8179	pos	M+H	C21H38O4	96	0	-0.552381	-	3.62155	3.53403	3.50089	3.47764	3.5613	3.68739	3.70787	3.69759	3.69684	3.49671	3.41833	3.43748
Cucurbitaxanthin A	HMDB0035319	-	584.42	13.8179	pos	M+	C40H56O3	0	49.8	-5.65494	103955-77-7	4.50859	4.48384	4.18104	4.12994	4.19892	4.27175	4.35709	4.33767	4.27999	4.34421	4.32358	4.30743
Phosphatidylcholine lyso 18:0	-	-	524.37	13.8279	pos	M+H	C26H54NO7P	74.5	0	-1.63685	-	4.76578	4.67625	4.55734	4.51932	4.54057	4.57995	4.54609	4.54532	4.5317	4.51301	4.50175	4.49547
Pc(17:0/20:5(7z,9z,11e,13e,17z)-3oh(5,6,15))	HMDB0286173	-	824.551	13.8574	pos	M+H-H2O	C45H80NO11P	0	47.4	8.4981	-	3.24445	3.05319	2.85425	1.3811	1.80195	2.42278	2.4317	2.53179	2.47346	2.97205	3.08623	3.20509
Numersterol A	-	-	449.362	13.8775	pos	M+H	C28H48O4	58.7	0	-0.649534	-	2.85968	3.34398	3.01718	2.78778	2.42119	2.81863	2.64227	3.0164	2.83573	2.84991	2.71265	2.72085
Allotetrahydrodeoxycorticosterone	HMDB0000879	C13713	335.258	13.8877	pos	M+H	C21H34O3	66.8	0	-0.212486	567-02-2	4.50585	4.23814	4.65416	4.52007	4.52311	4.44319	4.36011	4.34191	4.46784	4.47984	4.46826	4.57919
PE(18:3(9Z,12Z,15Z)/5-iso PGF2VI)	HMDB0261654	-	784.476	13.8979	pos	M+H	C41H70NO11P	0	53.3	0.739667	-	3.73271	3.73939	3.3462	3.21276	3.18345	3.28737	3.32194	3.28984	3.18002	3.98719	4.02831	4.03412
Pa(lte4/2:0)	HMDB0266520	-	636.255	13.908	pos	M+H	C28H46NO11PS	0	52.9	-8.53827	-	2.54922	2.52552	1.91953	2.19775	1.49093	2.57411	2.89777	2.90565	2.99002	1.43171	1.43569	1.43815
2-beta-benzoyloxy Ejpa-2	-	-	637.265	13.9184	pos	M+H	C35H40O11	86.6	0	0.92262	-	4.889	4.78864	4.63084	4.74397	4.69316	4.82486	5.01695	5.09429	5.10613	4.36306	4.10082	4.02909
Irinotecan	HMDB0014900	C16641	609.27	13.9891	pos	M+Na	C33H38N4O6	0	56.8	2.48337	97682-44-5;100286-90-6	4.54441	4.54099	4.48443	4.65641	4.64225	4.65378	4.66133	4.67125	4.60682	4.35064	4.33704	4.22165
Hexadecenal	HMDB0060482	C06123	256.264	14.0392	pos	M+NH4	C16H30O	0	64.1	1.88944	-	5.1271	5.16172	5.15776	5.18674	5.13188	5.15878	5.11712	5.11129	5.08231	5.12046	5.1532	5.08654
Hexadecanamide	HMDB0012273;LMFA08010009	-	511.519	14.0392	pos	2M+H	C16H33NO	90.3	0	-0.938971	629-54-9	3.74075	3.72388	3.67835	3.63125	3.77513	3.87143	3.75539	3.75186	3.70132	3.68837	3.60398	3.61235
Oleamide	HMDB0002117;LMFA08010004	C19670	282.28	14.0976	pos	M+H	C18H35NO	90.6	0	2.16618	301-02-0	5.92665	5.80675	5.79771	5.87414	5.88283	5.9165	5.89512	5.90141	5.87564	5.90511	5.9339	5.90955
Pc(18:3(9z,12z,15z)/18:3(10,12,15)-oh(9))	HMDB0286814	-	794.532	14.1264	pos	M+H	C44H76NO9P	0	49.8	-0.920943	-	4.46774	4.43254	4.51837	4.12652	4.13733	4.15251	4.26605	4.28449	4.28095	4.51658	4.50985	4.54149
Epoxypheophorbide a	-	C21192	609.27	14.1362	pos	M+H	C35H36N4O6	76	0	-1.95935	-	4.42319	4.23074	4.31185	4.53721	4.59505	4.64935	4.67132	4.68726	4.66601	4.42555	4.38806	4.33517
Zeaxanthin	HMDB0002789;LMPR01070261	C06098	568.426	14.1457	pos	M+	C40H56O2	43.4	0	-4.32883	144-68-3	5.14668	5.08582	4.90011	4.82274	4.87704	4.94321	4.89033	4.84418	4.78692	4.79029	4.86206	4.75957
Neomycin	HMDB0015129	C00384;C01737	619.291	14.1952	pos	M+Na-H2O	C23H46N6O13	0	57.5	-1.10429	1404-04-2;119-04-0	2.33438	2.14178	2.1675	2.17048	2.23071	2.25499	2.35234	2.27463	2.30267	1.84644	1.70229	1.42111
Linoelaidic acid	HMDB0006270;LMFA01030123	-	335.258	14.2052	pos	M+CH3OH+Na	C18H32O2	63.7	0	8.29769	506-21-8	3.42529	4.09851	3.93962	3.82496	3.96541	3.80482	3.9027	3.79631	3.83379	4.02141	4.03286	4.08729
Trigonosin A	-	-	591.258	14.2152	pos	M+H	C34H38O9	41.2	0	-1.17721	-	4.30912	4.16828	3.98451	4.06142	4.09169	4.24158	4.37222	4.34018	4.34543	4.14212	4.13229	4.09337
MG(0:0/i-16:0/0:0)	HMDB0072873	-	331.285	14.2642	pos	M+H	C19H38O4	0	46.3	2.43837	-	2.49391	1.86304	1.74744	2.17212	2.39725	2.26055	2.12764	1.79154	1.78863	1.74531	1.74936	1.75187
(4E,15Z)-Bilirubin	HMDB0000488	-	589.242	14.274	pos	M+Na-H2O	C33H36N4O6	0	43.3	-0.625041	69853-43-6	3.94895	3.99116	3.88442	3.69778	3.5735	3.68528	3.9961	4.0353	3.94778	3.91849	3.87131	3.70874
Geranylgeraniol	LMPR0104010009	C09094	308.294	14.2932	pos	M+NH4	C20H34O	54	0	-1.8907	24034-73-9	3.46509	3.48302	3.42587	3.36748	3.38859	3.43597	3.33682	3.24694	3.24322	3.36982	3.07718	3.20279
Koelpinin A	-	-	427.356	14.303	pos	M+H	C29H46O2	79.6	0	-2.7629	-	3.30938	2.97694	2.70029	3.20674	3.50565	3.48733	3.27871	3.13894	3.1439	2.98369	2.79196	2.75207
Nebrosteroid D	-	-	445.366	14.3132	pos	M+H	C29H48O3	51.5	0	-3.25185	-	2.92689	2.8241	2.28655	2.69878	2.71822	2.87062	2.84374	2.91851	2.95871	2.90591	2.72085	2.5944
GPEtn(14:0/22:5)	HMDB0008845	C00350	738.505	14.3437	pos	M+H	C41H72NO8P	76.1	0	-1.82289	-	3.69714	4.53826	4.56775	4.50538	4.47848	4.45415	4.503	4.4735	4.4178	4.31157	4.3723	4.6008
PI(18:1(11Z)/PGF1alpha)	HMDB0276540	-	901.538	14.3637	pos	M+H-2H2O	C47H85O16P	0	51.2	-6.40908	-	2.55849	2.60612	2.60168	2.44984	2.67031	2.65796	2.68105	2.77209	2.80811	2.88881	2.63902	2.51611
Pe(20:5(5z,8z,11z,14z,16e)-oh(18r)/22:2(13z,16z))	HMDB0283983	-	816.561	14.3739	pos	M+H-H2O	C47H80NO9P	0	46	8.57373	-	2.89668	2.77236	2.82584	2.26233	1.93749	2.25749	2.25281	2.07006	2.14769	2.70628	2.64615	2.78537
Pheophorbide a	HMDB0256449	C18021	593.275	14.4039	pos	M+H	C35H36N4O5	76.9	0	-0.76562	15664-29-6	5.62954	5.582	5.48612	5.63543	5.58586	5.60338	5.69896	5.69283	5.63816	5.56273	5.59111	5.57559
3-(2-Heptenyloxy)-2-hydroxypropyl undecanoate	HMDB0034031	-	379.283	14.4437	pos	M+Na	C21H40O4	0	41.4	2.0044	-	2.5882	2.50309	2.62646	2.51948	2.60013	2.57993	2.58115	2.3407	2.33101	2.82362	2.66677	2.62561
Mosinone A	HMDB0031228	-	625.446	14.454	pos	M+Na-H2O	C37H64O7	0	96.1	2.73569	191800-47-2	2.96731	2.70884	2.48386	2.52968	2.44622	2.50978	2.44535	2.42476	2.32904	2.43726	2.37774	2.28879
Pe(22:1(13z)/txb2)	HMDB0283856	-	852.574	14.4742	pos	M+H-2H2O	C47H86NO12P	0	70.2	-0.509909	-	2.56869	2.51231	2.20702	3.61026	3.54932	3.58989	3.04906	2.95199	2.76564	2.43571	2.14922	1.96006
PI(18:0/PGF1alpha)	HMDB0276436	-	903.559	14.4742	pos	M+H-2H2O	C47H87O16P	0	40.4	-0.385058	-	3.59714	3.45085	3.29641	3.66465	3.58999	3.40917	3.54184	3.36874	3.35876	3.49576	3.4712	3.54642
Dgdg(10:0/2:0)	-	-	635.284	14.5047	pos	M+Na	C27H48O15	36.2	0	-6.91552	-	3.29291	3.19748	3.13451	3.47114	3.45137	3.5087	3.3536	3.33509	3.32223	2.82871	2.65467	2.56126
Abietinol	HMDB0034736	C11882	311.236	14.5552	pos	M+Na	C20H32O	0	55.1	6.8478	666-84-2	2.92253	2.86038	2.67698	2.67378	2.54077	2.64681	2.93159	2.84285	2.90573	2.78486	2.69448	2.69742
Stearoyl ethanolamide	HMDB0013078	-	328.322	14.565	pos	M+H	C20H41NO2	65.4	0	3.1908	111-57-9	2.78313	2.33678	2.05034	2.61421	2.8174	2.73594	2.78739	2.85899	2.59682	1.80534	2.01653	1.5794
Sterculic acid	HMDB0258495	C08366	349.272	14.595	pos	M+CH3OH+Na	C19H34O2	0	58.3	1.26224	738-87-4	3.1298	2.93129	2.4944	2.73449	2.56283	2.71401	2.78961	2.82167	2.8167	2.44608	2.34218	2.2989
Cryptophycin 46	-	-	639.28	14.605	pos	M+H	C35H43ClN2O7	64.2	0	-4.58078	-	3.96201	3.84705	3.8011	3.94306	3.95129	3.96057	4.18461	4.20366	4.18549	3.64542	3.48815	3.43353
4beta-methyl-zymosterol-4alpha-carboxylic acid	LMST01010388	-	443.351	14.6355	pos	M+H	C29H46O3	38.7	0	-1.75652	-	3.47909	3.15217	2.99049	3.42184	3.56385	3.64553	3.48114	3.41228	3.43705	3.20017	3.13321	3.09141
Pc(pgj2/p-16:0)	HMDB0289458	-	796.547	14.6355	pos	M+H	C44H78NO9P	0	51.1	-2.62534	-	4.80652	4.77697	4.74415	4.55388	4.51283	4.52683	4.6562	4.66822	4.65697	4.87137	4.88995	4.87452
Ps(20:4(5z,8z,11z,14z)-oh(20)/20:1(11z))	HMDB0282154	-	818.53	14.6355	pos	M+H-2H2O	C46H80NO11P	0	48.9	-3.99092	-	3.13501	2.96876	2.92065	2.80484	2.78733	2.73662	2.95661	2.98843	2.94214	3.01486	3.01481	2.99015
Choline Phosphate	HMDB0001565	C00588	184.072	14.6454	pos	M+H	C5H14NO4P	94.5	0	-7.38849	107-73-3	2.56435	1.26437	3.01246	3.08787	3.00506	2.98433	3.00597	2.95271	2.68827	2.69758	3.10868	3.29464
Heteroxanthin	HMDB0036873	-	601.422	14.6454	pos	M+H	C40H56O4	0	55.8	-4.55512	29488-00-4	4.31622	4.22903	4.13924	3.78118	3.93033	3.99149	4.27329	4.25269	4.23193	4.14224	4.08244	4.04033
Ile-Arg-Leu	-	-	401.288	14.6859	pos	M+H	C18H36N6O4	36.5	0	3.02023	-	2.21594	2.04814	1.09702	2.04021	2.05205	2.00829	2.22586	2.23407	2.10951	2.05066	1.89506	1.94691
Phylloquinol	HMDB0004198	C03313	457.344	14.7565	pos	M+Na-H2O	C31H48O2	0	41.5	-1.56853	572-96-3	2.4783	2.27826	2.00879	1.59566	2.05174	2.17136	2.10948	2.08801	2.05421	2.10109	2.11379	2.16264
Larreagenin A	-	-	441.336	14.7662	pos	M+H	C29H44O3	47	0	-1.66145	-	3.22591	3.10315	2.97445	3.46194	3.54953	3.60216	3.47288	3.43697	3.44906	3.16609	3.12693	3.11509
Haplophytine	-	C09208	653.293	14.7765	pos	M+H	C37H40N4O7	64	0	-6.47989	16625-20-0	3.27725	3.19814	3.06433	3.17581	3.2019	3.29949	3.42495	3.52588	3.52039	3.29736	2.96708	2.91472
7-Oxostigmasterol	HMDB0030015	-	427.358	14.7963	pos	M+H	C29H46O2	0	52	2.52232	36449-99-7	3.05412	2.97425	2.83749	3.15083	3.25871	3.23909	3.13157	3.18083	3.16273	2.99195	2.97275	3.00856
Ps(15:0/22:2(13z,16z))	HMDB0116749	C02737	766.535	14.8062	pos	M+H-2H2O	C43H80NO10P	0	45.5	-3.40881	-	2.38909	2.76942	2.80407	2.67686	2.59254	2.5395	2.48984	2.7373	2.78766	2.79017	2.75998	2.74927
Stearamide	HMDB0034146;LMFA08010003	C13846	567.581	14.8657	pos	2M+H	C18H37NO	55.9	0	-2.12525	124-26-5	3.289	3.25668	3.2519	3.36828	3.2985	3.21652	3.47699	3.40694	3.29741	3.47594	3.38192	3.47566
Schleicherastatin 5	HMDB0035804	-	445.368	14.8855	pos	M+H	C29H48O3	0	59.5	1.06002	256445-58-6	2.61157	2.85268	2.82753	2.6576	2.80899	2.77051	2.83577	2.84402	2.85017	2.86542	2.66256	2.98573
PI(PGF2alpha/18:0)	HMDB0276371	-	901.543	14.8855	pos	M+H-2H2O	C47H85O16P	0	52.7	-0.478517	-	2.49758	1.56535	2.33357	1.95714	1.38066	1.3975	1.92376	2.11541	2.32288	2.614	2.35428	2.42618
PA(PGF1alpha/2:0)	HMDB0266580	-	607.291	14.9543	pos	M+CH3OH+Na	C25H45O11P	0	52.2	9.88305	-	6.67635	6.57794	6.60004	6.5654	6.54594	6.50729	6.56789	6.56873	6.54973	6.40612	6.39319	6.37301
Chlorophyllide a	HMDB0304288	C02139	623.287	15.0027	pos	M+CH3OH+H	C35H34N4O5-2	0	69.1	0.133211	14897-06-4;724691-52-5	3.43554	3.51271	3.50283	3.47977	3.67107	3.50771	3.6624	3.64778	3.49506	3.52102	3.64594	3.30907
Lyso-pc(18:0)	-	-	524.372	15.0816	pos	M+H	C26H54NO7P	77.7	0	0.994598	-	3.45771	3.02818	2.98024	2.96759	2.83524	2.84103	2.96777	2.93788	2.96105	2.78018	2.85512	2.95018
Dg(18:3(6z,9z,12z)/16:0/0:0)	HMDB0007272	C00165	591.495	15.0816	pos	M+H	C37H66O5	0	42.6	-6.26978	-	2.67167	2.71878	2.73701	2.22308	2.09395	2.16767	2.30419	2.27223	2.43032	2.51551	2.76196	2.63701
Cinnafragrin D	-	-	599.317	15.0816	pos	M+H	C34H46O9	67	0	-8.34809	-	1.59777	1.56399	1.55439	1.7147	1.62078	1.62793	1.66269	1.62317	1.67877	1.55227	1.55628	1.55877
GPEtn(20:4/16:1)	HMDB0009386	-	738.505	15.0816	pos	M+H	C41H72NO8P	64.1	0	-3.16733	-	3.33283	3.2118	3.01188	2.91535	2.95129	2.75361	2.7082	2.74123	2.83535	2.85858	2.91995	3.21334
Pc(20:3(6,8,11)-oh(5)/18:4(6z,9z,12z,15z))	HMDB0286929	-	820.544	15.0816	pos	M+H	C46H78NO9P	0	97.5	-5.34245	-	1.73806	2.6359	2.68967	2.28041	2.1098	2.12771	1.50127	2.06117	2.16016	2.33749	2.41906	2.49994
Armillarinin	HMDB0031674	-	506.193	15.1428	pos	M+ACN+H	C24H29ClO7	0	74.7	-1.27488	127486-63-9	1.49051	1.60152	1.71999	1.90869	1.94819	1.8869	1.64499	1.4587	1.26843	1.29873	1.26655	1.38498
Sedoheptulose 1-phosphate	HMDB0060509	C06222	329.005	15.2767	pos	M+K	C7H15O10P	0	61.8	4.67419	-	2.43962	2.45196	2.48786	2.43756	2.55116	2.52531	2.53079	2.58828	2.50909	2.51854	2.58252	2.58994
Glutathione episulfonium ion	HMDB0060479	C14874	317.106	15.9657	pos	M+H-H2O	C12H20N3O6S+	0	53.8	6.57415	-	3.69593	3.61833	3.57481	3.59447	3.59068	3.61764	3.57205	3.58878	3.63745	3.61318	3.66541	3.68181
Citronellyl acetate	HMDB0034160;HMDB0034844;LMFA07010812;LMPR0102010015	C12298	199.169	15.2767	pos	M+H	C12H22O2	35.9	0	-0.578356	150-84-5	2.68225	2.70078	2.73109	2.65828	2.7484	2.73198	2.74712	2.71989	2.66794	2.71056	2.76937	2.77453
Cyclopentanone	HMDB0031407	C00557	102.091	15.2458	pos	M+NH4	C5H8O	0	42.2	-5.0223	120-92-3	3.41058	3.41098	3.36357	3.37034	3.41682	3.33656	3.33954	3.30498	3.19573	3.2728	3.29147	3.24663
PGP(6 keto-PGF1alpha/i-15:0)	HMDB0275126	-	907.438	15.1326	pos	M+Na-H2O	C41H76O17P2	0	41.5	3.10003	-	2.51977	2.44378	2.18157	2.19231	2.07438	2.0202	1.6841	2.13812	2.00051	2.19624	2.18842	2.29643
1-palmitoyl-sn--glycero-3-phospho-D-myo-inositol	HMDB0061695	-	573.301	15.0925	pos	M+H	C25H49O12P	91.7	0	-4.83693	1425501-12-7	0.894768	1.7002	1.82584	2.29461	2.13474	1.96206	1.9001	1.97092	1.71735	0.921365	1.15907	0.759696
Pc(18:1(9z)/18:3(9,11,15)-oh(13))	HMDB0286505	-	798.563	15.0816	pos	M+H	C44H80NO9P	0	59.2	-2.06725	-	4.34316	4.42252	4.27703	4.02673	3.83745	3.89979	3.97032	3.96367	4.01266	4.1493	4.17834	4.23676
Pc(14:0/22:6(4z,7z,10z,13e,15e,19z)-oh(17))	HMDB0285666	-	794.529	15.0816	pos	M+H	C44H76NO9P	0	40.1	-4.67074	-	3.19496	3.43573	3.31068	2.94771	2.79865	2.79765	2.8698	2.78253	2.91992	3.20707	3.22981	3.31354
GPEtn(18:2/18:2)	HMDB0009093	-	740.521	15.0816	pos	M+H	C41H74NO8P	74.7	0	-2.37357	20707-71-5	3.08784	3.51132	3.52029	3.65334	3.70732	3.69842	3.66474	3.71592	3.71495	3.7996	3.87372	3.92122
Isopersin	HMDB0032735	-	419.254	15.0816	pos	M+K	C23H40O4	0	41	-5.63844	-	2.44201	2.5344	2.39054	2.92896	2.92177	2.96671	2.84213	2.91822	2.90602	2.24315	2.42786	2.25095
Pa(2:0/pgd1)	HMDB0266577	-	605.275	15.0716	pos	M+CH3OH+Na	C25H43O11P	0	53.8	9.22708	-	4.56756	4.52516	4.45378	4.36225	4.30578	4.11751	4.30075	4.23552	4.28019	3.98539	3.95613	3.90692
GPEtn(14:0/22:4)	HMDB0008844	C00350	740.519	14.8957	pos	M+H	C41H74NO8P	68.1	0	-5.40956	-	3.52868	3.43518	3.81762	3.74138	3.69216	3.72217	3.5293	3.33693	3.2114	3.35729	3.44955	3.51425
28-Norbrassinolide	HMDB0302397	-	449.327	14.8855	pos	M+H-H2O	C27H46O6	0	64.4	0.66459	-	2.88008	2.73382	2.74997	2.356	2.2377	2.16308	2.84599	3.00913	3.00067	2.60488	2.75273	2.66111
Capsanthin 3,6-epoxide	HMDB0033260	-	600.414	14.8657	pos	M+	C40H56O4	0	46.9	-7.17903	-	3.55099	3.43485	3.32941	2.73572	1.88176	1.15269	2.93643	3.42173	3.42692	2.95802	2.92499	2.90538
Sphinganine	HMDB0000269	C00836	284.295	14.8657	pos	M+H-H2O	C18H39NO2	0	70.8	1.21159	764-22-7	5.03772	5.01987	4.99265	4.99442	4.93369	4.92398	4.99169	4.99226	4.98812	5.04023	5.06827	5.04801
Hexadecanoylpyrrolidine	HMDB0032740	-	619.612	14.8262	pos	2M+H	C20H39NO	51.9	0	-2.098	70974-48-0	3.66722	3.61934	3.68641	3.65328	3.67862	3.65706	3.75116	3.84431	3.77728	3.76439	3.7172	3.75099
Lutein	HMDB0003233	C08601	551.424	14.7565	pos	M+H-H2O	C40H56O2	0	80.8	-1.35716	127-40-2	4.76981	4.70998	4.52612	4.47344	4.42404	4.50392	4.52919	4.55027	4.55114	4.68417	4.70645	4.65973
Ganosporelactone A	HMDB0036406	-	535.269	14.7058	pos	M+Na	C30H40O7	0	52	4.61605	138008-04-5	3.75105	3.66502	3.59289	3.59914	3.64337	3.64338	3.53428	3.48949	3.50047	3.67857	3.71614	3.68866
3a,7a-Dihydroxy-5b-cholestane	HMDB0006893	C05452	409.349	14.7058	pos	M+Na-H2O	C27H48O2	0	43.5	9.78607	3862-26-8	2.7091	2.59801	2.15719	2.51019	2.73557	2.7859	2.67987	2.63013	2.58422	2.28598	2.19838	2.19117
Cucurbitachrome 1	HMDB0041581	-	583.413	14.6555	pos	M+H-H2O	C40H56O4	0	52.7	-2.58604	181229-73-2	4.09231	4.05865	4.00008	3.56056	3.72393	3.7263	4.09623	4.01198	3.96727	3.92579	3.92517	3.95572
Pa(18:4(6z,9z,12z,15z)/18:2(9z,12z))	HMDB0115035	C00416	693.447	14.6454	pos	M+H	C39H65O8P	0	51	-3.11926	-	3.19172	3.31742	3.1492	3.01362	2.88541	3.28475	3.0923	3.18504	3.27959	3.24025	3.34897	3.32786
Octadecadiene-1,18-diol	-	-	283.262	14.6454	pos	M+H	C18H34O2	61.5	0	-5.15292	-	2.39189	2.08145	1.91497	2.63396	2.60997	2.66429	2.88599	2.94919	2.92847	2.21576	1.83547	1.92538
GPCho(20:4/16:0)	HMDB0008429	C00157	804.547	14.6355	pos	M+Na	C44H80NO8P	44.3	0	-6.26113	-	3.95149	3.90213	3.89255	3.99841	3.98132	4.02027	4.01313	3.96348	3.96479	4.08146	4.08148	4.11679
Lycopersiconol	HMDB0029583	-	335.258	14.6355	pos	M+H	C21H34O3	0	41.9	-0.898028	20745-29-3	3.95843	3.92248	3.86035	3.91602	3.93414	3.98594	3.96179	3.88019	3.91094	4.08304	4.06697	4.07824
Dgdg(9:0/2:0)	-	-	621.27	14.565	pos	M+Na	C26H46O15	44.7	0	-4.53717	-	3.74951	3.65799	3.53791	3.67095	3.63835	3.70242	3.59558	3.62457	3.67448	3.27895	3.13708	3.05945
5beta-Cholestane-3alpha,7alpha,12alpha-triol	HMDB0001457	C05454	425.341	14.5552	pos	M+Na-H2O	C27H48O3	0	50.9	4.09083	547-96-6	3.49256	3.25322	3.2024	3.63197	3.6829	3.78311	3.61965	3.58661	3.53382	3.33046	3.26534	3.22137
(3b,20R,22R)-3,20,27-Trihydroxy-1-oxowitha-5,24-dienolide 3-glucoside	HMDB0033573	-	639.316	14.5148	pos	M+Na-H2O	C34H50O11	0	53.8	2.12479	227179-09-1	4.08806	4.08438	4.05818	4.0533	4.01364	4.07996	3.92911	3.91982	3.84285	3.74505	3.72394	3.7019
Pe(pge1/20:1(11z))	HMDB0262015	-	826.561	14.4947	pos	M+H-H2O	C45H82NO11P	0	71.2	2.54099	-	3.02537	3.05109	2.89187	3.22934	3.12806	3.16817	3.15594	3.18823	3.19179	2.97513	2.95063	2.91153
GPEtn(14:0/22:6)	HMDB0008847	C00350	736.49	14.4947	pos	M+H	C41H70NO8P	70.8	0	-1.72829	-	4.26826	4.45031	4.3868	4.28004	4.08028	4.06706	4.07038	4.06473	4.06796	4.19946	4.4489	4.44193
PI(20:0/5-iso PGF2VI)	HMDB0277007	-	901.544	14.4742	pos	M+H-2H2O	C47H85O16P	0	69.3	0.170165	-	3.17515	2.97766	3.08533	2.78344	2.91315	2.95263	3.03082	3.20713	3.30736	3.33398	3.31267	3.16508
9(Z),11(E),13(E)-Octadecatrienoic Acid methyl ester	-	-	293.248	14.4337	pos	M+H	C19H32O2	61.7	0	0.672982	-	3.12106	3.09944	2.94485	2.32907	2.30777	2.16243	2.22643	2.09205	2.13298	2.02281	2.15771	2.04109
Capsi-amide	HMDB0040940	C17515	270.279	14.4039	pos	M+H	C17H35NO	47	0	-2.24766	64317-66-4	3.96356	3.91701	3.84216	3.9171	3.86329	3.77806	4.12017	4.01963	3.94523	3.9173	4.0159	3.85523
Gpa(16:0/16:0)	-	-	671.464	14.384	pos	M+Na	C35H69O8P	56.4	0	2.06694	-	2.76484	2.92624	2.81672	2.53196	2.22994	2.35137	2.21775	1.83631	2.17052	2.10697	1.52577	1.70208
GPEtn(16:1/18:2)	HMDB0008961	-	714.505	14.3539	pos	M+H	C39H72NO8P	63.2	0	-3.30818	-	2.75779	2.68965	1.77239	2.13319	2.50144	2.62958	2.669	2.50334	2.23435	2.68135	2.55875	2.46597
Topsentisterol A1	-	-	425.341	14.3337	pos	M+H-H2O	C29H46O3	36.8	0	-0.942951	-	2.99275	3.05769	2.82295	3.26295	3.25126	3.26077	3.07167	2.99608	2.94335	2.79683	2.55794	2.51607
PE(5-iso PGF2VI/15:0)	HMDB0260823	-	748.475	14.303	pos	M+H	C38H70NO11P	0	40.3	-1.22128	-	3.28399	3.14526	3.0119	2.43525	2.25986	2.24746	2.61615	2.59086	2.56926	2.92975	2.92474	3.0261
Pa(2:0/pge1)	HMDB0266575	-	605.273	14.2932	pos	M+CH3OH+Na	C25H43O11P	0	52.6	5.34907	-	2.08649	2.10923	1.44475	1.73963	1.50072	1.51774	2.12621	2.15803	2.05571	1.44266	1.44663	1.4491
Physagulin E	HMDB0039693	-	671.305	14.2052	pos	M+H-2H2O	C36H50O14	0	74.2	-1.3246	148054-13-1	3.37682	3.04006	3.04376	3.23428	3.2998	3.34763	3.26505	3.2314	3.35732	1.93972	1.84059	2.04658
Methyl pheophorbide b	-	-	621.27	14.1952	pos	M+H	C36H36N4O6	79.6	0	-0.696557	-	5.2628	5.10235	5.10604	5.15781	5.17907	5.25872	5.22734	5.23175	5.1513	4.91	4.85262	4.76137
Momordenol	HMDB0031080	-	427.357	14.1652	pos	M+H	C29H46O2	0	42.5	-0.716069	189156-41-0	2.78026	2.7286	2.71473	2.97483	3.51717	3.38841	3.25245	3.23578	3.27512	3.10099	3.23246	3.18282
Aminopentol	HMDB0248328	C19805	447.383	14.1554	pos	M+ACN+H	C22H47NO5	0	47.9	8.22137	145040-09-1	1.33959	0.0123336	0.0120603	2.70227	2.49354	2.36996	0.0134109	1.18218	1.31875	0.0120008	1.12654	0.0121844
Topsentisterol B1	-	-	443.352	14.1166	pos	M+H	C29H46O3	70.7	0	1.01745	-	3.32857	3.19802	3.3592	3.64083	3.67819	3.75044	3.43737	3.38257	3.45	3.29867	3.32312	3.0151
Estrane	HMDB0251974	C19641	247.242	14.0976	pos	M+H	C18H30	53.5	0	0.688061	-	4.63331	4.52798	4.45789	4.51642	4.45515	4.58088	4.55035	4.61305	4.56103	4.56056	4.6178	4.6943
Ganoderiol D	HMDB0037782	-	489.355	13.9384	pos	M+H	C30H48O5	0	49.3	-4.69357	114567-45-2	2.0049	1.90751	1.24921	1.68333	1.30406	1.32076	1.82898	1.58855	1.63136	1.70968	1.25105	2.06124
Oleoyl ethanolamide	HMDB0002088	-	326.305	13.908	pos	M+H	C20H39NO2	65.7	0	-0.756665	111-58-0	3.67766	3.42759	3.26691	3.98279	4.00027	4.02052	3.91383	3.88344	3.83581	3.47515	3.39906	3.37901
2,3-dilinolenoyl-sn-glycerol	-	-	613.481	13.8877	pos	M+H	C39H64O5	52.8	0	-2.79182	-	5.19434	5.75754	5.59671	5.52607	5.49119	5.38975	5.26462	5.29425	5.35425	5.39907	5.38335	5.43907
Pc(20:1/0:0)	LMGP01050047	-	550.387	13.8775	pos	M+H	C28H56NO7P	46.4	0	0.687399	-	4.33719	4.14216	3.9167	3.90414	3.89004	3.9323	4.00459	4.01652	4.01673	3.9149	3.89673	3.82927
Ps(18:0/pgd1)	HMDB0281412	-	826.521	13.8674	pos	M+H-2H2O	C44H80NO13P	0	41.5	-1.54687	-	4.77003	4.7091	4.70758	4.36518	4.33605	4.37377	4.42606	4.45561	4.42531	4.78759	4.78564	4.77252
Brassica napus non-fluorescent chlorophyll catabolite 3	HMDB0040917	-	653.258	13.8674	pos	M+Na	C34H38N4O8	0	61.6	-0.47978	173740-48-2	3.23259	2.98862	2.67794	2.64342	2.80329	3.2103	3.26388	3.35859	3.381	2.53115	2.35764	2.19465
N-acetylsphingosine	HMDB0247781	-	342.299	13.8474	pos	M+H	C20H39NO3	61.5	0	-3.02636	-	2.8677	2.45817	1.594	1.97208	2.96904	2.98952	2.96301	3.10791	3.09109	2.45913	2.0417	2.04466
13-Apo-beta-carotenone	-	C20696	259.206	13.8376	pos	M+H	C18H26O	59	0	1.1687	-	3.60926	3.52508	3.58291	3.15999	3.45082	3.42243	3.61184	3.57626	3.59256	3.53851	3.49661	3.53847
Palmitoyl ethanolamide	HMDB0002100	C16512	300.29	13.8279	pos	M+H	C18H37NO2	91.2	0	1.53953	544-31-0	3.31815	3.19785	2.96846	3.5728	3.56288	3.62178	3.3686	3.30728	3.44794	3.02006	2.90934	3.08156
5alpha,8alpha-epidioxysterol	-	-	443.351	13.8179	pos	M+H	C29H46O3	72.2	0	-2.30446	-	3.69765	3.64946	3.26798	3.82852	4.05571	4.11518	3.83415	3.80831	3.77791	3.60105	3.60443	3.57674
Subamolide C	-	-	337.273	13.8179	pos	M+H	C21H36O3	64	0	-2.16448	-	3.68459	3.54307	3.3834	3.52839	3.66922	3.74642	3.67329	3.6837	3.67169	3.55592	3.55253	3.50828
Gly-Ser-Pro-Met-Phe	HMDB0033242	-	636.317	13.8079	pos	M+H	C29H45N7O7S	0	60.3	-0.662724	-	2.72113	2.76773	2.40129	2.53903	2.54474	2.45435	2.71692	2.72099	2.79724	2.03565	1.40999	1.79452
3-Acetylvarodiol	-	-	365.267	13.8079	pos	M+H	C22H36O4	81.2	0	-3.70718	-	3.3506	3.19885	2.62228	3.09837	3.23911	3.31281	3.41354	3.41444	3.34039	3.18185	3.09894	3.0817
Stolonoxide E	-	-	405.262	13.7879	pos	M+H	C24H36O5	42.7	0	-3.88402	-	2.1056	2.0017	1.66329	1.71884	2.23577	2.28738	2.52526	2.57201	2.46592	2.39339	2.18937	2.40319
2,4-cis-Trilobacinone	HMDB0032097	-	605.474	13.7779	pos	M+H-H2O	C37H66O7	0	49.1	-6.33579	189686-30-4	2.8944	2.79899	1.85752	2.85489	2.90689	2.89382	2.89953	2.95645	3.0088	2.8009	2.99428	2.96608
Myrcene	HMDB0038169;LMPR0102010005	C06074	137.132	13.7377	pos	M+H	C10H16	49.9	0	-6.2819	123-35-3	1.46071	1.75374	1.37618	1.99214	1.43181	1.51905	1.91402	1.8079	2.07494	1.39087	1.41	1.3805
Farnesyl acetone	-	-	263.237	13.7276	pos	M+H	C18H30O	73.7	0	0.917512	-	4.74514	4.6649	4.58803	4.72661	4.73455	4.74058	4.72317	4.76618	4.73643	4.69942	4.69068	4.67608
3-Pentadecenal	HMDB0040377	-	242.247	13.7276	pos	M+NH4	C15H28O	0	45.2	-3.45956	140899-08-7	3.86602	3.52038	3.13492	3.55923	3.43952	3.76062	3.67905	3.2129	3.46636	3.4872	3.20966	3.63516
2-Propanone, 1-[(2R,6R)-6-methyl-2-piperidinyl]-	-	-	156.137	13.7177	pos	M+H	C9H17NO	41.9	0	-6.7782	-	3.55401	3.47552	2.01026	3.44431	3.47583	3.41885	3.43408	3.36008	3.42693	3.42493	3.4528	3.01221
LysoPA(24:1(15Z)/0:0)	HMDB0114757	-	520.353	13.7076	pos	M+	C27H53O7P	0	43.8	0.25846	-	3.96242	3.98204	3.68068	3.86156	3.88605	3.95461	4.05036	4.05273	4.00511	4.00451	3.95793	3.98468
Leukotriene C4	HMDB0001198	C02166	625.298	13.6974	pos	M+	C30H47N3O9S	0	44.1	-8.40923	72025-60-6	3.41966	3.34776	3.03999	3.39882	3.34501	3.39616	3.39497	3.3219	3.34945	2.81896	2.6771	2.72131
5-Megastigmen-7-yne-3,9-diol 3-glucoside	HMDB0032842	-	403.235	13.6974	pos	M+CH3OH+H	C19H30O7	0	45.8	6.44555	62512-27-0	3.64211	3.71887	3.53923	3.83753	3.94772	3.94469	3.85052	3.86896	3.84809	3.88723	3.83114	3.92909
Neoxanthin	HMDB0003020	C08606	600.416	13.6151	pos	M+	C40H56O4	0	44.7	-3.85366	30743-41-0;14660-91-4	5.06449	5.03209	5.04315	4.98649	4.97859	4.97416	5.06982	5.0404	5.00986	5.06649	5.04504	5.0346
Stigmatellin Y	-	C12150	485.29	13.6151	pos	M+H	C29H40O6	87.3	0	-0.349118	-	5.23051	5.1141	5.18246	5.15575	5.1242	5.14903	5.1012	5.10955	5.04607	5.10566	5.14605	5.08765
Smardaesidin G	-	-	337.2	13.6151	pos	M+H	C19H28O5	61	0	-1.42861	-	3.81862	3.75141	3.80468	3.81448	3.79782	3.70376	3.72104	3.72866	3.63563	3.688	3.71977	3.69795
3-(2'-Hydroxyethyl)-5-(2''-hydroxypropyl)-dihydrofuran-2(3H)-one	-	-	189.111	13.6151	pos	M+H	C9H16O4	69.9	0	-6.98023	-	3.51611	3.63382	3.49811	3.50872	3.20945	3.43983	3.46358	3.40299	3.39001	3.5771	3.59485	3.2302
Tetralin	HMDB0244120	C14114	133.101	13.6151	pos	M+H	C10H12	62	0	-2.15281	119-64-2	4.0225	4.15503	4.0514	3.96972	4.07886	4.17831	4.0255	4.12369	4.13911	4.05024	3.96719	4.12647
3a,7a,12a-Trihydroxy-5b-cholestan-26-al	HMDB0003533	C01301	489.356	13.5947	pos	M+CH3OH+Na	C27H46O4	0	81.1	1.72242	3836-01-09	2.91167	2.73652	2.90344	2.83802	2.6923	2.7375	2.6503	2.68751	2.66314	2.8286	2.82658	2.75755
MG(18:1(9Z)/0:0/0:0)[rac]	LMGL01010005	-	357.302	13.5947	pos	M+H	C21H40O4	91.4	0	6.83249	-	3.06594	2.87455	2.87203	3.17287	3.29806	3.51363	3.51536	3.31005	3.47976	3.12461	2.69175	2.69959
Ps(18:2(9z,12z)/20:0)	HMDB0112429	C02737	798.56	13.5846	pos	M+H-H2O	C44H82NO10P	0	41.9	-5.78322	-	3.50102	4.06202	4.37993	4.02086	3.93638	3.86152	3.91888	3.98477	3.9548	3.93839	4.14726	4.13863
Cyclo(Val-Ile-Leu-Pro-Leu)	-	-	536.377	13.5846	pos	M+H	C28H49N5O5	53.6	0	-7.02151	-	1.65692	1.33837	2.03999	2.361	2.56738	2.50307	2.6318	2.50661	2.41091	1.32689	1.33082	1.33326
Pi(18:0/pgj2)	HMDB0276372	-	917.541	13.5747	pos	M+H	C47H81O15P	0	45.2	2.93499	-	3.23766	2.10719	3.20857	3.34974	3.30552	3.33723	2.89844	2.91491	2.98434	3.09848	3.15759	3.10877
Ps(20:0/18:3(9z,12z,15z))	HMDB0112521	C02737	814.557	13.5747	pos	M+H	C44H80NO10P	0	55.2	-3.1959	-	3.31305	3.2552	3.43934	3.50745	3.45865	3.56131	3.59001	3.56373	3.52006	3.35678	3.3387	3.35071
Pe(p-18:0/17:2)	LMGP02030044	-	714.542	13.5646	pos	M+H	C40H76NO7P	36.3	0	-1.36197	-	4.21259	3.92893	4.20501	4.88137	4.98023	4.89639	4.63365	4.55902	4.58664	4.59226	4.55394	4.61308
27-Deoxy-5b-cyprinol	HMDB0001231	C05446	459.346	13.5646	pos	M+Na	C27H48O4	0	43.5	2.26942	862-53-3	2.57831	1.99568	2.85414	3.4847	3.47355	3.46614	3.06816	3.0302	3.00399	2.76776	2.87437	2.68657
Physagulin G	HMDB0039694	-	687.3	13.5546	pos	M+H-2H2O	C36H50O15	0	51	-0.999543	148076-22-6	3.46535	3.2405	3.33018	3.25217	3.15556	3.24727	3.47242	3.42312	3.56181	2.74203	2.53597	2.43754
Dg(18:4(6z,9z,12z,15z)/16:0/0:0)	HMDB0007330	C00165	589.48	13.5546	pos	M+H	C37H64O5	0	43	-5.09678	-	4.93344	4.80467	4.86622	4.78096	4.83072	4.82019	4.76404	4.86204	4.86149	4.9198	4.82364	4.80136
(R)-2-Hydroxysterculic acid	HMDB0031060	-	328.284	13.5347	pos	M+NH4	C19H34O3	0	45	-2.50189	14602-38-1	2.45958	2.63349	2.59537	2.39638	2.35349	2.47278	2.4029	2.23911	2.47441	2.43041	2.40058	2.25087
2-methoxyestradiol	HMDB0000405	C05302	303.196	13.5347	pos	M+H	C19H26O3	73.4	0	3.21664	362-07-2	1.8943	1.86007	2.5647	3.15645	3.44047	3.26851	3.06828	3.11383	3.05382	2.51074	2.0292	2.71791
Melophlin P	-	-	366.3	13.5244	pos	M+H	C22H39NO3	47	0	-0.202195	-	2.09784	2.12768	1.66212	1.57655	2.45788	1.59483	2.47543	2.63868	2.78537	1.51933	1.52334	1.52582
Bullatanocin	HMDB0034739	C08505	643.455	13.4937	pos	M+Na-H2O	C37H66O8	0	64.8	-0.431699	-	3.80074	3.3591	3.77098	3.63343	3.60496	3.61806	3.59124	3.54952	3.54958	3.66905	3.66867	3.58709
3-Hydroxy-10'-apo-b,y-carotenal	HMDB0039019	-	375.265	13.4937	pos	M+H-H2O	C27H36O2	0	46.5	-9.05299	79709-31-2	3.72675	3.70076	3.66281	3.73768	3.69181	3.75216	3.72748	3.74992	3.72041	3.60532	3.69131	3.61301
Coproporphyrin III	HMDB0000570	C05770	637.264	13.4836	pos	M+H-H2O	C36H38N4O8	0	44.9	-2.57039	14643-66-4	2.88247	2.68265	2.91076	3.08012	3.05544	3.25001	2.61791	2.74826	2.61856	2.02957	1.74633	1.74885
Linoleoyl ethanolamide	HMDB0012252	-	324.29	13.4836	pos	M+H	C20H37NO2	88.1	0	0.468726	68171-52-8	3.95576	3.87824	3.76306	4.35769	4.38881	4.42778	4.16397	4.12502	4.12675	3.93441	3.93057	3.87766
4,5-(methanoxyethano)isolongifol-4-ene	LMPR0103500012	-	261.221	13.4836	pos	M+H	C18H28O	43.8	0	0.901889	-	3.75887	3.84054	3.70194	3.56452	3.65751	3.64501	3.6298	3.70843	3.75175	3.54631	3.54057	3.56833
Mg(0:0/18:1(11z)/0:0)	HMDB0011536	-	357.299	13.4737	pos	M+H	C21H40O4	0	54	-3.46398	-	2.15609	1.32018	1.81629	2.11054	2.08331	1.76359	2.52163	2.59545	2.35743	1.30872	1.31264	1.31508
Cheiranthic acid	-	-	487.339	13.4636	pos	M+H	C30H46O5	64.6	0	-4.77874	-	1.39861	1.36536	1.35592	1.86882	1.59356	1.73346	1.40074	1.8227	1.40685	1.35384	1.3594	1.36023
Levomenol	HMDB0036197	C09621	240.233	13.4534	pos	M+NH4	C15H26O	40.8	0	3.98985	23089-26-1	2.83267	2.35867	2.34884	2.97304	2.74571	2.81992	2.98959	3.18551	2.97779	2.58245	2.8269	2.95856
GPEtn(16:0/20:4)	HMDB0008937	-	740.518	13.4329	pos	M+H	C41H74NO8P	36.4	0	-6.28666	70812-59-8	4.33391	4.24903	4.20243	4.33993	4.39865	4.40633	4.4117	4.34364	4.26385	4.24923	4.19948	4.32322
3,6-Epoxy-5,5',6,6'-tetrahydro-b,b-carotene-3',5,5',6'-tetrol	HMDB0029654	-	618.426	13.4229	pos	M+	C40H58O5	0	63.2	-4.32688	181046-82-2	4.25481	4.14724	4.15926	4.12064	4.09948	4.14472	4.41814	4.39577	4.34077	4.22252	4.21548	4.20442
Bis(2-ethylhexyl) phthalate	HMDB0249243	C03690	391.284	13.4229	pos	M+H	C24H38O4	89.9	0	-1.97166	-	4.07863	4.38882	4.22965	4.10885	4.071	4.06653	4.03004	4.015	3.9469	4.0232	4.05288	4.04739
Ps(20:0/18:3(10,12,15)-oh(9))	HMDB0282133	-	830.55	13.4128	pos	M+H	C44H80NO11P	0	54	-4.52779	-	4.74881	4.74716	4.70223	4.40548	4.336	4.3883	4.40202	4.38973	4.37273	4.71052	4.72839	4.72431
Halaminol C	-	-	228.232	13.4128	pos	M+H	C14H29NO	63.4	0	-0.454355	-	3.85061	3.87096	3.7543	3.82327	3.8152	3.8681	3.86945	3.83561	3.79154	3.84951	3.87643	3.86126
1-(9Z,12Z-octadecadienoyl)-glycero-3-phosphate	LMGP10050017	-	435.25	13.3716	pos	M+H	C21H39O7P	90.8	0	-2.07933	-	3.87333	3.54815	3.6985	4.0597	4.03931	4.09824	4.04942	4.06218	4.02663	3.71322	3.75073	3.81887
Dg(10:0/0:0/txb2)	HMDB0294483	-	603.391	13.3402	pos	M+Na-H2O	C33H58O9	0	76.3	6.26872	-	1.08656	1.47401	2.11185	2.72718	2.83639	2.89565	2.6974	2.68915	2.74306	1.79282	1.25931	0.417406
(3beta,5alpha,6beta,9alpha,22E,24R)-23-Methylergosta-7,22-diene-3,5,6,9-tetrol	HMDB0033634	-	425.339	13.3402	pos	M+H-2H2O	C29H48O4	0	46	-4.23353	243449-55-0	2.21808	1.3386	2.19387	2.83984	2.98384	3.00243	2.51617	2.28303	2.36736	2.34784	1.68481	1.82197
Pc(20:2/0:0)	-	-	548.37	13.3198	pos	M+H	C28H54NO7P	41.8	0	-2.04393	-	3.46858	3.53553	3.43544	3.25728	3.2325	3.24265	3.51088	3.46612	3.46812	3.37506	3.30411	3.28777
Pe(22:6(4z,7z,10z,13z,16z,19z)/22:4(7z,10z,13z,16z))	HMDB0009702	C00350	822.546	13.3096	pos	M+H-H2O	C49H78NO8P	0	40.5	3.53201	-	3.26163	3.21776	3.18109	3.33176	3.32016	3.25969	3.22689	3.20628	3.23825	3.26487	3.16715	3.17827
10'-Apoviolaxanthal	HMDB0039018	-	409.273	13.3096	pos	M+H	C27H36O3	61.3	0	-1.68889	17237-68-2	3.83863	3.81481	3.7391	3.68999	3.65177	3.67558	3.89022	3.92892	3.94006	3.74802	3.71504	3.69874
Ginsenoside rg5	HMDB0031830	-	767.49	13.2792	pos	M+H	C42H70O12	43.1	0	-5.67056	74964-14-0	3.50165	3.31939	3.45261	3.36801	3.31988	3.29517	3.05024	3.01491	3.00388	3.121	3.31649	3.3951
Oscr#27	LMFA13040073	-	401.29	13.2792	pos	M+H	C22H40O6	74.2	0	0.346974	-	3.03288	2.88334	2.90288	3.38811	3.46101	3.48461	3.90211	3.8891	3.86253	3.23827	2.98366	2.7561
17-Octadecen-9-ynoic acid	LMFA01030562	-	279.231	13.2792	pos	M+H	C18H30O2	54.7	0	-1.13788	-	2.20298	1.61383	1.94083	3.28761	3.39623	3.34514	3.25894	3.26726	3.32233	2.39613	2.16332	2.14506
Octanoylglucuronide	HMDB0010347	-	641.295	13.2689	pos	2M+H	C14H24O8	0	45.9	-9.92413	99910-55-1	3.47802	3.46399	3.45077	3.25479	3.19082	3.2456	3.31603	3.28817	3.3893	2.8611	2.74006	2.67695
Muricatacin	HMDB0038685	-	307.226	13.2589	pos	M+Na	C17H32O3	0	53.8	4.22805	134698-86-5	1.59831	1.56453	1.55493	1.61015	1.61134	1.62847	1.60047	1.5986	1.59572	1.55281	1.55682	1.55931
Cohibin B	HMDB0031169	-	549.487	13.2383	pos	M+H	C35H64O4	0	45.5	-1.79203	189508-32-5	3.9976	4.011	4.15305	4.21739	4.20271	4.08691	4.01322	4.01746	4.0501	4.10305	4.11488	4.17281
Pa(18:4(6z,9z,12z,15z)/18:1(9z))	HMDB0115034	C00416	659.446	13.2283	pos	M+H-2H2O	C39H67O8P	0	54.9	3.9874	-	2.51799	2.44685	2.52329	2.43539	2.37462	2.29856	1.57372	1.68042	1.56898	2.37251	2.55441	2.43413
4,4'-Methylenebis(2,6-di-tert-butylphenol)	-	C14287	425.338	13.2179	pos	M+H	C29H44O2	63.3	0	-7.13319	118-82-1	1.65878	1.9354	1.76218	2.69485	2.66901	2.75015	2.31953	2.45893	2.14663	1.42588	1.42985	1.43232
Cucurbitacin B 2-sulfate	HMDB0250580	-	639.279	13.2081	pos	M+H	C32H46O11S	0	61.1	-6.48832	-	3.81509	3.80926	3.79934	3.68606	3.66393	3.70719	3.71347	3.73823	3.76704	3.19639	3.21429	3.14244
Lpc(18:1)	HMDB0002815	-	522.355	13.1773	pos	M+H	C26H52NO7P	85.8	0	-0.669786	19420-56-5	5.03543	5.05894	5.01899	4.89651	4.8384	4.84368	5.01643	5.04355	5.05273	4.84794	4.83654	4.82255
Lpe(18:1)	HMDB0011475	-	480.308	13.1671	pos	M+H	C23H46NO7P	87.2	0	-2.10577	-	3.87811	3.91448	3.8856	3.72923	3.69855	3.70292	3.84175	3.80735	3.78387	3.78921	3.80882	3.83425
2-Linoleoyl Glycerol	HMDB0245187	-	355.285	13.1562	pos	M+H	C21H38O4	95.8	0	2.40686	-	2.53834	2.67585	2.67831	2.91812	2.9564	2.83504	3.02882	2.78463	2.83365	1.96043	2.41668	1.8428
C25-Epoxy-apo-aldehyde	HMDB0303974	C14045	383.257	13.1356	pos	M+H	C25H34O3	38.7	0	-2.18125	-	3.25961	3.26992	3.24669	3.23966	3.27979	3.22772	3.43369	3.35728	3.37642	3.26425	3.31173	3.36853
DG(8:0/0:0/PGF1alpha)	HMDB0297257	-	557.402	13.0944	pos	M+H	C31H56O8	0	52.3	-5.79962	-	1.32744	1.45713	1.28509	2.56874	2.61209	2.60808	2.45278	2.47608	2.33946	1.28302	1.28693	1.28936
CDP-DG(6 keto-PGF1alpha/20:2(11Z,14Z))	HMDB0291832	-	1137.56	13.0744	pos	M+NH4	C52H87N3O19P2	0	51	-9.138	-	3.36917	3.40392	3.11329	2.80883	2.61786	2.47689	2.44618	2.44774	2.50091	1.86737	2.28211	1.87396
Cafestol	HMDB0035710	C09066	317.209	13.0643	pos	M+H	C20H28O3	40.6	0	-7.11381	469-83-0	2.96018	2.39548	3.4756	3.7862	3.54108	3.68033	3.62112	3.91115	3.65558	1.95793	3.10011	2.88371
(9Z,12Z,14E)-16-Hydroxy-9,12,14-octadecatrienoic acid	HMDB0034586	-	295.227	13.0544	pos	M+H	C18H30O3	0	52.1	2.23681	81325-65-7	4.05552	4.15953	3.97638	4.20969	4.27199	4.29501	4.28981	4.1999	4.27742	3.90931	4.00437	3.99618
Cryptophycin 327	-	-	687.301	12.9938	pos	M+CH3OH+H	C35H43ClN2O8	58.6	0	-4.49511	-	3.42717	3.38045	3.35894	3.07022	2.90787	2.75852	2.93229	2.94191	3.00055	2.28503	2.47412	2.52051
Pi(16:2(9z,12z)/18:1(12z)-2oh(9,10))	HMDB0276290	-	865.508	12.9839	pos	M+H	C43H77O15P	0	65.9	0.516587	-	2.59039	2.21209	2.33249	1.56554	1.64178	1.58381	1.55589	1.55402	1.55115	1.50837	2.01741	1.99229
11-Hydroxyoctadeca-6,9,12-trienoic acid	-	-	295.227	12.9638	pos	M+H	C18H30O3	90.8	0	2.18839	-	3.5454	3.58293	3.54012	4.10608	4.10076	4.23367	4.26115	4.25232	4.26281	3.8446	3.67897	3.7532
Dg(lte4/0:0/8:0)	HMDB0297134	-	622.379	12.9131	pos	M+H-H2O	C34H57NO8S	0	46.6	2.30397	-	2.08046	1.81437	1.35367	2.29587	2.25716	2.34688	2.92801	2.9441	2.92816	1.2112	1.30778	1.21748
Amaranthussaponin II	HMDB0041352	-	971.478	12.8831	pos	M+H	C48H74O20	0	40.2	-7.14031	139742-10-2	2.87972	2.90151	2.909	1.45042	1.45159	1.46854	2.74795	2.84658	2.78857	1.93881	2.36581	2.33422
Homodolicholide	HMDB0033907	-	475.341	12.8728	pos	M+H-H2O	C29H48O6	0	50.2	-1.21589	86630-40-2	2.86553	2.88429	2.88225	3.5914	3.60569	3.54052	3.21603	3.2857	3.37648	3.25305	2.94203	3.09351
Pe(22:5(4z,7z,10z,13z,16z)/22:5(7z,10z,13z,16z,19z))	HMDB0009638	C00350	844.528	12.8628	pos	M+Na-H2O	C49H78NO8P	0	51.5	2.25086	-	3.62925	3.64144	3.60195	3.22839	2.80152	2.83421	2.80259	2.76399	2.72578	2.62441	3.46424	3.48562
Pa(p-16:0/pgd1)	HMDB0266785	-	695.461	12.8628	pos	M+H-2H2O	C39H71O10P	0	44.8	-4.44426	-	3.78719	3.73501	3.6169	3.36756	3.55628	3.45343	3.36226	3.12002	2.93146	3.16423	3.55061	3.4948
Pa(20:5(5z,8z,11z,14z,16e)-oh(18r)/16:1(9z))	HMDB0263430	-	709.44	12.8524	pos	M+H	C39H65O9P	0	54.5	-5.28297	-	3.56876	3.36809	3.44937	3.1109	3.1675	3.20954	3.20575	3.22674	3.18041	3.16045	3.40265	3.37404
Pa(16:0/18:3(10,12,15)-oh(9))	HMDB0263354	-	687.455	12.8524	pos	M+H	C37H67O9P	0	42.7	-6.78906	-	3.46684	3.48315	3.47149	3.34922	3.14806	3.18868	3.16285	3.27495	3.28391	3.16123	3.52098	3.46001
LysoPA(18:3(9Z,12Z,15Z)/0:0)	HMDB0114744	-	433.235	12.8524	pos	M+H	C21H37O7P	0	75.2	-0.992505	-	4.26899	4.22847	4.22637	4.46878	4.47357	4.44042	4.37175	4.3762	4.38416	4.20866	4.18123	4.20654
4-[3-(4,8-Dimethyl-3,7-nonadienyl)-3-methyloxiranyl]-2-butanone	-	-	279.232	12.8524	pos	M+H	C18H30O2	85.1	0	0.938093	-	4.1019	4.07675	4.06293	4.47974	4.47297	4.46885	4.54291	4.54384	4.55334	3.92706	3.89393	3.89453
Cystophorene	HMDB0030944	-	151.148	12.8524	pos	M+H	C11H18	0	82.1	-4.35707	16356-11-9	1.54709	1.3794	1.36995	1.75571	1.42555	1.77756	2.13203	2.00945	1.98049	1.36786	1.37181	1.37426
(+/-)12(13)-EpOME	-	-	319.227	12.8421	pos	M+Na	C18H32O3	52.7	0	8.55207	-	2.32705	2.19338	2.06862	3.15949	2.99897	2.98043	3.02604	3.1865	2.87605	1.56026	1.98946	2.03171
Phepropeptin B	-	-	717.433	12.811	pos	M+H	C40H56N6O6	41.3	0	-0.0466193	-	2.55084	3.2364	2.36193	1.57279	2.03503	3.04456	3.05546	3.04023	2.89673	2.69983	2.80431	2.58806
Pip(pgd2/18:3(9z,12z,15z))	HMDB0279376	-	1041.5	12.7506	pos	M+CH3OH+H	C47H78O19P2	0	57.2	1.81629	-	4.18676	4.17629	4.15614	3.83221	3.81767	3.80786	3.82803	3.81916	3.76696	4.06325	4.1646	4.18181
Pip2(18:0/18:2(9z,12z))	HMDB0010064	C00626	1023.49	12.7506	pos	M+H	C45H85O19P3	0	58.6	-9.45612	-	4.27073	4.2647	4.21534	3.86572	3.67342	3.74467	3.85572	3.89321	3.82931	3.86254	4.09209	4.15003
PE(20:5(5Z,8Z,11Z,14Z,17Z)/5-iso PGF2VI)	HMDB0262590	-	871.479	12.7406	pos	M+ACN+Na	C43H70NO11P	0	67.3	-6.41042	-	4.64183	4.63074	4.55239	4.16683	4.085	4.14103	4.16586	4.2013	4.16744	4.40286	4.52602	4.53349
Pa(txb2/16:1(9z))	HMDB0263409	-	725.436	12.7304	pos	M+H-2H2O	C39H69O12P	0	56.9	-4.0225	-	3.13571	3.03227	2.91977	3.28778	3.44084	3.51557	3.48172	3.42021	3.46478	3.23431	3.2865	3.29988
Eremopetasinorol	HMDB0029668	-	209.155	12.7304	pos	M+H	C13H20O2	0	56.6	4.57601	182127-77-1	1.72814	1.69413	1.68446	3.1717	3.02267	3.37702	2.74368	3.16472	2.94893	1.68233	1.68637	1.68888
(3b,16a,21b,22a)-12-Oleanene-3,16,21,23,28-pentol-22-angeloyloxy-23-al	HMDB0032832	-	587.394	12.7103	pos	M+H	C35H54O7	0	50.7	-1.28552	200492-42-8	1.32513	1.29214	1.28278	2.81619	2.83435	2.85231	2.26016	2.4054	2.25689	1.69179	1.28463	1.61992
2-linoleoyllysophosphatidylcholine	HMDB0061700	-	520.34	12.7103	pos	M+H	C26H50NO7P	92.4	0	0.277079	27304-12-7	5.6048	5.56362	5.52914	5.38147	5.38684	5.39506	5.52382	5.53174	5.53756	5.43943	5.45479	5.4632
Pc(16:1/0:0)	LMGP01050021	-	494.323	12.6901	pos	M+H	C24H48NO7P	75.7	0	-2.54667	-	3.19811	3.12249	3.21035	2.81411	2.91386	2.74113	2.71049	2.72336	2.53778	2.86287	2.92596	2.84509
Ps(18:0/20:5(5z,8z,11z,14z,16e)-oh(18))	HMDB0281380	-	826.523	12.6803	pos	M+H	C44H76NO11P	0	44.2	0.562309	-	2.77402	2.68451	2.53868	2.25154	2.53587	2.57534	2.63242	2.55977	2.58854	2.83232	2.8755	2.87075
Lysopc(15:0)	HMDB0010381	C04230	482.323	12.67	pos	M+H	C23H48NO7P	66.5	0	-1.72896	-	3.66304	3.6271	3.59206	3.28735	3.30303	3.32502	3.12876	3.12162	3.02567	3.39253	3.40131	3.39494
3beta-(3-methyl-butanoyloxy)-villanovane-13alpha,17-diol	LMPR0104150002	-	439.305	12.67	pos	M+H	C25H42O6	60.1	0	-1.24028	-	2.23526	2.25124	1.76086	2.57397	2.56392	2.68798	2.51897	2.52937	2.56587	2.01135	1.9058	2.19829
Z-gamma-Atlantone	-	-	219.174	12.65	pos	M+H	C15H22O	40.9	0	-0.958209	-	3.15938	2.93295	3.00928	3.15448	3.17448	3.11268	3.22439	3.18306	3.30032	2.96373	2.92298	2.93611
Palmitoylcarnitine	HMDB0000222	C02990	364.321	12.6301	pos	M+H-2H2O	C23H45NO4	0	43.8	-0.21088	2364-67-2	3.79025	3.56844	3.39673	3.69356	3.77501	3.80543	3.87107	3.85399	3.82743	3.55446	3.45682	3.44524
4-Dodecylphenol	-	C14245	263.238	12.6301	pos	M+H	C18H30O	43.2	0	5.46701	104-43-8	2.56877	2.16368	2.14014	2.2953	2.74451	2.63966	2.92249	2.50497	2.79384	2.24335	2.21496	2.13757
Amoritin	LMPK12140440	-	507.271	12.6099	pos	M+H	C31H38O6	88.8	0	-7.13804	-	3.29133	3.22638	3.26208	3.03331	2.98554	2.99371	3.28658	3.37485	3.25025	2.9629	2.95735	3.06799
Pc(18:2/0:0)	LMGP01050034	-	520.34	12.59	pos	M+H	C26H50NO7P	62.5	0	0.217773	-	5.15537	5.10132	5.07592	4.95154	4.92592	4.97224	5.079	5.09495	5.08135	5.06206	5.05159	5.0381
Ile-Val-Leu-Thr-Gly	-	-	502.328	12.59	pos	M+H	C23H43N5O7	65.8	0	8.86762	-	2.44784	2.43562	2.44929	2.31355	2.27654	2.32226	2.44919	2.47978	2.49823	2.47701	2.42684	2.5503
Red chlorophyll catabolite	-	C18022	627.28	12.5693	pos	M+H	C35H38N4O7	59.3	0	-1.41443	-	3.94344	3.87088	3.72444	3.54842	3.54948	3.57315	3.52081	3.5054	3.52792	3.58011	3.59099	3.57761
Verbacine	-	-	463.305	12.5693	pos	M+H	C28H38N4O2	67.5	0	-4.34854	-	3.0268	2.98791	2.9628	3.1753	3.11561	3.14816	3.34781	3.35174	3.3392	3.10378	3.06984	3.07787
Cortol	HMDB0003180	C05482	369.264	12.5693	pos	M+H	C21H36O5	0	71.8	0.344908	516-38-1	2.70984	2.46095	2.32557	3.26369	3.23688	3.25495	3.16024	3.15193	3.22062	2.77283	2.64849	2.63763
Tetrahydrocorticosterone	HMDB0000268;LMST02030100;PW_C000183	C05476	351.253	12.5693	pos	M+H	C21H34O4	76.3	0	-0.422427	68-42-8	3.37356	3.34156	3.27323	3.79637	3.82845	3.82653	3.73281	3.71519	3.75504	3.41197	3.40112	3.37913
Pip(22:2(13z,16z)/lte4)	HMDB0280213	-	1118.54	12.5589	pos	M+H-2H2O	C54H93NO19P2S	0	41	-3.25456	-	2.90782	2.86698	2.79825	1.02851	1.02961	1.04556	1.33358	1.01779	1.01512	2.83448	2.82754	2.82399
Mg(0:0/18:3(6z,9z,12z)/0:0)	HMDB0011539	-	394.295	12.5384	pos	M+ACN+H	C21H36O4	0	55.3	-1.36676	-	3.27863	3.16464	3.09222	3.20309	3.16487	3.20021	3.61786	3.6713	3.69123	3.16625	3.01804	2.99346
LysoPS(18:2(9Z,12Z)/0:0)	HMDB0240604	-	522.282	12.5281	pos	M+H	C24H44NO9P	0	54.9	-2.054	1218913-82-6	3.09392	3.07242	3.12857	2.65988	2.59439	2.62041	2.83792	2.74584	2.89511	3.05049	3.09461	3.09199
Cespitularin F	-	-	317.208	12.5281	pos	M+H	C20H28O3	37.2	0	-8.84848	-	2.93097	2.82363	2.86256	2.9949	2.96447	2.9329	3.13765	3.07584	3.13625	2.78474	2.84293	2.87871
1-hexadecylpyridinium	-	-	304.3	12.518	pos	M+H	C21H37N	56.8	0	0.0198917890865	-	1.71211	1.63444	1.07018	0.948374	1.12128	1.457	2.15601	2.21869	2.11749	1.88634	1.72357	1.712
Malonganenone D	-	-	439.305	12.5076	pos	M+H	C26H38N4O2	77.8	0	-4.1522	-	2.64068	2.55045	2.14778	2.76345	2.79278	2.74723	2.7422	2.69227	2.67694	2.24	2.24682	2.18933
Fa(18:3+2o)	-	-	311.221	12.5076	pos	M+H	C18H30O4	94.8	0	-2.14689	-	2.9701	2.9367	2.83963	3.45412	3.41658	3.44253	3.3872	3.45333	3.36604	3.32674	3.1719	3.3028
(3beta,5alpha,9alpha,22E,24R)-3,5,9-Trihydroxy-23-methylergosta-7,22-dien-6-one	HMDB0032669	-	459.346	12.4978	pos	M+H	C29H46O4	0	41.9	-1.71024	211486-12-3	2.70679	2.48721	2.33242	3.24388	3.22774	3.26742	2.97139	2.9818	2.95462	2.72297	2.71186	2.56324
Vinylamycin	-	-	494.323	12.4776	pos	M+H	C26H43N3O6	68.2	0	1.94282	-	4.12836	4.06096	4.01571	3.96022	3.93705	3.94527	4.081	4.04695	4.07109	3.86032	3.85592	3.84805
13-hotre	LMFA02000051	C16316	277.217	12.4776	pos	M+H-H2O	C18H30O3	64.1	0	1.58232	-	4.57253	4.51448	4.50961	4.84692	4.81637	4.83674	4.87296	4.87363	4.88112	4.42335	4.41084	4.41161
Hormodirene	-	-	149.132	12.4776	pos	M+H	C11H16	66.3	0	-0.67532	-	1.16601	1.41884	1.32651	2.09385	2.5494	2.98209	2.5086	2.20432	2.91292	2.18969	1.12644	2.05778
Ps(20:3(8z,11z,14z)/lte4)	HMDB0282495	-	1007.49	12.4475	pos	M+K	C49H81N2O13PS	0	83.8	9.43513	-	3.90022	3.83207	3.68001	3.81132	3.77057	3.77239	3.76311	3.75879	3.74318	3.74581	3.72446	3.74603
CDP-DG(20:3(6,8,11)-OH(5)/i-13:0)	HMDB0293462	-	1041.5	12.427	pos	M+ACN+Na	C45H77N3O16P2	0	40	6.97664	-	4.53388	4.47795	4.42864	4.45461	4.43494	4.43406	4.43602	4.42233	4.40853	4.54122	4.55814	4.56102
Betavulgaroside I	HMDB0029357	-	987.471	12.427	pos	M+CH3OH+H	C47H70O20	0	51.1	-8.46783	158511-55-8	3.04006	2.98238	2.57331	2.92674	2.86063	2.79363	2.94494	2.94968	2.97411	3.07416	3.05278	3.01769
Mg(20:5(6e,8z,11z,14z,17z)-oh(5)/0:0/0:0)	HMDB0260496	-	410.288	12.427	pos	M+NH4	C23H36O5	0	51	-4.03113	-	1.45058	1.15505	1.14588	1.4314	1.20745	1.21638	1.18948	1.18769	1.57361	1.14386	1.14769	1.15007
Desglucocoroloside	HMDB0033709	-	543.268	12.4166	pos	M+K	C29H44O7	0	64.4	-6.97219	57361-72-5	1.13823	0.828645	0.820255	2.45372	2.35105	2.43221	3.09009	2.85586	3.00028	1.62587	1.18128	1.46514
6E-Geranylgeraniol-19-oic acid-1-O-methyl ether	-	-	335.258	12.4166	pos	M+H	C21H34O3	54.5	0	0.810148	-	3.54794	3.44493	3.46558	3.5095	3.44327	3.4627	3.67521	3.63648	3.60614	3.45938	3.44349	3.48485
Ps(22:5(4z,7z,10z,13z,16z)/20:5(5z,8z,11z,14z,17z))	HMDB0112831	C02737	820.495	12.4066	pos	M+H-2H2O	C48H74NO10P	0	41.2	4.64451	-	2.72796	2.56636	2.26525	3.28099	3.29185	3.2617	3.59597	3.59927	3.64223	3.09119	3.20192	3.15974
Mg(18:3(6z,9z,12z)/0:0/0:0)	HMDB0011569	-	353.269	12.4066	pos	M+H	C21H36O4	0	42	0.715804	-	3.88118	3.81963	3.81926	4.1829	4.19658	4.20547	4.14699	4.16469	4.15834	3.85753	3.86901	3.85317
PIP(6 keto-PGF1alpha/22:5(4Z,7Z,10Z,13Z,16Z))	HMDB0280624	-	1111.55	12.3861	pos	M+CH3OH+H	C51H84O20P2	0	53.2	9.47467	-	2.10057	1.85209	1.30059	3.48336	3.49945	3.43115	3.66563	3.69668	3.68672	2.98394	3.03129	2.9268
Dg(20:3(6,8,11)-oh(5)/0:0/2:0)	HMDB0297054	-	439.307	12.3861	pos	M+H	C25H42O6	0	42.6	3.34645	-	0.859911	0.651638	0.64399	1.84664	1.88091	0.994212	0.680585	0.679068	0.676729	0.642308	0.645497	0.64748
Pgp(22:6(4z,7z,10z,13z,16z,19z)/18:1(11z))	HMDB0116508	C03892	923.487	12.3655	pos	M+Na	C46H78O13P2	0	70.9	6.58014	-	2.84916	2.93893	2.63549	3.24574	3.18728	3.14524	3.01885	2.9701	2.97902	2.51428	2.56116	2.45198
Trans-EKODE-(E)-Ib	-	-	311.221	12.3655	pos	M+H	C18H30O4	88.5	0	-2.84867	-	2.10674	1.92502	1.79445	3.08561	3.11984	2.96903	3.05535	3.0353	3.0167	2.02633	2.00958	2.01869
Gpa(10:0/10:0)	-	-	503.276	12.3453	pos	M+Na	C23H45O8P	36.5	0	2.84432	-	4.00808	3.9319	3.9391	3.92765	3.89727	3.91795	3.92057	3.94151	3.92569	3.77183	3.7791	3.79534
17alpha,21-Dihydroxypregnenolone	HMDB0006762;HMDB0006764;HMDB0006762;PW_C002914	C05487	366.263	12.3355	pos	M+NH4	C21H32O4	68.6	0	-1.56882	1167-48-2	3.4906	3.23521	2.92221	3.30387	3.06995	3.20376	3.29261	3.32506	3.19161	3.13227	3.22544	3.2641
Lys-Leu-His-Val-Asp	-	-	611.357	12.2843	pos	M+H	C27H46N8O8	37.1	0	10.1199	-	2.5728	2.39437	2.46244	2.90018	2.88318	2.95798	2.67749	2.78397	2.81812	2.89359	3.0125	2.89606
LysoPE(18:3(9Z,12Z,15Z)/0:0)	HMDB0011509	-	476.277	12.2843	pos	M+H	C23H42NO7P	0	78.5	-0.240466	-	4.48092	4.44153	4.41547	4.16922	4.09696	4.10952	4.14976	4.12293	4.13342	4.28993	4.33906	4.32814
E-64-c	HMDB0247379	-	315.193	12.2743	pos	M+H	C15H26N2O5	78.6	0	4.11434	-	1.75991	1.99134	1.73609	2.59287	2.38364	2.36984	2.26065	2.23625	2.23501	2.32626	2.18709	2.53844
PS(6 keto-PGF1alpha/18:3(6Z,9Z,12Z))	HMDB0281763	-	871.478	12.2642	pos	M+	C44H74NO14P	0	52.7	-7.49464	-	3.41565	3.37263	3.39009	3.44756	3.42759	3.449	3.27256	3.28792	3.33638	3.58267	3.59091	3.59395
Pc(14:0/0:0)	LMGP01050012	-	468.308	12.2642	pos	M+H	C22H46NO7P	76.1	0	-1.78462	-	3.65981	3.62345	3.60272	3.58409	3.56185	3.63091	3.64678	3.64144	3.6511	3.58233	3.5664	3.58111
12-opda	HMDB0301804	C01226	293.211	12.2642	pos	M+H	C18H28O3	92.9	0	0.414323	-	3.68104	3.59911	3.57905	3.97821	4.07114	4.07189	4.02517	4.0299	3.96912	3.75058	3.77744	3.79491
Tanacetol A	HMDB0035722	-	295.191	12.2438	pos	M+H	C17H26O4	0	51.1	2.10588	86778-06-5	2.87005	2.82009	2.78417	2.6712	2.67982	2.70912	3.09983	3.05453	3.07744	2.69388	2.69377	2.76456
Melophlin I	-	-	338.268	12.2336	pos	M+H	C20H35NO3	41	0	-1.92933	-	2.28817	2.14538	1.79264	2.84106	2.81967	2.8501	2.61466	2.57314	2.45816	2.12341	2.28772	2.31836
Litseakolide A	-	-	309.206	12.2336	pos	M+H	C18H28O4	74.3	0	-1.00833	-	2.29257	2.47711	2.52005	2.86475	2.8461	2.75902	2.87972	2.84093	2.7852	2.51285	2.44024	2.58171
CDP-DG(18:2(9Z,11Z)/i-16:0)	HMDB0116056	C00269	1032.53	12.2236	pos	M+CH3OH+Na	C46H81N3O15P2	0	62.8	2.42549	-	2.28226	2.27497	2.29453	2.2059	2.12122	2.19524	1.55859	1.27551	0.99835	2.20362	2.14425	2.20895
Kukoamine D	HMDB0060527	C17618	513.305	12.2236	pos	M+H-H2O	C28H42N4O6	0	43.7	-3.59832	-	1.07289	1.81954	1.71094	2.92737	2.92547	2.90229	2.93183	2.91551	2.93979	2.71306	2.71252	2.63332
Cpa(18:1(11z)/0:0)	HMDB0007005	-	451.282	12.2236	pos	M+CH3OH+H	C21H39O6P	0	48.9	0.36656	-	1.93321	2.07626	2.11621	1.92109	2.01082	2.09242	2.17896	2.22522	2.19655	2.16785	2.1198	2.13151
12-Hydroxy-8,10-octadecadienoic acid	HMDB0029998	-	261.224	12.2236	pos	M+H-2H2O	C18H32O3	0	40.7	9.65392	170171-31-0	3.01786	2.93672	2.911	2.94985	3.04247	3.05482	3.23889	3.39303	3.36181	2.93202	3.00427	2.9962
Pa(20:4(6e,8z,11z,13e)-2oh(5s,15s)/18:3(6z,9z,12z))	HMDB0264170	-	750.443	12.2135	pos	M+	C41H67O10P	0	42.2	-5.34272	-	2.03232	1.70047	1.73693	2.31737	2.44168	2.45984	2.28139	2.21963	1.80827	2.62728	2.55681	2.43721
Phytosphingosine	HMDB0004610;HMDB0004628;HMDB0004610;LMSP01030001	C12144	318.3	12.2135	pos	M+H	C18H39NO3	67	0	-0.169028	554-62-1	3.45032	3.2292	3.37392	3.3185	3.40396	3.29886	3.25694	3.1321	3.2199	3.55784	3.50342	3.54102
Dehydrocarpaine I	HMDB0030271	-	477.37	12.2033	pos	M+H	C28H48N2O4	0	70.3	3.19873	72362-02-8	2.61302	2.44524	2.46955	0.314031	0.932224	1.21754	0.651157	0.307975	0.306474	1.62181	1.41123	1.52178
10-Deacetoxybarbilycopodin	-	-	365.268	12.2033	pos	M+H	C22H36O4	60.6	0	-0.954471	-	2.66827	2.46732	2.51995	2.73201	2.72484	2.77902	2.88316	2.86795	2.86673	2.42389	2.44066	2.29287
Oleanderolide 3-acetate	HMDB0034647	-	556.404	12.1628	pos	M+ACN+H	C32H50O5	0	43.3	7.94557	62498-83-3	2.76542	2.71942	2.67022	3.28381	3.28995	3.29679	3.24728	3.25618	3.23364	2.17211	2.28504	2.26913
Epoxycytochalasin H	-	-	476.277	12.1423	pos	M+H-H2O	C30H39NO5	61.5	0	-5.92545	-	3.92447	3.90436	3.9033	3.64397	3.64215	3.66545	3.70198	3.6739	3.71062	3.8541	3.89775	3.90427
Cortolone	HMDB0003128	C05481	367.248	12.1325	pos	M+H	C21H34O5	74.2	0	-0.486646	516-42-7	2.6491	2.5811	2.60963	3.01071	2.96821	2.90988	2.73701	2.77233	2.80711	2.5946	2.69621	2.6412
(3S,4S,6R,7S)-1,10-Bisaboladiene-3,4-diol	HMDB0031383	-	293.21	12.1023	pos	M+CH3OH+Na	C15H26O2	0	41.3	7.01503	129673-87-6	1.05026	1.01877	1.00986	2.40476	2.32691	2.38939	2.20245	2.26125	2.1252	2.06759	2.16883	2.15734
6-Acetylandalusol	-	-	365.267	12.0922	pos	M+H	C22H36O4	46.9	0	-3.60377	-	1.39923	1.49715	1.77183	2.14796	1.99948	2.0746	2.19991	2.10778	2.16519	1.25744	0.992781	0.995082
Chinenoside V	HMDB0031139	-	899.457	12.0415	pos	M+H-H2O	C45H72O19	0	46.5	-7.09515	170739-22-7	2.79517	2.77085	2.78563	3.17774	3.14717	3.13192	2.87465	2.90207	2.8782	2.92908	2.96921	2.91089
Beta-D-Glucosyloxydestruxin B	HMDB0040136	-	754.422	12.0312	pos	M+H-H2O	C36H61N5O13	0	71.4	-2.11876	-	1.9283	1.73983	1.98071	1.17618	0.976394	1.18042	0.966444	0.964734	1.23243	0.92305	0.926685	0.928943
Betaenone D	-	-	349.238	12.0212	pos	M+H-2H2O	C21H36O6	51.7	0	1.33686	-	2.46713	2.40618	2.44254	2.4578	2.45382	2.48877	2.32299	2.31937	2.34568	2.43419	2.40933	2.42488
3alpha,17alpha,21-Trihydroxy-5beta-pregnan-20-one	HMDB0005972	C14594	351.253	12.0008	pos	M+H	C21H34O4	82.2	0	-0.293213	68-60-0	3.81795	3.71633	3.73135	3.98289	3.97414	3.97172	3.92609	3.94467	3.95055	3.73355	3.75334	3.75631
Soyasaponin aa	HMDB0040505	-	1059.52	11.9905	pos	M+Na-H2O	C53H82O21	0	46	1.22114	157263-01-9	3.1886	3.11828	3.11237	2.04953	2.18418	2.24977	2.05974	2.20017	1.99851	2.95728	2.89266	2.91535
3-O-cis-Coumaroylmaslinic acid	HMDB0034539	-	583.376	11.98	pos	M+H-2H2O	C39H54O6	0	66.9	-3.51001	35482-91-8	4.65	4.55438	4.59156	4.42452	4.42661	4.39341	4.23317	4.273	4.25204	4.43074	4.46111	4.46362
Avenestergenin B2	HMDB0035266	-	557.362	11.98	pos	M+H-2H2O	C37H52O6	0	57.9	-1.52472	90578-32-8	3.48558	3.392	3.46496	3.52162	3.553	3.44886	3.25044	3.31089	3.30424	3.42886	3.45039	3.45066
20-hydroxyecdysone	LMST01010209	C02633	463.305	11.98	pos	M+H-H2O	C27H44O7	40.1	0	-1.76515	5289-74-7	1.77418	1.80515	1.87823	2.61668	2.52123	2.56024	2.82391	2.88057	2.85175	2.35974	2.38372	2.29958
Dg(18:2(10e,12z)+=o(9)/2:0/0:0)	HMDB0296956	-	449.228	11.98	pos	M+K	C23H38O6	0	59.6	-3.76032	-	1.36125	1.08954	1.4962	2.49229	2.46083	2.4996	1.57977	1.45575	1.51298	1.11467	1.56993	1.11322
Diacetone alcohol	HMDB0031511	-	171.1	11.97	pos	M+CH3OH+Na	C6H12O2	0	89.2	4.61046	123-42-2	1.37276	1.12146	1.11235	2.12936	2.62731	2.56484	2.48897	2.62743	2.8817	1.14224	1.20638	1.11651
3-Oxo-2-(2-entenyl)cyclopentaneoctanoic acid	HMDB0301805	C04780	312.253	11.96	pos	M+NH4	C18H30O3	0	40	-0.362112	204135-86-4	2.30597	2.24737	2.17194	2.88217	2.90631	2.93373	3.0156	3.00336	3.01469	2.15795	2.02778	2.13761
16-Hydroxy-3-oxo-12-oleanen-28-oic acid	HMDB0040618	-	471.346	11.95	pos	M+H	C30H46O4	0	52.1	-1.38518	77625-71-9	4.12431	4.02817	4.0632	3.8422	3.81373	3.76775	3.69362	3.70099	3.70496	3.93607	3.99511	3.98286
Ulipristal acetate	HMDB0259399	-	476.276	11.9298	pos	M+H	C30H37NO4	91.9	0	-7.24439	-	3.3374	3.23039	3.31124	3.38957	3.40612	3.34266	3.3234	3.30817	3.31154	3.29699	3.33298	3.35406
Oryzalexin E	HMDB0039702	C21561	322.274	11.9193	pos	M+NH4	C20H32O2	0	50.4	-0.15202	150943-96-7	2.76974	2.76322	2.85204	3.24893	3.22644	3.25514	2.96407	2.97016	2.98823	2.58359	2.79528	2.57057
Quinoside D	HMDB0039851	-	909.476	11.9095	pos	M+H-H2O	C47H74O18	0	53.2	-8.78483	96990-19-1	3.98558	3.89992	3.91116	3.82381	3.81948	3.81581	3.55112	3.53958	3.51906	3.89234	3.88924	3.89188
2beta,3beta,4beta-Trihydroxypregnan-16-one	-	-	351.253	11.9095	pos	M+H	C21H34O4	43.8	0	-0.186103	-	3.95724	3.93754	3.92518	4.04434	4.05129	4.06097	3.96124	3.9307	3.93867	3.92494	3.92041	3.92729
LysoPE(22:2(13Z,16Z)/0:0)	HMDB0011522	-	588.365	11.8892	pos	M+CH3OH+Na	C27H52NO7P	0	41.5	2.8361	-	3.65724	3.5937	3.58823	3.1854	3.17406	3.18363	3.12708	3.14666	3.13196	3.22585	3.24742	3.2596
Halisphingosine A	-	-	316.285	11.8788	pos	M+H	C18H37NO3	83.2	0	0.325957	-	3.88153	3.79138	3.73654	3.7054	3.71264	3.69159	3.56023	3.57064	3.56369	3.89995	3.97879	4.00132
Alpha-Methylstyrene	HMDB0059899	C14395	119.085	11.8487	pos	M+H	C9H10	73.5	0	-5.42443	98-83-9	3.14639	3.11333	3.00281	3.10978	3.17482	3.19639	3.07932	3.04141	3.03256	3.10514	3.12802	3.1058
Alphitolic acid	HMDB0304643	C16912	455.349	11.8387	pos	M+H-H2O	C30H48O4	44.5	0	-5.37588	19533-92-7	3.08663	3.10352	3.10731	3.31873	3.34344	3.3259	2.78326	2.72853	2.67565	2.54937	2.53182	2.51683
Cdp-dg(20:1(11z)/22:6(4z,7z,10z,13e,15e,19z)-oh(17))	HMDB0291781	-	1118.55	11.8187	pos	M+Na	C54H87N3O16P2	0	43.3	6.03213	-	0.940848	0.910276	0.901633	1.22041	0.952698	1.32985	2.10169	2.13076	2.12007	2.90435	2.91197	2.8733
Gorlic acid	LMFA01140020	-	279.231	11.8085	pos	M+H	C18H30O2	41.3	0	-3.97266	-	1.59493	1.56116	1.55157	1.70863	1.60796	1.83605	1.92527	1.97286	1.82818	1.54945	1.55346	1.55595
20,26-Dihydroxyecdysone	HMDB0245570	C16500	461.289	11.7582	pos	M+H-2H2O	C27H44O8	0	59.5	-1.53597	19458-46-9	3.37511	3.32013	3.32987	3.71769	3.70478	3.71435	3.87568	3.84881	3.85933	3.43918	3.4518	3.43521
Pe(22:6(5z,8e,10z,13z,15e,19z)-2oh(7s, 17s)/14:1(9z))	HMDB0260743	-	829.472	11.7478	pos	M+ACN+Na	C41H68NO10P	0	46.9	-2.84289	-	3.03214	2.84273	2.88653	3.49839	3.50033	3.52726	3.41664	3.40945	3.39297	3.31259	3.28347	3.26615
Dg(18:2(10e,12z)+=o(9)/0:0/2:0)	HMDB0296958	-	449.229	11.7478	pos	M+K	C23H38O6	0	70.2	-2.56108	-	2.57608	2.55573	2.51529	3.04959	3.00867	3.04867	2.85557	2.82811	2.83717	2.50198	2.44707	2.48272
Urocortisol	-	C05472	367.247	11.7478	pos	M+H	C21H34O5	77.7	0	-3.05004	1953-02-01	1.74796	1.79761	1.70206	2.52407	2.47433	2.42987	2.36201	2.34122	2.25634	1.8098	1.88715	1.91965
Digitoxin	HMDB0015468	C06955	747.429	11.7375	pos	M+H-H2O	C41H64O13	0	58.9	-2.55102	71-63-6	3.52986	3.51899	3.538	4.14886	4.14501	4.17302	4.23806	4.23167	4.22375	3.9036	3.90895	3.88891
Fecosterol	HMDB0304351	C04525	421.345	11.7277	pos	M+Na	C28H46O	0	43.3	2.04593	516-86-9	3.6661	3.64211	3.65325	3.87477	3.85989	3.85167	3.65057	3.63789	3.60892	3.23352	3.30513	3.28077
Thr-Ile-Glu-Ile-Ile	-	-	588.367	11.7072	pos	M+H	C27H49N5O9	52.6	0	10.7283	-	3.62071	3.63041	3.65322	3.1228	3.10688	3.07535	3.22853	3.21171	3.26342	3.24532	3.29377	3.26895
Lucyoside K	HMDB0041353	-	655.383	11.687	pos	M+Na	C36H56O9	0	53.7	1.96537	32448-19-4	2.99253	2.97688	2.94233	3.2444	3.20253	3.20588	3.15009	3.13348	3.12872	3.11972	3.14628	3.12763
Cinnamic acid	HMDB0000567;HMDB0000930;HMDB0000567;HMDB0000930	C10438	131.049	11.687	pos	M+H-H2O	C9H8O2	86.6	0	-2.42894	621-82-9;102-94-3;140-10-3	2.93008	2.97345	2.92645	3.18877	3.03746	2.99411	3.1221	3.01683	3.09166	3.05765	3.17415	2.99484
Ps(lte4/20:5(5z,8z,11z,14z,17z))	HMDB0282808	-	965.488	11.677	pos	M+H	C49H77N2O13PS	0	44.8	-7.78667	-	2.41004	2.30642	2.46238	3.05657	3.07997	3.07476	2.88292	2.79848	2.80036	2.84879	2.88384	2.88909
Capsianoside VI	HMDB0039165	-	923.478	11.677	pos	M+H	C44H74O20	0	49.4	-7.29584	-	3.24335	3.19314	3.21626	3.32509	3.29957	3.32045	3.13084	3.11213	3.12315	3.16612	3.1477	3.17346
Caribenolide I	-	C20007	625.359	11.667	pos	M+H	C33H52O11	75.2	0	1.14389	-	2.55482	2.48509	2.46552	2.93234	2.89678	2.90838	3.02485	3.0702	3.03949	2.74643	2.73504	2.70965
GPEtn(4:0/18:3)	-	-	546.318	11.667	pos	M+H	C27H48NO8P	73.2	0	-1.95351	-	3.24428	3.23214	3.24571	2.5698	2.54409	2.53102	2.69539	2.68414	2.71773	2.98015	3.00634	2.9824
Lys-Ile-Gln-Asp-Lys	-	-	631.383	11.6468	pos	M+H	C27H50N8O9	51.6	0	9.5771	-	4.07378	4.05118	4.06565	3.89102	3.87435	3.87794	3.87769	3.87556	3.89515	4.04366	4.05719	4.04587
Krukovine A	-	-	455.351	11.6468	pos	M+H	C30H46O3	60.7	0	-3.00758	-	3.76443	3.74289	3.74457	3.57912	3.56816	3.55092	3.56834	3.57908	3.60969	3.71011	3.71919	3.72884
3-Hydroxy-p-mentha-1,8-dien-7-al	HMDB0041584	-	199.132	11.5965	pos	M+CH3OH+H	C10H14O2	0	53.8	-4.1212	182937-26-4	2.31977	2.29304	2.17186	2.48092	2.4576	2.43962	2.53165	2.57795	2.48779	2.21755	2.22824	2.29324
Beta-Elemonic acid	HMDB0034963	C16927	477.335	11.5162	pos	M+Na	C30H46O3	0	61.1	3.03826	28282-25-9	3.09985	3.06798	3.0725	2.92539	2.95182	2.91086	3.1332	3.09959	3.113	3.62435	3.69506	3.70517
3-Hydroxysintaxanthin	HMDB0035641	-	447.327	11.5162	pos	M+H	C31H42O2	0	62.8	1.83956	-	2.28194	2.26401	2.22384	1.5682	1.75946	1.66276	2.21722	2.17259	2.18864	3.00297	3.03894	3.03248
Capsianoside III	HMDB0031891	-	1101.53	11.506	pos	M+H	C50H84O26	0	49.7	-5.47368	121961-81-7	2.92214	2.83666	2.9226	3.11976	3.06989	3.15509	3.14891	3.1112	3.08267	3.60012	3.55279	3.53379
11beta,17alpha,21-Trihydroxypregnenolone	HMDB0006760;LMST02030166	C05489	365.232	11.506	pos	M+H	C21H32O5	58	0	-1.06871	-	2.52952	2.48072	2.548	2.76013	2.78408	2.75746	2.73125	2.74469	2.71471	2.61839	2.60523	2.5831
Gln-Leu-Asn-Leu-Lys	-	-	615.387	11.4954	pos	M+H	C27H50N8O8	54.9	0	8.10201	-	3.69489	3.66115	3.67398	3.5518	3.54554	3.51972	3.55256	3.53594	3.55125	3.79003	3.81577	3.79693
Melilotoside A	HMDB0041464	-	573.411	11.485	pos	M+H-H2O	C35H58O7	0	64.8	-6.08497	170663-67-9	2.20005	2.14505	2.06554	1.03238	1.03348	1.04945	1.02339	1.02165	1.01897	2.68545	2.75675	2.76883
Momordicinin	HMDB0034726	-	403.334	11.485	pos	M+H-2H2O	C30H46O2	0	62.4	-3.21262	128529-78-2	2.37199	2.37879	2.39428	2.50914	2.36788	2.28621	2.28506	2.23555	2.26241	0.825783	0.829296	1.14934
Caulolactone B	-	-	235.169	11.4745	pos	M+H	C15H22O2	38.6	0	-2.82059	-	1.92882	2.03795	1.8303	2.63571	2.49446	2.47876	2.55286	2.56803	2.46566	1.77374	2.03941	1.83623
Atractyloside C	-	C17860	401.253	11.3935	pos	M+H	C21H36O7	58	0	-1.45339	-	2.68789	2.68141	2.61035	2.31887	2.34365	2.41033	2.58685	2.61117	2.60328	2.58033	2.56233	2.56957
Falcarindiol	HMDB0033941	C08449	293.211	11.3634	pos	M+CH3OH+H	C17H24O2	0	42.1	-0.142871	55297-87-5	3.56376	3.41523	3.43365	3.74655	3.72747	3.76208	3.78185	3.78955	3.78986	3.38657	3.42315	3.41863
Pip(22:2(13z,16z)/pgd1)	HMDB0280273	-	1091.54	11.3437	pos	M+Na	C51H90O19P2	0	40	-1.58208	-	0.834082	1.28151	1.41475	3.03586	3.09979	3.08185	0.835978	0.83434	0.831815	0.794516	0.797983	0.800137
Tragopogonsaponin D	HMDB0037915	-	1101.53	11.3338	pos	M+H-H2O	C57H82O22	0	62.5	-0.666751	134361-67-4	2.50913	2.59086	2.54056	3.18171	3.15808	3.17947	3.41912	3.43735	3.41835	3.52426	3.47966	3.50858
Nodularin	HMDB0255692	C15713	879.461	11.3338	pos	M+CH3OH+Na	C41H60N8O10	0	40.6	3.191	118399-22-7	3.78131	3.74109	3.73997	3.80404	3.79765	3.83648	3.84806	3.82961	3.82234	4.11323	4.11001	4.11072
Kudzusaponin SA2	HMDB0041241	-	909.482	11.3237	pos	M+H-2H2O	C47H76O19	0	64.8	-2.7328	168288-05-9	3.95601	3.91165	3.90835	3.70794	3.70803	3.7434	3.40098	3.38335	3.4145	3.97088	3.95066	3.96115
Saikosaponin d	HMDB0242746	-	781.466	11.3237	pos	M+H	C42H68O13	48.6	0	-8.75418	-	2.65625	2.58876	2.57278	2.20155	2.22808	2.27269	2.43879	2.48336	2.4893	2.94662	2.91672	2.91949
Elatoside G	HMDB0041347	-	629.37	11.3237	pos	M+H-2H2O	C36H56O11	0	56.3	1.58589	171828-77-6	4.16818	4.12219	4.12066	3.64571	3.64358	3.63686	3.65274	3.63758	3.63145	4.13076	4.14573	4.14637
Mg(16:1(9z)/0:0/0:0)	HMDB0011565	-	351.253	11.2832	pos	M+Na	C19H36O4	0	48	6.6582	-	3.16548	3.13031	3.08783	3.3331	3.3163	3.33266	3.25226	3.24473	3.2538	3.12351	3.10661	3.13684
16-Acetylpriverogenin A	HMDB0034529	-	497.362	11.2635	pos	M+H-H2O	C32H50O5	0	76.2	-1.48323	26339-85-5	4.16923	4.11988	4.10334	3.84333	3.85774	3.85994	4.05228	4.02409	4.03729	3.90416	3.9217	3.91309
Gratiogenin	-	C08808	455.351	11.2635	pos	M+H-H2O	C30H48O4	44.4	0	-1.79388	7067-16-5	3.96872	3.9347	3.91327	4.01121	3.97536	3.97462	3.90455	3.87887	3.85123	3.68643	3.72003	3.70953
Spirotaccagenin	HMDB0034424	-	451.283	11.2532	pos	M+Na-H2O	C27H42O5	0	64.8	2.14673	-	3.74026	3.70464	3.68298	3.20752	3.21426	3.24664	3.53101	3.48545	3.49764	3.74742	3.73813	3.74629
9-Oxo-10,12-octadecadienoic acid	HMDB0247609;LMFA02000251	-	295.226	11.2532	pos	M+H	C18H30O3	69.1	0	-1.35252	-	3.05866	2.96706	2.9704	3.44825	3.45381	3.47467	3.4838	3.47446	3.46799	2.87852	2.85509	2.86202
Dehydrosoyasaponin I	HMDB0039331	C13837	905.484	11.212	pos	M+H-2H2O	C48H76O18	0	65.7	-5.94532	117210-14-7	3.44104	3.41095	3.37271	3.01719	3.00202	3.02007	2.77856	2.81173	2.80958	3.04856	2.95018	3.03409
Alpha-Chaconine	HMDB0039353	C10796	856.475	11.2017	pos	M+Na-H2O	C45H73NO14	0	44.2	-8.81841	20562-03-2	3.49869	3.43359	3.41426	3.0637	3.04056	3.04138	3.23912	3.19417	3.21106	3.37243	3.3811	3.4361
Mg(0:0/20:4(5z,8z,11z,14z)-oh(20)/0:0)	HMDB0260517	-	427.305	11.1607	pos	M+CH3OH+H	C23H38O5	0	41.5	-1.67157	-	2.62456	2.55452	2.56683	2.7196	2.72707	2.73912	3.0685	3.08975	3.0713	2.7247	2.71984	2.70643
17beta-Hydroxyestr-5(10)-en-3-one	-	C15257	275.201	11.1607	pos	M+H	C18H26O2	42.9	0	0.612929	-	3.44443	3.42791	3.38047	3.78769	3.78124	3.79434	3.88616	3.87109	3.86063	3.31252	3.33349	3.32527
4-Propylphenol	HMDB0032625	C14311	137.095	11.1607	pos	M+H	C9H12O	36.7	0	-8.50601	645-56-7	1.64197	1.57583	1.55908	2.13084	2.27952	2.18135	2.3135	2.19824	2.3853	1.62407	1.52152	1.40484
(3beta,5alpha,6alpha,7alpha,22E,24R)-5,6-Epoxyergosta-8,14,22-triene-3,7-diol	HMDB0036304	-	490.331	11.1507	pos	M+ACN+Na	C28H42O3	0	65.6	4.57429	276864-98-3	3.37613	3.321	3.29408	3.27227	3.29203	3.29177	3.22534	3.22635	3.25635	3.32773	3.36681	3.35947
(3b,16a,20R)-25-Acetoxy-3,16,20,22-tetrahydroxy-5-cucurbiten-11-one 3-glucoside	HMDB0035346	-	765.44	11.0707	pos	M+CH3OH+Na	C38H62O12	0	42.4	1.25956	178062-95-8	2.11507	1.98886	1.93622	2.90743	2.90066	2.95203	2.95095	2.91356	2.86235	1.5493	1.68206	1.15182
Hoduloside III	HMDB0039072	-	917.488	11.0412	pos	M+Na-H2O	C47H76O17	0	47.7	0.659735	146503-30-2	1.93451	1.80034	1.85156	3.42085	3.43871	3.46409	3.31391	3.29288	3.313	1.84654	1.65382	1.74643
28-Glucosyl-19(29)-dehydroursolic acid 3-arabinoside	HMDB0038019	-	713.424	11.0412	pos	M+H-2H2O	C41H64O12	0	71.8	-2.06984	356785-72-3	3.69354	3.65604	3.65607	4.22542	4.21993	4.24784	4.14583	4.1252	4.12209	3.12598	3.10561	3.07241
C16 Sphingosine	HMDB0242181;LMSP01040008	-	272.259	10.9605	pos	M+H	C16H33NO2	87.1	0	0.591663	-	3.21125	3.21604	3.16432	3.25752	3.14968	3.24058	3.20505	3.13353	3.24133	3.26942	3.17828	3.22861
Ser-Leu-Ile-Gly-Lys-Val	HMDB0250013	-	679.411	10.9192	pos	M+ACN+Na	C28H53N7O8	0	49.8	-0.294177	-	2.56519	2.55476	2.55384	2.54676	2.49679	2.56916	1.92486	2.06746	1.89898	2.14069	2.09651	2.11737
Jujubasaponin IV	HMDB0041030	-	981.484	10.8282	pos	M+K	C48H78O18	0	46.5	2.42733	146445-93-4	2.85232	2.76363	2.74344	2.59114	2.51347	2.56499	2.3352	2.37764	2.42568	3.38826	3.33857	3.3599
Pectenotoxin 1	HMDB0033490	C16871	897.464	10.8282	pos	M+Na	C47H70O15	0	52.7	3.68462	97564-90-4	3.31159	3.28346	3.32682	3.24657	3.27914	3.31902	3.3889	3.37254	3.40428	3.89926	3.91925	3.91741
Lyciumoside IV	HMDB0033499	-	777.424	10.8282	pos	M+H	C38H64O16	0	52.6	-3.73302	212773-31-4	4.05917	4.03061	4.01341	4.07533	4.04857	4.09044	4.03412	4.02263	4.01551	4.32252	4.31894	4.33173
Ginsenoside Rh3	HMDB0039645	-	643.397	10.8282	pos	M+K	C36H60O7	0	47.7	-0.449883	105558-26-7	4.33169	4.29951	4.27808	4.15914	4.14362	4.17452	4.19204	4.19102	4.18266	4.71209	4.71933	4.72973
Lopinavir	HMDB0015539	C12871	629.368	10.8282	pos	M+H	C37H48N4O5	0	47	-3.15411	192725-17-0	3.95238	3.89135	3.86038	3.94846	3.90796	3.94132	3.97685	3.98983	3.9721	4.14459	4.12419	4.14316
Torvoside G	HMDB0030337	-	573.378	10.8282	pos	M+H-2H2O	C34H56O9	0	43.1	-1.10685	184777-22-8	2.99257	2.92427	2.93075	2.35983	2.3488	2.41775	2.38924	2.39771	2.41393	3.45661	3.46334	3.48137
Auricularine	-	C09043	495.346	10.8282	pos	M+H	C33H42N4	53	0	-3.97204	73706-32-8	4.08053	4.0053	3.98794	4.03412	3.99302	4.02728	3.83582	3.81969	3.80847	4.33625	4.3284	4.34464
(6alpha,22E)-6-Hydroxy-4,7,22-ergostatrien-3-one	HMDB0037380	-	465.335	10.8282	pos	M+CH3OH+Na	C28H42O2	0	44.3	3.71431	114020-59-6	2.90791	2.77967	2.73185	3.02119	2.89106	3.00177	3.03081	2.99382	2.93877	3.25963	3.26923	3.26903
GPEtn(18:3/4:0)	-	-	546.322	10.798	pos	M+H	C27H48NO8P	43.4	0	5.40505	-	2.70239	2.68065	2.63289	1.97443	1.68559	1.82415	2.20794	2.12121	2.11555	2.54693	2.54041	2.58743
Petatrichol B	-	-	457.365	10.798	pos	M+H	C30H48O3	60.8	0	-5.26667	-	2.87273	2.80463	2.78414	0.995623	1.3855	1.17279	1.96962	1.96737	2.01838	1.00264	1.18651	1.21883
Cholic acid	HMDB0000619;LMST04010001;PW_C000480	C00695	409.294	10.798	pos	M+H	C24H40O5	50.3	0	-1.5893	81-25-4	2.67679	2.59829	2.62994	2.83978	2.79268	2.83222	3.14637	3.12645	3.09765	2.77324	2.76511	2.82036
Medicoside J	HMDB0039293	-	1039.5	10.7677	pos	M+H-2H2O	C52H82O23	0	49.3	-7.70255	120039-30-7	2.9946	2.97596	2.92549	2.64212	2.64962	2.70554	2.67728	2.84325	2.81549	2.95623	2.92804	2.96793
Goyaglycoside a	HMDB0038348	-	653.398	10.7677	pos	M+Na-H2O	C37H60O9	0	42.9	-7.94984	333332-41-5	1.98997	1.97125	1.82269	2.24957	2.20683	2.13429	2.2395	2.22165	2.1328	2.52859	2.52471	2.57634
Momordicoside B	HMDB0035169	-	1012.54	10.7276	pos	M+ACN+Na	C47H80O19	0	40.2	-2.65583	75799-04-1	3.67084	3.59388	3.55929	3.18976	3.209	3.24719	3.07349	3.06512	3.03276	2.98923	2.96228	2.98444
Alpha-Hederin	HMDB0248219	C08954	773.443	10.7276	pos	M+Na	C41H66O12	0	66.1	-1.50985	27013-91-8	4.15841	4.09264	4.10827	3.88858	3.89595	3.91411	3.81568	3.80659	3.80464	3.5538	3.54798	3.54591
Pa(8:0/18:1(9z)-o(12,13))	HMDB0266645	-	577.354	10.7276	pos	M+H	C29H53O9P	0	91.4	6.59329	-	2.55956	2.66615	2.57023	2.59666	2.75374	2.78221	2.36564	2.3297	2.35315	0.866806	1.27864	0.87259
3-dehydro-6-deoxoteasterone	HMDB0304120	C15800	437.34	10.7276	pos	M+Na-H2O	C28H48O3	0	43.4	1.60632	-	4.15808	4.13951	4.06894	3.95426	3.93335	3.96179	3.92643	3.97077	3.93078	3.80084	3.8185	3.80017
[7]-Paradol	HMDB0040806	-	293.211	10.7174	pos	M+H	C18H28O3	0	41.7	0.283212	53172-04-6	3.39475	3.43493	3.40924	3.8264	3.82872	3.86584	3.88102	3.86986	3.83126	3.43805	3.39179	3.37343
3-Epiaphidicolin	HMDB0245864	-	356.28	10.7071	pos	M+NH4	C20H34O4	0	40.1	0.349567	-	2.3612	2.34142	1.95275	2.77747	3.02027	2.96628	2.87137	2.95485	2.84261	2.35654	2.43198	2.42468
Pgp(pgj2/20:2(11z,14z))	HMDB0273364	-	897.463	10.6864	pos	M+H-2H2O	C46H78O15P2	0	47.9	-5.06511	-	3.01405	2.90452	2.91663	3.00759	3.05761	2.99942	3.20071	3.16884	3.18899	3.43563	3.45269	3.52051
Digoxin	HMDB0001917;LMST01120023	C06956	803.421	10.6864	pos	M+Na	C41H64O14	57.2	0	3.31232	20830-75-5	1.70557	1.45954	1.26569	1.48513	1.40233	1.55269	2.04608	2.09245	1.8614	2.37291	2.32064	2.21778
Actein	HMDB0247977	-	641.365	10.6864	pos	M+H-2H2O	C37H56O11	0	57.8	-4.84226	-	1.9861	1.99907	2.16403	2.59747	2.56883	2.51865	2.78077	2.79944	2.7744	2.94278	2.95778	2.9608
GPCho(4:0/14:1)	-	-	536.335	10.6659	pos	M+H	C26H50NO8P	36.2	0	-0.168103	-	3.39019	3.34991	3.35002	3.30491	3.29655	3.32465	3.5586	3.54535	3.58744	3.30252	3.31819	3.2948
Torvoside D	HMDB0029624	-	749.413	10.6557	pos	M+Na	C38H62O13	0	44.9	5.78718	-	3.09159	3.03618	3.04881	2.77659	2.75457	2.81116	2.80616	2.77035	2.76935	3.44461	3.44366	3.45291
Ganoderic acid L	HMDB0035885	-	534.319	10.6557	pos	M+	C30H46O8	0	41	-0.934959	102607-24-9	3.32579	3.25238	3.24588	3.29493	3.29886	3.32781	3.51814	3.50881	3.53936	3.31875	3.33663	3.33264
Alpha-Solanine	HMDB0034202	C20046	872.477	10.6456	pos	M+Na-H2O	C45H73NO15	0	46	-0.547969	20562-02-1	3.14664	3.08117	3.09727	2.24282	2.15068	1.98487	2.53049	2.53289	2.50848	3.03989	3.01807	3.01636
Ganoderic acid X	HMDB0035332	-	513.357	10.6456	pos	M+H	C32H48O5	0	61.2	-1.35317	86377-53-9	4.60027	4.58684	4.55554	3.96486	3.94663	3.97161	4.16654	4.15809	4.16098	4.59914	4.62105	4.60861
Beta-Citraurol	HMDB0035685	-	435.325	10.6456	pos	M+H	C30H42O2	0	61	-1.08155	57593-78-9	4.18228	4.194	4.14413	3.53221	3.50839	3.54309	3.69147	3.70299	3.71905	4.22586	4.25725	4.22628
Amasterol	HMDB0030054	-	417.315	10.6456	pos	M+Na-H2O	C28H44O2	0	40.3	3.31534	85643-78-3	3.90485	3.88587	3.8277	3.3172	3.27832	3.27262	3.4501	3.45954	3.45552	3.86362	3.90391	3.85953
Enoxolone	HMDB0011628;HMDB0244828	C02283	471.346	10.6354	pos	M+H	C30H46O4	46.5	0	-1.74846	1449-05-4;471-53-4	3.79051	3.80948	3.7514	3.12934	3.09278	3.18663	3.1619	3.19158	3.24502	3.75636	3.7585	3.74622
16beta-16-Hydroxy-3-oxo-1,12-oleanadien-28-oic acid	HMDB0040711	-	523.34	10.6251	pos	M+CH3OH+Na	C30H44O4	0	48.9	2.25671	77625-72-0	0.00849235	0.00784623	0.0076715	0.753017	0.921778	1.16646	0.0961123	0.634222	0.716539	0.00763347	0.00770569	1.10662
PIP(22:4(10Z,13Z,16Z,19Z)/PGF2alpha)	HMDB0280417	-	1029.51	10.5644	pos	M+H-2H2O	C51H86O19P2	0	41.8	-4.67491	-	2.53757	2.50903	2.5089	1.45275	1.45392	1.47087	1.44318	1.44133	1.43848	2.39839	2.4537	2.5182
Ganoderic acid Mc	HMDB0035725	-	631.383	10.5542	pos	M+H	C36H54O9	0	43.7	-2.26034	-	3.71055	3.69467	3.64386	4.07841	4.02463	4.09386	3.87006	3.83581	3.87163	3.40716	3.40389	3.41052
Beta-Citraurinene	HMDB0035686	-	419.33	10.5542	pos	M+H	C30H42O	0	43.7	-2.32892	58947-97-0	3.54825	3.56118	3.50837	3.93936	3.86284	3.92366	3.81118	3.77295	3.82417	3.12429	3.13776	3.12155
Nonactin	HMDB0255706	C11186	741.42	10.5444	pos	M+Na-H2O	C40H64O12	0	68.1	1.24771	6833-84-7	2.97464	2.91233	2.8797	1.67845	0.936758	1.67495	1.81662	1.79554	1.67895	2.00591	1.84183	2.00388
22-Angeloylbarringtogenol C	HMDB0032835	-	577.387	10.5444	pos	M+Na-H2O	C35H56O6	0	52.5	-0.0823254	200492-43-9	3.53662	3.50501	3.46646	3.08237	3.01471	3.03949	3.1166	3.09607	3.13387	3.10616	3.11005	3.07116
Cynarasaponin J	HMDB0039560	-	925.474	10.5037	pos	M+H-H2O	C47H74O19	0	52	-5.44561	117804-15-6	3.19193	3.12303	3.13522	2.74569	2.72908	2.75989	2.35396	2.15853	2.28671	2.48043	2.42995	2.44275
Phytocassane B	HMDB0041055	-	367.248	10.5037	pos	M+CH3OH+H	C20H30O4	0	41.1	-0.385942	166547-22-4	2.31361	2.3577	2.12325	2.47087	2.59561	2.32401	2.51307	2.41728	2.51054	2.29488	2.10306	2.12273
3-Deoxyestradiol	-	C14239	257.19	10.4834	pos	M+H	C18H24O	43.9	0	-1.91278	2529-64-8	2.87941	2.89688	2.72373	2.96267	2.89642	2.94305	3.01324	2.96359	3.03915	2.79759	2.87109	2.83761
(+)-Menthone	HMDB0035783	C11390	172.169	10.4536	pos	M+NH4	C10H18O	0	40.9	-0.593754	3391-87-5	2.95825	2.91347	2.93637	2.9239	2.93527	2.84842	2.93565	2.97849	3.1162	2.84664	2.887	2.93903
Octadeca-6,8,10,12-tetraenoic acid	-	-	277.216	10.4331	pos	M+H	C18H28O2	55.1	0	-1.07465	-	2.42398	2.30655	2.22283	2.3429	2.38518	2.40673	2.59054	2.58998	2.61353	2.30002	2.28728	2.39664
LysoPE(0:0/24:6(6Z,9Z,12Z,15Z,18Z,21Z))	HMDB0011499	-	558.295	10.4229	pos	M+Na-H2O	C29H48NO7P	0	41.8	-2.63098	-	1.64253	1.59569	1.59921	1.05228	1.05338	1.06942	1.09181	1.0415	1.20545	1.45882	1.36206	1.47955
20-hydroxy-fusarin	-	-	404.207	10.4126	pos	M+H	C22H29NO6	58.2	0	-0.437928	-	3.62248	3.5677	3.55015	3.52219	3.52485	3.54905	3.4612	3.51053	3.47683	3.55622	3.56647	3.56832
1-Phenylethanol	HMDB0032619	C07112	105.07	10.4126	pos	M+H-H2O	C8H10O	0	95.7	-0.882618	98-85-1	2.79176	2.77072	2.79829	2.79283	2.83372	2.90706	2.7652	2.7674	2.82652	2.79885	2.83325	2.82421
28-Glucosyloleanolic acid 3-arabinoside	HMDB0036963	-	715.437	10.3818	pos	M+H-2H2O	C41H66O12	0	48.1	-6.31477	93091-75-9	3.28459	3.21259	3.21726	3.11375	3.18228	3.18868	3.22343	3.27021	3.24377	3.42021	3.4252	3.43941
8-hydroxy-13Z-octadecene-9,11-diynoic acid	LMFA02000199	-	291.195	10.3111	pos	M+H	C18H26O3	40.9	0	-0.836934	-	3.08886	3.00355	3.00377	3.48108	3.47132	3.49743	3.53544	3.52607	3.51917	3.06566	3.04648	3.05308
28-Glucosyloleanolic acid 3-[rhamnosyl-(1->2)-galactosyl-(1->3)-glucuronide]	HMDB0040859	-	1117.54	10.2911	pos	M+H	C54H84O24	0	52.2	0.00497702979675	-	3.03959	2.99528	3.03949	1.2468	1.34573	1.4362	1.64785	1.56456	1.86807	1.39774	1.69754	1.60731
Soyasaponin A3	HMDB0038608	-	923.495	10.2911	pos	M+H-2H2O	C48H78O19	0	51.5	-4.69595	114077-04-2	3.04792	3.03138	3.09177	2.61833	2.6486	2.64025	2.43758	2.29469	2.45225	2.48235	2.46186	2.44052
2,3,23-Triacetylsericic acid	HMDB0034503	-	631.383	10.2911	pos	M+H	C36H54O9	0	44.7	-1.42515	58096-15-4	4.15733	4.10495	4.07463	3.89377	3.86651	3.86588	3.9423	3.95145	3.90312	3.44789	3.45063	3.46636
18-Dehydroursolic acid 3-arabinoside	HMDB0037908	-	587.393	10.2911	pos	M+H	C35H54O7	0	57.9	-1.45341	356785-74-5	2.37868	2.39088	2.4097	1.74883	1.39989	1.90034	2.30467	2.28653	2.18375	0.835144	1.07251	1.22414
Saringosterol 3-glucoside	HMDB0029767	-	573.414	10.2911	pos	M+H-H2O	C35H58O7	0	61.2	-0.915797	-	0.607608	0.191631	0.01693	1.91422	1.83648	2.29729	2.7801	2.82495	2.89685	0.107138	1.25681	1.15531
Glycyrrhetaldehyde	-	C20511	455.351	10.2911	pos	M+H	C30H46O3	72.3	0	-1.54774	-	3.91498	3.84967	3.82173	3.88328	3.83553	3.84945	3.88785	3.88976	3.83351	3.22497	3.23074	3.25272
Manglupenone	HMDB0030395	-	437.341	10.2911	pos	M+H	C30H44O2	0	64.4	-0.919173	152369-65-8	4.31197	4.25027	4.1907	4.07656	4.04417	4.04503	4.06487	4.07307	3.99586	3.5126	3.50515	3.52497
8'-apo-beta-Carotenol	LMPR01070298	C06733	419.33	10.2911	pos	M+H	C30H42O	53.6	0	-1.89518	-	4.10696	4.03354	3.97611	3.6913	3.64316	3.64604	3.68388	3.65609	3.59748	3.23781	3.25432	3.26429
(S)-(+)-alpha-Phellandrene	HMDB0034970	C11391	137.132	10.2911	pos	M+H	C10H16	64.7	0	0.448161	2243-33-6	2.81409	2.56157	2.53273	3.07085	3.0171	3.13481	2.97486	2.95199	2.87589	2.74969	2.71086	2.69606
Myriocin	HMDB0242536;LMFA01060203;LMSP01080020	C19914	402.284	10.2811	pos	M+H	C21H39NO6	53.5	0	-1.85717	35891-70-4	2.21524	2.27295	2.23329	2.77184	2.79424	2.82232	2.76308	2.75657	2.78206	2.34584	2.35437	2.22063
Soyasapogenol C	HMDB0034506	C17422	441.371	10.2309	pos	M+H	C30H48O2	72.4	0	-3.61441	595-14-2	1.87811	1.82897	1.89313	2.67872	2.68091	2.63192	2.35567	2.34961	2.30983	2.02086	2.04825	1.9868
Nordihydrocapsiate	HMDB0034779	-	295.19	10.2208	pos	M+H	C17H26O4	85.3	0	-0.823679	-	2.15157	2.15574	2.14863	2.49414	2.51794	2.5401	2.65555	2.65521	2.67438	2.03022	2.10204	2.01018
Sintaxanthin	HMDB0035640	-	413.32	10.1084	pos	M+H-H2O	C31H42O	0	42.4	-1.88252	4586-97-4	2.28815	2.28542	2.31778	2.25882	2.17334	2.27012	2.28351	2.22936	2.30989	2.38621	2.41143	2.39173
Alpha-Peroxyachifolide	HMDB0039575	-	753.311	10.0979	pos	2M+H	C20H24O7	0	50.3	-0.339852	-	2.0524	1.99554	2.08867	2.82082	2.82444	2.81203	2.60536	2.61781	2.54773	2.40568	2.38697	2.40186
Betaenone A	-	-	367.248	10.0774	pos	M+H	C21H34O5	35	0	-1.07495	-	2.97823	2.90588	2.91773	3.17953	3.21186	3.22145	3.13189	3.14834	3.13148	3.03959	3.03977	2.9928
Dg(16:0/pgj2/0:0)	HMDB0295463	-	701.494	10.0671	pos	M+CH3OH+Na	C39H66O7	0	46.1	-3.4353	-	2.59185	2.52369	2.61385	1.17501	1.22522	1.13375	0.972212	0.754267	0.911561	1.63597	1.55633	1.53556
Ganoderiol C	HMDB0037781	-	573.414	10.0364	pos	M+CH3OH+Na	C32H54O5	0	52.8	2.76907	114567-44-1	2.80033	2.7387	2.80258	0.016887	0.0169334	0.190834	1.34831	0.0164412	0.663344	1.98063	1.82152	1.95145
12-Hydroxydodecanoic acid	HMDB0002059	C08317	221.153	10.0364	pos	M+Na-H2O	C12H24O3	0	41.3	6.72557	505-95-3	2.17988	2.01569	1.99517	2.59561	2.58536	2.66355	2.59384	2.55496	2.66915	1.96845	1.97954	1.92995
Pitheduloside A	HMDB0031357	-	749.439	10.0266	pos	M+H-H2O	C41H66O13	0	56.4	-9.80812	78285-89-9	3.34702	3.29541	3.34272	2.66751	2.6698	2.68534	2.63882	2.59064	2.68575	2.97384	2.91834	2.98417
1-palmitoyl-dihydroxyacetone-phosphate	HMDB0062190	C01192	431.219	10.0162	pos	M+Na	C19H37O7P	0	40.1	4.94633	17378-38-0	3.28811	3.25193	3.25411	3.55978	3.5748	3.58266	3.63166	3.61821	3.62368	3.31397	3.33318	3.33038
Melilotussaponin O1	HMDB0031965	-	1097.55	9.9353	pos	M+Na	C53H86O22	0	41.9	-1.85774	-	1.86928	1.6424	1.91572	1.21189	1.45882	1.09618	0.569627	0.568227	0.566069	2.49819	2.52591	2.5259
(3alpha,20R,24Z)-3-Hydroxy-21-oxoeupha-8,24-dien-26-oic acid	HMDB0033213	-	471.346	9.9253	pos	M+H	C30H46O4	0	47.7	-2.31529	195204-05-8	3.70699	3.67023	3.64065	3.18632	3.18468	3.17683	3.11256	3.16012	3.11656	3.44165	3.48857	3.46917
2-trans,6-trans-Farnesal	HMDB0060356	C03461	203.179	9.9051	pos	M+H-H2O	C15H24O	0	40.2	-4.16693	502-67-0	1.95857	1.78967	1.80978	1.98882	1.9728	1.94967	2.29341	2.28898	2.27818	1.81114	1.7808	1.73912
Arg-Ser-Ser	-	-	349.18	9.8844	pos	M+H	C12H24N6O6	52.3	0	-7.83075	-	2.25132	2.13121	2.18294	2.4467	2.41469	2.44746	2.41811	2.48176	2.48782	2.3594	2.36901	2.39045
Limonexic acid	HMDB0036075	-	503.191	9.8231	pos	M+H	C26H30O10	0	59	-0.480624	99026-99-0	2.62493	2.61348	2.60943	2.67651	2.66564	2.69571	2.07788	2.0771	2.00841	2.63429	2.63601	2.65849
9alpha-(3-Methylbutanoyloxy)-4S-hydroxy-10(14)-oplopen-3-one	HMDB0039171	-	354.267	9.8129	pos	M+NH4	C20H32O4	0	48.9	8.84441	348113-04-2	2.02075	1.8743	1.87827	2.82926	2.81226	2.73394	2.84986	2.68651	2.69569	1.86854	1.95501	2.19649
Physalolactone B	HMDB0034200	-	518.35	9.7828	pos	M+NH4	C30H44O6	0	57.8	3.81844	78916-78-6	2.56427	2.53077	2.53897	2.79886	2.77507	2.75682	2.53918	2.48906	2.51116	2.29708	2.40515	2.26361
(+)-Nuciferal	-	-	217.158	9.7321	pos	M+H	C15H20O	47.6	0	-3.90335	-	1.01868	1.27061	1.47221	2.08169	2.05633	2.11675	2.1256	2.15002	2.14104	0.548514	1.07867	0.683038
Ala-Ala-Leu-Arg-Ala	-	-	501.32	9.7116	pos	M+H	C21H40N8O6	50.8	0	11.4038	-	1.35714	1.32404	1.31464	2.69912	2.67832	2.73603	3.00924	3.00124	2.98662	1.93627	1.82659	1.80955
Albocycline M-7	-	-	325.201	9.6711	pos	M+H	C18H28O5	35.3	0	-0.731208	-	2.58758	2.52209	2.53952	3.2089	3.22972	3.25487	3.19842	3.19205	3.17578	2.59817	2.59923	2.59669
Leukotriene F4	HMDB0006465	C06462	551.283	9.6408	pos	M+H-H2O	C28H44N2O8S	0	44.2	7.42131	-	2.47518	2.42147	2.40082	1.95538	1.89826	1.9285	1.78567	1.81887	1.7662	2.55682	2.52805	2.57022
Soyasapogenol B	HMDB0034648	C08980	481.366	9.6095	pos	M+Na	C30H50O3	0	60.7	2.51682	595-15-3	3.08172	3.01058	3.0116	2.6659	2.71437	2.75996	1.90953	1.86642	1.88383	1.86279	1.81213	1.87287
Momordicoside L	HMDB0035917	-	657.4	9.5991	pos	M+Na	C36H58O9	0	48.1	3.74224	81348-83-6	3.44537	3.39911	3.39112	2.86683	2.88085	2.925	2.73499	2.74116	2.73791	2.90334	2.87871	2.86478
3alpha-Corosolic acid	HMDB0041043	-	495.345	9.5788	pos	M+Na	C30H48O4	0	49.5	0.916724	164920-64-3	3.37585	3.29675	3.30033	2.32078	2.39116	2.39812	2.34452	2.42674	2.28617	2.78143	2.80356	2.83351
Euscaphic acid	HMDB0036651	C17890	471.346	9.5685	pos	M+H-H2O	C30H48O5	0	65.2	-2.48591	53155-25-2	3.13668	3.1039	3.12893	2.72453	2.80343	2.78144	2.55475	2.499	2.47268	2.70225	2.69621	2.72098
Pectenotoxin 7	HMDB0032711	-	927.412	9.5585	pos	M+K	C47H68O16	0	70.6	-2.30616	-	2.87506	2.86074	2.87535	3.33739	3.34927	3.34025	3.30662	3.30984	3.29298	3.00264	2.99026	2.98053
Ambolic acid	HMDB0035713	-	525.393	9.5585	pos	M+CH3OH+Na	C31H50O3	0	47.8	3.63719	13878-93-8	2.48894	2.38489	2.43213	1.45016	1.5565	1.6056	1.33354	1.32133	1.25019	1.88605	1.84612	1.84135
Erinacine D	HMDB0031896	-	479.3	9.5481	pos	M+H	C27H42O7	0	49.1	-1.47134	157397-40-5	1.9377	1.92021	1.98021	2.56651	2.56889	2.54298	2.861	2.85647	2.85257	2.12429	2.10027	2.1042
(9Z,11E)-(13S)-13-Hydroperoxyoctadeca-9,11-dienoic acid	HMDB0003871	C04717	313.238	9.5481	pos	M+H	C18H32O4	66.1	0	0.41692	33964-75-9	2.98022	2.94158	2.93796	3.52607	3.532	3.55568	3.73504	3.74831	3.72602	2.74022	2.75264	2.74942
Ecklonialactone A	-	-	291.196	9.538	pos	M+H	C18H26O3	56	0	1.23099	-	3.40549	3.34381	3.37027	3.86576	3.84681	3.8793	3.87281	3.88018	3.86817	3.21083	3.21894	3.20153
Carnosol	HMDB0002121	C09069	331.188	9.5276	pos	M+H	C20H26O4	35.9	0	-8.28877	5957-80-2	2.18264	2.1216	2.15586	2.59808	2.54933	2.63093	2.67056	2.67971	2.69	1.93712	1.91792	1.91757
5(6)-EpETrE-EA	LMFA08040032	-	364.283	9.5178	pos	M+H	C22H37NO3	45.4	0	-3.63457	-	1.05703	1.02549	1.01656	1.06812	1.06923	1.08532	1.05905	1.0573	1.0546	1.0146	1.01833	1.02064
Tsugaric acid A 21-glucosyl ester	HMDB0033425	-	683.419	9.4975	pos	M+Na	C38H60O9	0	49.1	9.39179	205119-13-7	2.91063	2.86631	2.88623	1.11185	1.24167	1.64184	1.09083	1.22	1.13812	1.82483	1.9	1.85864
(3b,16b,20R)-Pregn-5-ene-3,16,20-triol 3-glucoside	HMDB0041331	-	461.289	9.4673	pos	M+H-2H2O	C27H44O8	0	54.4	-0.781424	171828-53-8	2.71357	2.62216	2.63922	2.86607	2.87427	2.90952	3.10436	3.13899	3.1003	2.83226	2.82159	2.82018
2-Polyprenyl-3-methyl-6-methoxy-1,4-benzoquinone	HMDB0060353	C17561	289.179	9.4673	pos	M+H	C18H24O3	0	46.4	-3.84141	-	1.89058	1.85635	1.84662	2.04813	2.10816	2.17188	2.09536	1.97404	2.06085	1.84448	1.84854	1.85107
Hovenoside D	HMDB0035746	-	1157.57	9.4573	pos	M+H-2H2O	C57H92O26	0	54.3	-3.56931	68144-22-9	2.52253	2.50495	2.51082	2.35863	2.50223	2.57612	0.809954	0.808334	0.805836	1.45801	1.37616	1.33886
Camellenodiol	HMDB0035735	-	425.34	9.4573	pos	M+H-H2O	C29H46O3	0	41.2	-4.1403	81426-91-7	2.69431	2.66804	2.68932	1.62399	1.76583	1.65065	1.29263	1.31786	1.47306	1.89689	2.00061	2.00536
Pc(18:4/0:0)	LMGP01050040	-	516.308	9.4268	pos	M+H	C26H46NO7P	41.7	0	-1.47598	-	2.63997	2.5772	2.58491	2.34037	2.34277	2.42655	2.6936	2.72061	2.73595	2.51158	2.56988	2.56943
Ursololactone	HMDB0036674	-	499.377	9.3964	pos	M+H	C32H50O4	41.4	0	-2.08345	28290-51-9	2.49118	2.44463	2.39469	3.14573	3.14894	3.15366	3.12411	3.11115	3.0725	2.50632	2.51692	2.53268
Alpha-Tocopherolquinone	HMDB0034408	-	451.355	9.3964	pos	M+Na-H2O	C29H50O3	0	48.4	-1.29183	7559-04-08	0.875222	1.25327	1.0621	2.3126	2.25733	2.29542	2.17167	2.15555	2.18098	1.24941	1.26598	1.26332
6-Deoxyerythronolide B	LMPK04000002	C03240	369.264	9.3861	pos	M+H-H2O	C21H38O6	39	0	1.32025	15797-36-1	1.97089	2.02864	1.96524	2.05657	2.048	2.05339	2.42139	2.42701	2.44842	2.30588	2.25424	2.24808
Pc(17:1/0:0)	LMGP01050002	-	508.339	9.3151	pos	M+H	C25H50NO7P	36.8	0	-0.995015	-	1.92486	1.85579	1.83502	1.15595	1.48948	0.893832	1.57641	1.63501	1.75748	2.05551	1.99762	2.00519
Rubiarboside G 28-al	-	-	814.492	9.2945	pos	M+NH4	C42H68O14	43.2	0	-3.2522	-	1.92675	1.8597	1.85561	2.58802	2.5313	2.55346	2.44044	2.49089	2.45818	2.03933	2.03024	2.06504
Germacrone 4,5-epoxide	HMDB0035889	C17489	235.169	9.2945	pos	M+H	C15H22O2	0	50.7	-0.739535	92691-35-5	2.33517	2.30304	2.31906	2.78622	2.66798	2.84099	2.74125	2.6987	2.69211	2.24784	2.26353	2.14267
Glabrolide	HMDB0034515	-	501.356	9.224	pos	M+CH3OH+H	C30H44O4	0	50.7	-2.00259	10401-33-9	2.27028	2.27046	2.24325	0.588119	0.58902	0.602122	1.98952	2.00712	1.96506	2.19444	2.17923	2.15919
Gly-Lys-Arg	HMDB0252886	-	324.217	9.194	pos	M+H-2H2O	C14H29N7O4	0	50.9	7.65924	-	2.99639	2.94682	2.9158	2.81308	2.86565	2.81759	3.02136	3.02411	3.01132	3.06423	3.05521	3.06486
Hv-NCC-1	HMDB0039005	-	643.274	9.1836	pos	M+H-2H2O	C35H42N4O10	0	58.4	-3.40402	135972-64-4	2.27212	2.27844	2.25464	2.30507	2.28011	2.2883	2.07665	2.01668	1.82271	2.4016	2.41185	2.42111
Dehydrocurdione	HMDB0035407	C16949	235.169	9.1738	pos	M+H	C15H22O2	0	66.9	-0.351295	38230-32-9	2.38501	2.29808	2.2844	2.73122	2.74555	2.76242	2.8378	2.86997	2.83798	2.08462	2.08526	2.08919
Cis-p-Menthane-1,7,8-triol	HMDB0034783	-	211.132	9.1436	pos	M+Na	C10H20O3	0	65.2	9.18319	154843-72-8	0.642609	0.809135	0.510026	2.12465	2.09298	2.13941	2.11767	2.10662	2.1754	0.748458	0.751645	0.513147
Soyasapogenol E	HMDB0034652	C17420	479.349	9.1133	pos	M+Na	C30H48O3	0	50.9	-0.727509	6750-59-0	2.14498	2.1395	2.16684	2.15865	2.17661	2.17199	2.33071	2.40951	2.35479	2.4185	2.47073	2.4901
Ala-Arg-Tyr	-	-	409.218	9.1133	pos	M+H	C18H28N6O5	78.3	0	-2.46733	-	1.88381	1.68414	1.80784	1.74806	1.81105	1.7288	1.83767	1.90234	1.86587	1.52837	1.60821	1.6075
Hupehemonoside	-	-	592.383	9.1033	pos	M+H	C33H53NO8	39.9	0	-2.53715	-	2.0122	1.97451	2.02645	2.44191	2.41739	2.46923	2.46952	2.50068	2.46007	2.03055	2.13776	2.06282
Geranylfarnesyl diphosphate	HMDB0012231	C04217	560.293	9.0725	pos	M+ACN+H	C25H44O7P2	0	51	4.79607	-	0.520981	0.497038	0.490336	1.23783	1.23679	1.31876	1.65903	1.57031	1.65765	1.09851	1.18186	0.848131
Auxin b	HMDB0038484	-	311.221	9.0318	pos	M+H	C18H30O4	0	61.8	-0.979271	-	2.6229	2.57344	2.58295	3.17578	3.20285	3.21508	3.25343	3.26451	3.24344	2.55653	2.61007	2.54781
Soyasaponin IV	HMDB0039518	-	789.44	9.0216	pos	M+Na	C41H66O13	0	66.9	0.729749	108906-97-4	4.02842	3.99276	3.9827	3.19896	3.20914	3.21396	2.09157	2.1254	2.19846	3.31841	3.34545	3.34188
Cdp-dg(pgj2/22:3(10z,13z,16z))	HMDB0292356	-	1187.56	9.0115	pos	M+ACN+Na	C55H87N3O17P2	0	68.8	-5.29954	-	2.49858	2.34938	2.40385	0.706882	0.707858	0.722031	0.698923	0.69739	0.695026	0.66021	0.663437	0.665444
Tragopogonsaponin B	HMDB0037911	-	959.497	9.0115	pos	M+CH3OH+H	C50H70O16	0	70.3	-3.53529	134361-65-2	3.06606	3.12047	3.0707	2.34518	2.31498	2.2614	1.94633	1.9928	1.65648	0.696674	0.699974	0.934384
Azukisaponin III	HMDB0039352	C08930	793.435	9.0115	pos	M+H-H2O	C42H66O15	0	57.3	-2.60441	82801-38-5	3.1435	3.0889	3.10278	3.06323	3.0265	3.03881	2.95192	2.96117	2.98499	3.11681	3.08406	3.08101
12Z,15Z,18Z,21Z,24Z,27Z-triacontahexaenoic acid	LMFA01030840	-	441.372	9.0115	pos	M+H	C30H48O2	57	0	-1.55467	-	2.99001	2.9229	3.00782	3.47502	3.47364	3.50877	3.40106	3.40089	3.37931	2.88107	2.9449	2.94821
Mg(0:0/18:3(9,11,15)-oh(13)/0:0)	HMDB0260560	-	351.252	9.001	pos	M+H-H2O	C21H36O5	0	40.3	-2.65205	-	1.92491	1.79214	1.90109	2.20316	2.11172	2.0694	2.24408	2.31977	2.3111	1.8713	1.89495	1.88921
Alectrol	HMDB0041372	C09059	369.133	8.9503	pos	M+Na	C19H22O6	0	43.6	6.18931	143572-84-3	2.75655	2.65244	2.59182	3.1162	3.05644	3.10381	2.91693	2.97096	2.9479	2.80989	2.84626	2.76527
Alpha-Terpineol propanoate	HMDB0032052	-	228.196	8.9403	pos	M+NH4	C13H22O2	0	46.9	-0.604742	80-27-3	3.83152	3.79414	3.83996	3.80803	3.82435	3.82835	3.76813	3.79137	3.79097	3.83785	3.82115	3.83613
Gibberellin A37	HMDB0035047	C14161;C11859	364.212	8.9198	pos	M+NH4	C20H26O5	0	43.2	-0.589639	38231-54-8	1.45604	1.2549	1.14247	1.88906	1.85896	1.97901	2.03783	2.06968	2.08236	1.44922	1.70576	1.29022
Lys-Gly-Ala-Glu-Lys	-	-	532.307	8.8488	pos	M+H	C22H41N7O8	37.3	0	-3.33289	-	3.52279	3.48237	3.4653	3.40078	3.41592	3.41602	3.42406	3.43692	3.41979	3.42041	3.42861	3.40961
Kaempferol 3-(2',6'-di-(E)-p-coumarylglucoside)	HMDB0037436	-	741.181	8.8385	pos	M+H	C39H32O15	0	75.5	-0.533155	-	3.63199	3.9745	3.99189	4.00728	3.99899	4.06299	3.31113	3.34621	3.31712	3.77958	3.79224	3.77352
(ent-6alpha,7alpha)-6,7-Dihydroxy-16-kauren-19-oic acid	HMDB0036763	C11876	367.248	8.8385	pos	M+CH3OH+H	C20H30O4	0	57.7	-0.866151	26109-32-0	2.41529	2.32834	2.25863	2.39397	2.37457	2.4015	2.5322	2.52977	2.52637	2.51665	2.48531	2.51087
Manaarenolide B	-	-	369.227	8.8185	pos	M+H	C20H32O6	63.2	0	-1.32343	-	1.82451	1.76082	1.69756	1.64285	1.68927	1.57702	1.77779	1.82611	1.76719	1.63869	1.43498	1.41496
Dihydrocortisol	HMDB0003259	C05471	365.231	8.8087	pos	M+H	C21H32O5	0	81.6	-2.97043	1482-50-4	1.77399	1.69718	1.81558	2.17666	2.16601	2.17275	2.01229	2.03417	2.00707	1.78026	1.79674	1.63213
Jasmolone	HMDB0030039	-	181.122	8.8087	pos	M+H	C11H16O2	0	62.1	-0.67329	54383-66-3	3.14216	3.08512	3.10394	3.22405	3.21933	3.22394	3.29017	3.28435	3.2804	3.14106	3.15533	3.13472
PIP(22:3(10Z,13Z,16Z)/6 keto-PGF1alpha)	HMDB0280311	-	1119.54	8.7987	pos	M+Na	C52H90O20P2	0	42.4	-3.31337	-	2.76859	2.72675	2.80063	1.42533	1.42649	1.44341	1.41578	1.41393	1.41109	1.3688	1.44066	1.75643
Notoginsenoside G	HMDB0030902	-	999.493	8.7987	pos	M+K	C48H80O19	0	41.1	0.214075	193976-63-5	3.54122	3.47799	3.47816	0.298063	0.199946	0.206508	1.17411	0.786216	1.28715	2.73533	2.74754	2.75795
Mucronine D	HMDB0029335	C10009	679.419	8.7987	pos	M+NH4	C37H51N5O6	0	45.3	1.87954	38496-00-3	4.21951	4.18951	4.15627	2.3917	2.34956	2.40452	2.79136	2.85461	2.84854	3.57218	3.56569	3.57768
Hydroxypelenolide	HMDB0036663	-	307.189	8.7987	pos	M+CH3OH+Na	C15H24O3	0	54.1	5.64355	17909-94-3	0.713419	0.615854	0.608396	2.38219	2.39561	2.43356	2.35199	2.35526	2.37436	1.51605	1.38224	1.3777
2,2,6,7-Tetramethylbicyclo[4.3.0]nona-1(9),4-diene-7,8-diol	HMDB0036686	-	209.153	8.7678	pos	M+H	C13H20O2	0	47.2	-0.790976	99901-24-3	2.28676	2.21734	2.2263	2.11092	2.15731	2.00435	1.7218	1.75157	1.71238	2.54612	2.59433	2.52573
Caloxanthin sulfate	LMPR01070148	-	647.378	8.7181	pos	M+H-H2O	C40H56O6S	36.2	0	2.0148	-	3.59313	3.43153	3.48152	3.0975	3.10509	3.13263	2.88817	2.85755	2.83555	3.13317	3.14326	3.11577
Gypsogenin	LMPR0106150010	C08950	471.346	8.7181	pos	M+H	C30H46O4	73.9	0	-2.06622	639-14-5	3.7122	3.58486	3.58944	3.46119	3.50245	3.51197	3.26204	3.22427	3.2192	3.37479	3.40531	3.37777
Curcumin	HMDB0002269;HMDB0034401;HMDB0002269	C10443	391.117	8.6478	pos	M+Na	C21H20O6	69	0	4.86181	458-37-7	2.80308	2.68494	2.67277	3.04668	2.98523	3.03098	2.79378	2.68957	2.74451	2.8451	2.84913	2.85273
Pimecrolimus	HMDB0014481	-	810.457	8.6378	pos	M+H	C43H68ClNO11	0	42.6	1.99319	137071-32-0	2.59779	2.58154	2.51507	3.25737	3.25599	3.27517	2.90042	2.91731	2.91431	2.23586	2.26785	2.2452
Quercetin 3-triglucoside	HMDB0302889	-	771.19	8.6175	pos	M+H-H2O	C33H40O22	0	56.1	-9.49817	-	2.42931	2.42169	2.45824	2.09307	2.06369	2.06829	1.94326	1.94136	1.93844	1.89489	1.93855	1.90459
Barringtogenol C	HMDB0034525	C08931	513.356	8.5775	pos	M+Na	C30H50O5	0	58.3	2.21938	17304-24-4;13844-01-4	2.77546	2.83321	2.79929	2.606	2.56459	2.66742	2.6418	2.56014	2.68482	3.05027	3.03292	3.02811
Thujyl 19-trachylobanoate	HMDB0036840	-	439.356	8.5673	pos	M+H	C30H46O2	0	40.1	-1.76384	-	2.77751	2.6447	2.55925	3.81041	3.78238	3.83578	2.93333	2.95113	2.91341	2.92551	2.95101	2.92716
2alpha,3alpha-(Difluoromethylene)-5alpha-androstan-17beta-ol acetate	-	C15322	367.248	8.5673	pos	M+H	C22H32F2O2	41.5	0	9.14739	-	2.25742	2.26989	2.16583	2.32958	2.39267	2.4958	2.31285	2.29311	2.26151	2.7276	2.70332	2.72578
Methylgingerol	HMDB0029852	-	309.206	8.5572	pos	M+H	C18H28O4	35.1	0	-0.509218	-	2.80128	2.73685	2.70995	3.21561	3.17305	3.23133	3.25106	3.25974	3.24516	2.7893	2.78783	2.75432
Medioresinol	HMDB0254405	C22585	393.133	8.5265	pos	M+Na-H2O	C21H24O7	0	52.5	4.37473	40957-99-1	3.12518	3.1185	3.08884	3.23002	3.24512	3.30302	2.85068	2.88975	2.86213	2.95955	3.00442	3.04317
Zizyberanalic acid	HMDB0036847	-	471.346	8.4958	pos	M+H	C30H46O4	36	0	-2.31734	67594-73-4	2.92718	3.1717	3.16948	2.83193	2.81083	2.88207	2.46756	2.37168	2.38807	3.00006	2.96918	2.97619
Olitorin	HMDB0034361	-	735.3	8.465	pos	M+K	C35H52O14	0	56.2	1.21594	13289-20-8	2.63055	2.57341	2.57069	3.4216	3.39755	3.44238	3.16603	3.15122	3.16281	2.4252	2.47295	2.43026
Methyl [6]-Shogaol	-	-	291.195	8.4352	pos	M+H	C18H26O3	62.1	0	-0.602726	-	3.06072	3.0122	2.99682	3.36777	3.35339	3.38985	3.40595	3.39591	3.39839	3.15417	3.10809	3.13279
Andrographolide	HMDB0248395	C20214	351.214	8.415	pos	M+H	C20H30O5	0	94.8	-8.3159	5508-58-7	2.31994	2.25352	2.28131	2.47148	2.50144	2.58994	2.66972	2.646	2.62419	2.21929	2.21295	2.1981
Nandrolone phenpropionate	HMDB0015119	C08155	424.284	8.4052	pos	M+NH4	C27H34O3	0	52.2	-0.646176	62-90-8	2.61579	2.50656	2.4747	2.46281	2.38433	2.45176	2.61528	2.62218	2.65876	2.55253	2.53072	2.51006
Alpha-Bisabolol oxide C	HMDB0038138	-	271.227	8.3545	pos	M+CH3OH+H	C15H26O2	0	45.8	0.881864	59861-08-4	2.71693	2.65794	2.65041	2.77704	2.75221	2.77082	3.04692	3.07292	3.0905	2.70651	2.70408	2.70481
Ingenol	HMDB0253484	C09112	349.199	8.3444	pos	M+H	C20H28O5	81.4	0	-6.11817	30220-46-3	1.68303	1.63295	1.70057	2.19126	2.15785	2.20484	2.09018	2.08164	2.11305	1.97154	1.98834	1.91288
Calenduloside E	HMDB0040851	C08964	615.388	8.3047	pos	M+H-H2O	C36H56O9	0	54.3	-1.84367	26020-14-4	3.47761	3.4727	3.48403	3.52863	3.51416	3.57036	3.68508	3.67234	3.67075	3.4325	3.41224	3.42222
Ganoderol A	HMDB0035728	-	439.356	8.2942	pos	M+H	C30H46O2	0	46.8	-1.25915	104700-97-2	3.51589	3.49065	3.49498	3.79114	3.77144	3.80247	3.69547	3.68398	3.70261	3.61501	3.59006	3.5993
Pe(20:2/0:0)	-	-	506.325	8.284	pos	M+H	C25H48NO7P	38	0	1.87203	-	2.82797	2.67505	2.70532	2.86563	2.84562	2.88679	2.94068	2.94215	3.00748	2.87578	2.84457	2.86778
Nelfinavir	HMDB0014365	C07257	568.326	8.2738	pos	M+H	C32H45N3O4S	60	0	9.13257	159989-64-7	2.15029	1.77705	1.99955	2.43373	2.36005	2.41639	2.46656	2.45918	2.46905	1.88671	1.6031	1.66184
3',4',5'-Trimethoxytricetin 7-[rhamnosyl-(1->6)-glucoside]	HMDB0035439	-	617.192	8.2122	pos	M+H-2H2O	C30H36O16	0	60.5	8.72674	289915-88-4	0.693634	0.666194	0.658473	2.51222	2.51539	2.51214	0.695405	0.833184	0.779339	0.656775	0.659995	0.661996
Mg(pge1/0:0/0:0)	HMDB0260509	-	433.258	8.192	pos	M+Na-H2O	C23H40O7	0	59.6	2.87115	-	2.38939	2.37031	2.33361	3.22971	3.21674	3.24958	2.86139	2.87503	2.86992	2.46388	2.45966	2.4755
5-O-Galloylhamamelofuranose	HMDB0039366	-	315.072	8.1515	pos	M+H-H2O	C13H16O10	0	68.1	1.60174	90275-97-1	2.10132	2.07197	1.97082	3.17942	3.15937	3.19203	2.00504	2.04407	2.03758	1.73431	1.83403	1.70146
Glucosylgalactosyl hydroxylysine	HMDB0000585	-	525.174	8.131	pos	M+K	C18H34N2O13	0	46.8	9.84398	32448-35-4	2.35272	2.34133	2.29313	2.95277	2.92185	2.97575	2.86578	2.8903	2.83979	2.12566	2.13448	2.13684
Limonenecarboxylic acid	-	-	361.238	8.1007	pos	2M+H	C11H16O2	57.5	0	1.04659	-	2.17331	2.16701	2.09833	2.24571	2.2239	2.16745	2.34655	2.28703	2.31709	2.2617	2.2721	2.26878
Nortricycloekasantalic acid	HMDB0036817	-	181.123	8.1007	pos	M+H	C11H16O2	71.9	0	0.807928	59300-52-6	3.61948	3.57505	3.56925	3.668	3.68474	3.70618	3.77973	3.76175	3.77764	3.66257	3.6639	3.65012
Tragopogonsaponin C	HMDB0037912	-	957.482	8.0805	pos	M+H	C51H72O17	0	40.4	-2.34901	13436-66-3	3.02992	3.04163	3.0325	2.29528	2.27921	2.30699	0.899103	1.10461	1.10585	2.63375	2.66538	2.62327
Piperalol	HMDB0035767	-	307.19	7.9989	pos	M+CH3OH+Na	C15H24O3	0	42.4	8.04374	100288-35-5	2.39298	2.30457	2.25464	3.07469	3.08565	3.12568	3.11968	3.14378	3.1411	2.28668	2.28483	2.20034
Dihydrocapsiate	HMDB0034781	-	291.195	7.9575	pos	M+H-H2O	C18H28O4	0	49.6	-0.138929	-	0.660886	0.634009	0.626453	1.73354	1.93917	1.79069	1.76556	1.79651	1.74824	1.06976	0.650818	0.6299
Mg(0:0/pge1/0:0)	HMDB0260561	-	433.257	7.9177	pos	M+Na-H2O	C23H40O7	0	43.4	2.00139	-	1.88657	1.83525	1.67158	2.7308	2.64668	2.75216	2.74194	2.73434	2.75541	1.88278	1.55871	1.76554
4-n-Hexylphenol	-	C14465	179.143	7.9075	pos	M+H	C12H18O	40.9	0	0.2782	2446-69-7	3.18737	3.10833	3.2124	3.23698	3.25791	3.29107	3.40871	3.32846	3.35683	3.18378	3.19183	3.2614
4h-chromen-4-one	HMDB0032938	-	147.044	7.9075	pos	M+H	C9H6O2	35.4	0	-1.07491	491-38-3	3.79948	3.75755	3.76123	3.70597	3.68427	3.68335	3.70301	3.70027	3.70359	3.68696	3.73085	3.71073
Arg-Gly-Glu-Ser	HMDB0248575	-	486.174	7.8975	pos	M+K	C16H29N7O8	0	50.7	6.10758	-	2.99719	2.92208	2.86773	2.62758	2.80746	2.74501	2.78778	2.80346	2.7339	2.87786	2.88505	2.73558
Isariotin E	-	-	378.227	7.8875	pos	M+H	C21H31NO5	61.7	0	-1.51089	-	2.73502	2.80579	2.77618	3.04456	2.9846	3.04121	2.66979	2.66383	2.78144	3.08467	3.10133	3.07925
Ser-Phe-Tyr	-	-	416.183	7.8774	pos	M+H	C21H25N3O6	37.3	0	4.06613	-	1.30393	1.27103	1.67855	2.31891	2.26629	2.34924	1.78888	1.88184	1.94463	2.42931	2.37974	2.48633
Eriodictyol 7-(6-trans-p-coumaroylglucoside)	HMDB0039922	-	579.15	7.867	pos	M+H-H2O	C30H28O13	0	76.7	-0.226149	-	2.27144	2.27605	2.22737	3.32191	3.28478	3.31307	2.27266	2.34989	2.33592	2.17974	2.25576	2.39208
Coniferonic acid	LMFA01030355	-	277.216	7.867	pos	M+H	C18H28O2	45	0	-0.208489	-	2.88016	2.7014	2.73231	3.34834	3.29138	3.33815	3.33304	3.31581	3.29396	2.68014	2.70241	2.68696
Karajinone B	-	-	645.29	7.857	pos	M+CH3OH+H	C33H40O11	44.1	0	-1.43123	-	2.12378	2.29443	2.33591	1.85093	1.54703	1.67081	1.06982	0.852896	0.0788403	2.68952	2.6469	2.6294
3,7-Dimethyl-2,5-octadiene-1,7-diol	-	-	213.148	7.857	pos	M+H	C12H20O3	48.8	0	-0.915818	-	2.96953	2.86201	2.73811	3.33423	3.3006	3.31238	3.3086	3.29571	3.31276	2.79231	2.79643	2.6731
Viridiene	-	-	147.117	7.7561	pos	M+H	C11H14	70.6	0	-1.55475	-	2.84285	2.85031	2.81729	2.96788	2.98435	3.02716	3.13658	3.10886	3.15194	2.87174	2.89804	2.90319
Ieodomycin B	LMFA07040110	-	211.133	7.7461	pos	M+H	C12H18O3	50.4	0	-0.0200356	-	2.96277	2.94123	2.93194	3.09478	3.0931	3.13841	3.2345	3.23535	3.24715	2.9753	2.9979	2.99982
Norecasantalal	HMDB0036816	-	165.127	7.7461	pos	M+H	C11H16O	54.3	0	-0.869888	59300-38-8	3.02266	2.99561	3.05741	3.16714	3.15147	3.16353	3.32683	3.2934	3.30947	3.06447	3.0705	3.07371
Gancaonin L	HMDB0038901	-	387.144	7.6637	pos	M+CH3OH+H	C20H18O6	0	43	1.25801	129145-50-2	2.904	2.85347	2.85629	2.60261	2.57097	2.60306	2.71805	2.68985	2.72991	2.61581	2.64866	2.62187
Kuwanol E	HMDB0035941	-	615.241	7.6029	pos	M+H-2H2O	C39H38O9	0	40.3	5.11814	125850-38-6	3.21482	3.1804	3.10431	2.17275	2.1516	2.13334	2.21744	2.43195	2.23132	3.36726	3.39973	3.36051
Ononin	HMDB0033987	C10509	485.144	7.5322	pos	M+CH3OH+Na	C22H22O9	0	66.4	5.76391	486-62-4	3.71131	3.68583	3.63458	3.38983	3.40819	3.40735	3.14007	3.09479	3.17543	3.81888	3.85606	3.84049
Licoriphenone	HMDB0035182	-	373.164	7.4001	pos	M+H	C21H24O6	0	61.9	-0.0408504	129280-36-0	2.69975	2.6236	2.64424	3.07301	3.06596	3.0947	2.82462	2.80515	2.82584	2.54816	2.53447	2.55146
Gossypetin 8-glucuronide 3-glucoside	HMDB0039103	-	711.143	7.3696	pos	M+CH3OH+Na	C27H28O19	0	44.4	7.17342	135010-45-6	1.99493	2.00518	2.03309	2.12092	2.14762	2.18421	2.21587	2.13923	2.18576	2.18698	2.16081	2.16917
Harringtonolide	-	-	343.154	7.3392	pos	M+CH3OH+H	C19H18O4	64	0	-0.543989	-	2.9994	2.96259	2.96418	2.99015	2.99122	2.99148	2.66153	2.6281	2.67411	3.11454	3.11789	3.11071
Zedoarondiol	HMDB0036448	-	235.168	7.3087	pos	M+H-H2O	C15H24O3	0	45.2	-3.27473	98644-24-7	1.51865	1.64671	1.70989	2.02695	2.04447	2.03908	2.05384	1.99037	2.07175	1.80966	1.85715	1.86729
Oscr#20	LMFA13040084	-	347.244	7.2984	pos	M+H	C18H34O6	68	0	3.98174	-	1.73888	1.69047	1.71936	2.18036	2.17431	2.12223	2.41642	2.40867	2.46534	1.79329	1.84949	1.7799
Myricatomentoside I	HMDB0031536	-	522.234	7.1764	pos	M+NH4	C26H32O10	0	79.8	0.419049	191999-61-8	1.93902	1.9394	1.99356	2.40181	2.41103	2.33504	2.36619	2.36501	2.40245	2.12376	2.15371	2.08218
Oryzalic acid B	HMDB0038693	-	351.214	7.1662	pos	M+H	C20H30O5	0	42.8	-8.45797	-	1.80766	1.82747	1.70326	2.43911	2.4433	2.45726	2.4828	2.45604	2.47127	1.77844	1.71147	1.78584
2,6,10,10-Tetramethyl-1-oxaspiro[4.5]decan-6-ol	HMDB0037907	-	235.168	7.1662	pos	M+Na	C13H24O2	0	54.8	7.12184	53398-90-6	1.80796	1.66133	1.84873	2.01909	1.99421	2.04214	2.0904	2.01001	2.06595	1.74617	1.79075	1.73959
(+)-Prosopinine	-	C10167	314.27	7.1154	pos	M+H	C18H35NO3	39.3	0	2.53327	14058-39-0	2.31865	2.18993	2.38691	2.52048	2.60083	2.55798	2.62358	2.64412	2.60674	2.16776	2.07476	2.1062
3,5,7,2',6'-Pentahydroxyflavanone	-	-	287.055	7.0853	pos	M+H-H2O	C15H12O7	42	0	1.2247	-	3.48105	3.363	3.37828	3.41663	3.43635	3.41813	3.75271	3.73899	3.75386	3.46481	3.42466	3.44108
Syringetin	HMDB0304558;HMDB0304565;LMPK12112498	C11620	347.075	7.0358	pos	M+H	C17H14O8	39.5	0	-2.87431	4423-37-4	0.310536	0.293161	0.288345	0.600977	0.317412	0.326605	0.726042	0.31069	0.645517	0.28729	0.289291	0.290539
5-O-Caffeoylshikimic acid	HMDB0033999	C10434	337.091	7.0258	pos	M+H	C16H16O8	83.1	0	-1.592	73263-62-4	3.28788	3.35849	3.45943	3.02253	3.07796	2.92234	2.71181	2.70189	2.63588	3.32393	3.48152	3.4007
(8'R)-Neochrome	HMDB0030100	-	603.423	7.0154	pos	M+Na-H2O	C41H58O3	0	42.8	9.25892	59491-56-4	1.99421	1.95988	1.95012	2.00623	2.15042	2.09717	2.0869	2.13406	2.10216	1.94797	1.95205	1.95458
Weigelic acid	-	-	505.351	7.0154	pos	M+H	C30H48O6	55.9	0	-3.16241	-	0.125839	0.11737	0.115053	2.24708	2.25604	2.2065	2.25545	2.31424	2.25342	0.114547	0.115507	0.116107
9,10-eot	-	C16324	293.211	7.0154	pos	M+H	C18H28O3	91.6	0	0.746615	-	3.36207	3.35543	3.36522	3.69344	3.71235	3.70458	3.7268	3.74022	3.73935	3.3326	3.27593	3.29985
(-)Helicascolide B	-	-	213.149	7.0154	pos	M+H	C12H20O3	37.3	0	-0.145466	-	3.07886	3.14891	3.23672	3.29302	3.24548	3.34394	3.20641	3.21937	3.22762	3.00435	2.95911	2.92433
D-3-phenyllactic acid	HMDB0000563	C05607	131.049	7.0154	pos	M+H-2H2O	C9H10O3	47.8	0	-2.37112	7326-19-4	3.50054	3.21507	3.26325	2.95538	2.93514	2.86772	2.65557	2.74336	2.39943	3.39481	3.23424	3.2333
Fasciculol C	HMDB0035853	-	531.366	7.0054	pos	M+Na	C30H52O6	0	56	0.841167	65694-19-1	3.10176	3.01033	3.02784	1.49161	1.50012	1.56028	2.31642	2.19956	2.15891	1.94647	1.91023	1.75457
3-Demethylsimmondsin 2'-(Z)-ferulate	HMDB0034774	-	502.172	7.0054	pos	M+H-2H2O	C25H31NO12	0	58.9	1.84988	162290-39-3	2.4998	2.33748	2.29477	2.38981	2.38882	2.02667	1.90326	1.8651	1.83367	2.34605	2.40943	2.37906
Asiatic acid	HMDB0035782	C08617	471.346	7.0054	pos	M+H-H2O	C30H48O5	47.9	0	-2.1631	464-92-6;76964-07-3	3.38614	3.33583	3.34199	2.17719	2.18088	2.23377	2.62967	2.61066	2.60945	2.57671	2.51342	2.56207
(9Z,12Z,15Z)-(7S,8S)-Dihydroxyoctadeca-9,12,15-trienoic acid	-	C07357	311.221	7.0054	pos	M+H	C18H30O4	83.1	0	-1.95605	-	2.92232	2.94753	2.86493	3.25545	3.26365	3.2521	3.32249	3.2779	3.30984	2.76046	2.75219	2.7551
Cyclopassifloside VI	HMDB0035949	-	689.388	6.9951	pos	M+Na	C36H58O11	0	46.7	0.8013	292167-43-2	3.6293	3.59198	3.59951	2.72402	2.75517	2.76072	3.00192	2.99416	3.00088	2.90512	2.897	2.90166
Ile-Thr-Tyr	-	-	396.216	6.9646	pos	M+H	C19H29N3O6	67.5	0	8.82175	-	2.1079	2.01651	2.10822	2.47697	2.47822	2.52481	2.01165	2.01247	1.99695	1.9855	1.97453	1.96375
Cyanidin 3-glucogalactoside	HMDB0031468	-	616.145	6.9546	pos	M+Na-H2O	C27H31O16+	0	56.7	7.14589	142562-01-4	1.97541	1.9588	1.88091	2.04819	2.10281	2.15878	2.05662	1.99862	1.96241	2.15564	2.14266	2.20923
(2E)-9-hydroxynon-2-enoic acid	-	-	173.117	6.9238	pos	M+H	C9H16O3	62.3	0	-2.09907	-	2.53101	2.64364	2.59737	2.8696	2.86777	2.88711	2.99785	2.96156	2.9531	2.30373	2.22958	2.23166
10-hydroxy-2e-decenoic acid	LMFA01050157	-	151.112	6.9032	pos	M+H-2H2O	C10H18O3	35.4	0	1.54565	-	2.47695	2.39579	2.34383	2.26437	2.23625	2.38703	2.23548	1.85584	2.11417	2.58697	2.58563	2.55881
Dimoracin	HMDB0030068	-	599.211	6.8928	pos	M+H-H2O	C38H32O8	0	50.7	7.4476	84323-11-5	3.30194	3.23121	3.22839	3.15455	3.17327	3.17586	2.97571	2.98177	2.97077	3.67193	3.68337	3.69014
(-)-Catechin 3-O-gallate	HMDB0029255	-	425.085	6.8928	pos	M+H-H2O	C22H18O10	0	81.4	-3.16756	-	1.33408	1.35204	1.41685	2.15302	2.34438	2.39159	1.76092	1.69342	1.64197	0.822989	1.05523	1.0368
9-demethyl FR-901235	-	-	331.082	6.8928	pos	M+H	C17H14O7	79	0	0.88651	-	3.19524	3.13735	3.13885	3.25219	3.25867	3.27026	3.47615	3.49318	3.47096	3.43193	3.42452	3.4359
(+/-)-Jasmonic Acid	-	-	211.133	6.8616	pos	M+H	C12H18O3	41.7	0	-1.05913	-	2.26555	2.22057	2.24435	2.08102	2.10079	2.1134	2.30979	2.30719	2.25597	2.38635	2.47406	2.4961
Capsiate	HMDB0034780	C20203	307.19	6.8412	pos	M+H	C18H26O4	0	62.8	-2.98019	205687-01-0	0.960666	0.648253	0.62	1.98901	1.94691	1.98435	2.05993	2.0515	2.03018	0.618346	1.08393	0.643199
Nomilin	HMDB0035772	C08773	537.209	6.8312	pos	M+Na	C28H34O9	42.1	0	-0.357885	1063-77-0	3.45428	3.4133	3.40985	3.06233	3.04987	3.0788	3.31595	3.31971	3.29649	3.11237	3.1281	3.11179
Benzylazanium	-	-	147.044	6.8109	pos	M+K	C7H10N+	92.6	0	-5.82793	-	2.49578	2.31599	2.33826	1.20639	1.46274	1.04941	1.05573	0.694942	0.4947	1.32666	1.11609	1.25456
Foeniculoside I	HMDB0041556	-	847.243	6.7604	pos	M+Na-H2O	C48H42O14	0	44.6	8.05123	168010-10-4	2.66786	2.56139	2.59172	2.81019	2.76623	2.81741	2.78101	2.79136	2.78757	2.53071	2.52237	2.54895
3,5-Dimethoxycinnamic Acid	-	-	417.154	6.6481	pos	2M+H	C11H12O4	40.4	0	-2.08163	-	2.73133	2.63277	2.71233	2.23465	2.3217	2.29947	2.81038	2.78108	2.69693	2.80903	2.82305	2.83766
Apigenin 7-[feruloyl-(->2)-[glucuronyl-(1->3)]-glucuronyl-(1->2)-glucuronide]	HMDB0038302	-	975.196	6.6066	pos	M+H	C43H42O26	0	42.3	-7.74112	-	2.71165	2.66938	2.66826	1.94248	1.80896	1.96793	2.57567	2.58833	2.51738	2.37779	2.3499	2.37143
Macrophorin C	HMDB0030455	-	431.242	6.6066	pos	M+CH3OH+Na	C22H32O5	0	43.2	5.14864	85764-11-0	2.48138	2.45667	2.45472	3.01543	3.00784	3.02551	2.79842	2.78013	2.7802	2.33574	2.39481	2.33538
Cyanidin	HMDB0002708;LMPK12010002	C05905	287.054	6.5864	pos	M+	C15H11O6+	72.2	0	-5.75519	528-58-5;13306-05-3	2.33712	2.34042	2.20354	2.31659	2.58186	2.52236	2.07407	2.15352	1.7118	1.94407	2.02521	1.73793
Heliotrine	HMDB0253072	C10324	336.179	6.5764	pos	M+Na	C16H27NO5	38.6	0	3.77673	303-33-3	1.34964	1.34207	1.5608	1.90113	1.89605	1.77158	0.848117	1.2408	1.0854	1.31246	1.49396	1.56146
3',4',5,7-Tetrahydroxyisoflavanone	HMDB0041651	-	289.071	6.5664	pos	M+H	C15H12O6	0	47.4	0.864535	-	3.53132	3.51268	3.51843	3.48428	3.45714	3.46782	3.34869	3.36038	3.37332	3.56244	3.59286	3.61015
Salmeterol	HMDB0015073	C07241	398.268	6.5461	pos	M+H-H2O	C25H37NO4	44.4	0	-1.45432	89365-50-4	2.69132	2.74329	2.72599	2.80407	2.74796	2.81462	2.81838	2.75543	2.77078	2.81376	2.79163	2.75095
Quercetin 3-O-diglucoside	HMDB0301692	-	644.179	6.5361	pos	M+NH4	C27H30O17	0	65.6	-4.24255	117-39-5	3.03038	2.99637	2.98397	3.03684	3.02608	3.0527	2.94204	2.9214	2.88963	2.84217	2.89065	2.87637
2-Cinnamoyl-1-galloyl-beta-D-glucopyranose	HMDB0039189	-	445.113	6.5063	pos	M+H-H2O	C22H22O11	0	48.4	0.0941717	56994-83-3	2.95747	2.93345	2.97717	3.30956	3.34095	3.35369	2.98169	2.95384	2.92554	3.03758	3.06296	3.08927
2-Methoxy-estradiol-17b 3-glucuronide	HMDB0006765	C11131	483.203	6.4963	pos	M+Na-H2O	C25H34O9	0	46.2	6.45214	-	2.62947	2.60937	2.63745	3.02872	2.98748	3.07001	3.07431	3.02189	3.03464	2.76173	2.75958	2.78424
Purpurogallin	HMDB0256929	C09964	275.054	6.4963	pos	M+CH3OH+Na	C11H8O5	0	73.2	4.69324	569-77-7	1.35118	1.29861	1.5872	1.58076	1.62298	1.65152	1.97232	2.14534	1.83239	1.38063	1.40594	1.43841
Kaempferol-3-Glucoside-2-p-coumaroyl	-	-	595.146	6.4861	pos	M+H	C30H26O13	89.7	0	1.794	-	2.1736	2.24516	2.17211	3.3206	3.32671	3.32249	2.64281	2.68185	2.64111	2.38792	2.46973	2.46252
Vanillic acid	HMDB0000484	C06672	337.092	6.4663	pos	2M+H	C8H8O4	61.8	0	0.109567	121-34-6	2.81979	2.67822	2.73834	2.48338	2.46832	2.57329	2.41693	2.24199	2.41209	2.79091	2.7548	2.67481
3-Hydroxyphenylpyruvic acid	HMDB0011663	-	163.039	6.4663	pos	M+H-H2O	C9H8O4	0	42	-0.194506	-	3.73429	3.74162	3.71116	3.63218	3.59782	3.61722	3.49071	3.52649	3.519	3.71182	3.76031	3.72037
Asp-Met-Leu	-	-	378.173	6.4563	pos	M+H	C15H27N3O6S	40.7	0	10.9702	-	2.36296	2.34537	2.32219	1.89405	1.91268	2.01355	2.24575	2.18503	2.0481	3.00652	2.9503	2.95147
Oroxylin A glucoronide	HMDB0246212	-	461.106	6.4459	pos	M+H	C22H20O11	0	42.4	-4.16909	-	2.05932	2.02494	2.01517	2.44629	2.2939	2.40817	2.06152	2.05962	2.05669	2.01301	2.0171	2.01964
Gibberellin A20 13-glucoside	HMDB0033412	-	499.197	6.4156	pos	M+Na-H2O	C25H34O10	0	82.5	5.35309	73607-09-7	2.37047	2.36609	2.39878	1.82514	1.78005	1.8215	1.98797	1.85407	1.90468	2.25069	2.29998	2.25874
Xanthohumol B	HMDB0034867	-	371.149	6.3851	pos	M+H	C21H22O6	0	44.5	-0.684165	189308-10-9	2.83159	2.80882	2.81895	3.01805	2.99951	3.05786	3.00082	2.98152	2.98289	2.85142	2.85118	2.84622
Quercetagetin 3,4'-dimethyl ether	LMPK12112993	-	347.076	6.3644	pos	M+H	C17H14O8	37.1	0	-1.43425	-	2.48646	2.36952	2.35907	2.85413	2.94658	2.86972	3.00237	3.04686	2.99287	3.01275	2.95998	3.00476
Gibberellin A44	HMDB0036901	C12308	364.212	6.3438	pos	M+NH4	C20H26O5	0	59.6	-1.09876	36434-15-8	2.49435	2.41524	2.40346	2.14363	2.06943	2.11893	1.84133	1.79756	1.81063	1.90245	1.97044	1.85814
Glyceollidin I	HMDB0034026	-	373.164	6.3126	pos	M+CH3OH+H	C20H20O5	0	41.6	-2.93256	77979-21-6	2.51917	2.46876	2.40169	2.89837	2.87254	2.89355	2.86379	2.88267	2.83762	2.52385	2.55707	2.5126
Rose oxide (cis)	HMDB0304731	C10288	425.123	6.2921	pos	M+Na-H2O	C21H24O9	0	42.3	3.24301	-	3.4068	3.36465	3.36424	3.20769	3.20201	3.21091	2.99135	2.98925	2.98298	3.26437	3.29076	3.27238
8-Hydroxypinoresinol 4-glucoside	HMDB0033282	-	501.176	6.2614	pos	M+H-2H2O	C26H32O12	0	41.4	0.214299	-	2.73742	2.72629	2.70739	2.5501	2.57133	2.59253	2.50026	2.52754	2.51947	2.54518	2.5807	2.59505
Etoposide	HMDB0014911	C01576	630.217	6.2511	pos	M+ACN+H	C29H32O13	0	72.2	-1.34802	33419-42-0	2.95183	2.87762	2.89242	3.18802	3.15849	3.1915	2.91357	2.94215	2.92956	2.80678	2.82446	2.82305
Cafamarine	HMDB0037003	-	513.206	6.1803	pos	M+Na-H2O	C26H36O10	0	59.4	-8.0113	42612-19-1	2.71258	2.64946	2.66639	3.2434	3.25486	3.2795	3.19774	3.19017	3.19791	2.83529	2.80604	2.84584
3,4-dimethoxycinnamic acid	HMDB0034315	-	417.154	6.1803	pos	2M+H	C11H12O4	60.6	0	-1.11027	14737-89-4	2.30441	2.26345	2.26764	2.08966	2.07616	2.10367	2.42065	2.40594	2.43776	2.34555	2.31359	2.38832
Broussonetine W	-	-	308.222	6.1803	pos	M+H-H2O	C18H31NO4	39.8	0	-1.42508	-	0.634248	0.607861	0.600448	1.77849	1.69139	1.77023	1.79705	1.77996	1.65279	0.598818	0.601908	0.60383
12-Hydroxyjasmonic acid	LMFA02020011	C21669	227.127	6.1501	pos	M+H	C12H18O4	75.9	0	-4.31381	-	1.09271	0.987367	1.20755	2.31251	2.219	2.33573	2.22149	2.18783	2.14503	1.33531	1.26395	1.57067
CDP-DG(22:3(10Z,13Z,16Z)/PGF2alpha)	HMDB0292353	-	1148.55	6.1086	pos	M+Na-H2O	C55H91N3O18P2	0	62.6	-6.91472	-	2.86755	2.93965	2.90232	2.90609	2.80863	2.8243	2.41465	2.3303	2.3615	2.36863	2.35457	2.39774
Kaempferol 3-[4''-(p-coumaroylglucosyl)rhamnoside]	HMDB0040540	-	741.202	6.1086	pos	M+H	C36H36O17	0	48.9	-0.795604	102231-39-0	0.868717	0.00283706	0.109798	2.58781	2.49705	2.53599	2.66204	2.62396	2.63205	0.358538	0.00278595	0.00280238
Madlongiside C	HMDB0037904	-	691.404	6.0473	pos	M+CH3OH+Na	C35H56O10	0	45.1	1.49692	67258-70-2	1.6661	1.62085	1.64268	2.9093	2.92757	2.93981	2.93899	2.90125	2.89134	1.72475	1.79595	1.70613
Arteincultone	-	-	269.176	6.0473	pos	M+H	C15H24O4	36.3	0	3.95116	-	2.65172	2.46836	2.42536	2.5712	2.47178	2.71833	2.44444	2.42814	2.50763	2.48091	2.6186	2.52471
Helianthol A	HMDB0035739	-	221.19	6.0473	pos	M+H	C15H24O	54.4	0	-1.04985	72916-06-4	2.354	2.2788	2.24621	2.97853	2.98482	3.01548	2.96636	2.96175	2.94594	2.60588	2.60124	2.56639
P-Mentha-1,3,8-triene	HMDB0037013	-	135.116	6.0473	pos	M+H	C10H14	66.4	0	-3.49024	18368-95-1	1.39117	1.36847	1.52928	2.21407	2.27299	2.33986	2.27426	2.17993	2.42958	1.70314	1.6105	1.62244
5'-Deoxy-5-fluorocytidine	HMDB0060405	C16635	309.098	6.0371	pos	M+ACN+Na	C9H12FN3O4	0	43.8	3.03952	-	2.71847	2.72195	2.73883	2.94349	2.9195	2.97641	2.49926	2.45086	2.4525	2.71807	2.71333	2.69149
2-O-(4-Hydroxycinnamoyl)-1-O-galloyl-beta-D-glucopyranoside	HMDB0039190	-	461.107	5.9968	pos	M+H-H2O	C22H22O12	0	69.7	-1.07573	94356-18-0	2.55964	2.52505	2.51521	2.71322	2.75531	2.68687	2.56186	2.55995	2.55699	2.51304	2.51716	2.51971
Ovalitenin A	LMPK12120003	-	311.128	5.9766	pos	M+CH3OH+H	C18H14O3	82	0	0.28005	-	2.28265	2.23124	2.20759	2.41987	2.42236	2.38428	2.13814	2.12621	2.05851	2.19785	2.22464	2.19169
Rhamnetin 3-sophoroside	HMDB0038303	-	682.191	5.9665	pos	M+ACN+H	C28H32O17	0	55.2	-9.97448	259234-17-8	3.15285	3.0959	3.12741	3.05208	3.09351	3.09521	3.15484	3.14683	3.118	3.22558	3.26845	3.23998
Hydranthomycin	-	-	341.139	5.9665	pos	M+H	C20H20O5	77	0	1.06216	-	3.62474	3.58217	3.57298	3.67113	3.67311	3.68604	3.54919	3.54135	3.53449	3.54333	3.58023	3.54978
3-O-alpha-L-Arabinopyranosylproanthocyanidin A5	HMDB0039861	-	731.16	5.8956	pos	M+Na	C35H32O16	0	55.2	2.33752	-	0.0350164	0.032426	0.0317234	2.5275	2.5503	2.59485	3.29178	3.28798	3.28802	0.0315704	0.031861	0.0320426
Hyacinthin	HMDB0037982;LMPK12010139	C12095	595.145	5.8956	pos	M+H	C30H26O13	52.1	0	0.508728	56767-17-0	3.80149	3.71752	3.72884	4.34062	4.33058	4.34276	3.46256	3.43686	3.43209	3.52128	3.54134	3.53441
Arctiopicrin	HMDB0301857	C09297	333.169	5.8853	pos	M+H-H2O	C19H26O6	0	73.7	-2.01619	19889-01-1	1.9096	1.87901	1.90903	1.8473	1.99203	1.89561	2.16474	2.15577	2.18898	1.85859	1.87468	1.84943
Manghaslin	HMDB0037959	-	774.242	5.8443	pos	M+NH4	C33H40O20	0	61.2	-4.08858	55696-57-6	2.65921	2.67306	2.63977	2.47426	2.46395	2.50123	2.6775	2.68998	2.66262	2.95434	2.95854	2.97104
Sec-o-Glucosylhamaudol	HMDB0258199	C17484	403.139	5.8443	pos	M+H-2H2O	C21H26O10	0	66.9	1.33706	-	2.06437	2.32405	2.32789	1.94357	1.94591	1.88454	2.62951	2.64006	2.63863	2.62601	2.60961	2.61138
Skimmin	HMDB0258334	-	289.07	5.8443	pos	M+H-2H2O	C15H16O8	41.7	0	-1.01401	-	2.94759	2.97224	2.9245	2.71352	2.7659	2.72874	2.90508	2.85783	2.92126	2.9899	3.03585	3.00668
Gartanin	HMDB0030700	C10063	397.165	5.8238	pos	M+H	C23H24O6	61.9	0	0.195384	33390-42-0	2.46278	2.42073	2.38434	2.1993	2.15875	2.17812	2.24078	2.28641	2.27754	2.38357	2.38982	2.37352
Kaempferol 3-[2''-(6'''-coumaroylglucosyl)-rhamnoside] 7-glucoside	HMDB0039941	-	903.255	5.8037	pos	M+H	C42H46O22	0	56.8	-0.0660913	-	3.1911	3.14446	3.0878	2.73509	2.74115	2.76123	3.02991	3.05492	3.04228	2.90928	2.90329	2.89514
Albonoursin	-	C20520	257.128	5.7931	pos	M+H	C15H16N2O2	53.6	0	0.355509	1222-90-8	2.96298	2.80829	2.86212	2.54058	2.5861	2.66544	2.45122	2.48091	2.45502	2.93941	3.03947	3.00531
Irilone 4'-glucoside	HMDB0033818	-	425.086	5.783	pos	M+H-2H2O	C22H20O11	0	74.4	-2.49055	50868-47-8	2.20769	1.39878	1.90246	2.94207	3.09728	3.14219	2.48837	2.61506	2.49561	2.4122	2.40235	2.3927
D-4'-Phosphopantothenate	HMDB0001016	C03492	341.112	5.783	pos	M+ACN+H	C9H18NO8P	0	46.3	2.52681	5875-50-3	2.75807	2.6359	2.73725	2.22136	2.27981	2.32416	1.75735	1.49444	1.71585	2.8851	2.80209	2.84159
Neryl arabinofuranosyl-glucoside	HMDB0029348	-	449.236	5.7431	pos	M+H	C21H36O10	0	48.6	-3.5491	84534-32-7	2.90087	2.91465	2.81762	2.74407	2.75677	2.74537	2.43814	2.37923	2.4068	2.76137	2.74525	2.77234
Gamma-Terpinene	HMDB0005806;LMPR0102090027	C09900	137.132	5.7431	pos	M+H	C10H16	40.2	0	0.397742	99-85-4	3.15596	3.13372	3.26287	3.10602	3.1279	3.06643	2.86311	2.97536	2.73008	3.13136	3.12367	3.1551
Luteolin 7-[E-feruloyl-(->2)-glucuronyl-(1->2)-glucuronide] 4'-glucuronide	HMDB0038045	-	1032.22	5.7035	pos	M+ACN+H	C43H42O27	0	57.6	-7.95761	-	2.60301	2.50213	2.54749	3.13258	3.05466	3.12616	2.88794	2.88493	2.90026	3.03929	3.03297	3.03578
Luteolin 7-O-[beta-D-glucuronosyl-(1->2)-beta-D-glucuronide]-4'-O-beta-D-glucuronide	HMDB0060296	C04900	869.156	5.7035	pos	M+CH3OH+Na	C33H34O24	0	67.1	-4.34303	-	4.23144	4.16517	4.16859	4.4879	4.45124	4.50304	4.71948	4.71335	4.69711	4.34904	4.33773	4.35273
UDP-N-acetylmuraminate	HMDB0011720	-	743.123	5.7035	pos	M+ACN+Na	C20H31N3O19P2	0	56.5	7.08945	-	2.49186	2.35293	2.30883	2.73249	2.62809	2.70437	2.99683	3.00498	2.92421	2.52867	2.5526	2.44624
Isocolumbin	HMDB0036837	C17508	359.149	5.7035	pos	M+H	C20H22O6	0	43.1	-0.330504	471-54-5	2.78132	2.71728	2.72494	2.11187	2.07594	2.24372	2.20618	2.28152	2.22105	2.82268	2.78614	2.76398
3-O-Methylquercetin	-	C04443	317.065	5.7035	pos	M+H	C16H12O7	55	0	-3.49122	-	1.84448	1.57969	1.72832	1.74454	1.62644	1.66417	2.52805	2.50768	2.54225	1.95269	1.89132	1.97602
Quercetin 3-beta-laminaribioside	HMDB0041358	-	644.179	5.6932	pos	M+NH4	C27H30O17	0	60	-5.46829	171828-58-3	2.30645	2.25771	2.29048	2.29029	2.2797	2.29882	2.35933	2.22662	2.20721	2.08836	2.15101	2.11627
2,2,6,7-Tetramethylbicyclo[4.3.0]nona-1(9),4-dien	HMDB0036685	-	191.143	5.6932	pos	M+H	C13H18O	38.3	0	0.76864	99901-22-1	2.98366	2.90805	2.9921	2.68552	2.79127	2.76509	2.76218	2.8144	2.82784	2.67026	2.79518	2.74244
Pratenol B	HMDB0040631	-	287.055	5.683	pos	M+H-H2O	C15H12O7	0	44	-1.41328	147710-51-8	3.02403	3.00389	3.02854	3.18431	3.1288	3.21686	3.10975	3.14069	3.18566	3.19528	3.28035	3.18471
1-(5-Acetyl-2-hydroxyphenyl)-3-methyl-1-butanone	HMDB0032589	-	221.117	5.673	pos	M+H	C13H16O3	0	46.7	-1.19382	62458-64-4	2.16623	1.89906	2.0209	2.19773	2.13389	2.22145	1.93264	1.86139	1.77274	2.06927	2.16572	2.01159
Eriodictyol	HMDB0005810;LMPK12140002	C05631	289.07	5.663	pos	M+H	C15H12O6	74.7	0	-1.76718	552-58-9	3.22061	3.15406	3.09813	2.92497	2.92386	2.88448	2.97911	2.97294	3.06191	3.10586	3.11935	3.16131
Genipin	HMDB0035830	C09780	268.118	5.6428	pos	M+ACN+H	C11H14O5	0	43.5	0.366636	6902-77-8	2.90544	2.86478	2.86229	2.66652	2.67321	2.73843	2.27361	2.39292	2.27912	2.89202	2.9681	3.02598
(R)-Heraclenol 2'-(3-methyl-2-butenoate)	HMDB0039058	-	387.144	5.6325	pos	M+H	C21H22O7	0	58.8	0.335543	-	2.31048	2.35929	2.31121	2.52196	2.52982	2.54558	2.58385	2.58457	2.6645	2.90308	2.92979	2.93747
Piceatannol 4'-galloylglucoside	HMDB0040862	-	622.155	5.6225	pos	M+ACN+Na	C27H26O13	0	57.9	4.04382	116107-19-8	2.72957	2.6876	2.65304	2.08523	2.04661	2.06895	2.25998	2.30384	2.24476	2.5586	2.58534	2.59352
Kaempferol 3-(6-[4-glucosyl-p-coumaryl]glucosyl)(1->2)-rhamnoside	HMDB0040476	-	903.255	5.612	pos	M+H	C42H46O22	0	64.4	-0.476712	142997-34-0	1.30221	1.24624	1.23693	3.96176	3.91993	3.95252	3.51046	3.49772	3.47031	2.21795	2.17442	2.16665
3-Hydroxybenzyl alcohol glucoside	HMDB0038331	C03351	309.097	5.6021	pos	M+Na	C13H18O7	0	51.4	7.97485	143995-98-6	2.84321	2.78068	2.79492	3.02545	3.07985	3.12029	2.70078	2.63416	2.70066	2.63173	2.66362	2.63686
Ganoderiol F	HMDB0038707	C09840	455.351	5.5922	pos	M+H	C30H46O3	0	54.7	-1.075	114567-47-4	2.79766	2.88015	2.92959	3.4069	3.40533	3.43474	3.37397	3.44754	3.32995	2.87459	2.9003	2.90373
4'-O-Methylkievitone	HMDB0038114	-	371.149	5.5716	pos	M+H	C21H22O6	0	45.5	-0.648385	-	3.16591	3.13983	3.12235	3.13401	3.12779	3.17236	3.24153	3.21945	3.20442	2.93641	2.94533	2.96982
Levan	HMDB0003539	C06215;C01355	537.207	5.5613	pos	M+CH3OH+H	C18H32O16	0	46.2	8.3915	9013-95-0	3.01952	2.99991	2.97959	2.47413	2.55131	2.48475	2.57115	2.54375	2.54346	2.76518	2.794	2.80054
N2-(2-Carboxymethyl-2-hydroxysuccinoyl)arginine	HMDB0032766	-	697.26	5.5407	pos	2M+H	C12H20N4O8	0	52.5	-4.90278	87605-91-2	2.36057	2.37307	2.33269	2.73594	2.72415	2.76224	3.01673	3.0036	3.00527	2.07682	2.10032	2.00305
Kaempferol 3-O-(6-O-feruloyl)-glucoside	-	-	625.155	5.5407	pos	M+H	C31H28O14	57.2	0	-0.884255	-	1.67448	1.49205	1.48809	2.85191	2.87697	2.93253	0.864873	0.496677	0.389183	1.94447	1.70721	1.7902
Kievitone hydrate	HMDB0038111	C02549	375.144	5.5407	pos	M+H	C20H22O7	0	64.1	1.13531	62682-11-5	2.42423	2.3661	2.3807	2.25317	2.23092	2.24276	2.09366	2.05676	2.17447	2.52788	2.49935	2.48462
Theaflavin-3-gallate	HMDB0005786	-	717.145	5.5303	pos	M+H	C36H28O16	0	73.7	0.186486	28543-07-9	4.35815	4.31035	4.33571	4.30026	4.29824	4.3345	4.5214	4.50973	4.50602	4.42609	4.40915	4.42193
2-Hydroxyethyl gardenamide A	-	-	268.118	5.5303	pos	M+H	C13H17NO5	57.4	0	0.642232	-	2.95438	3.09185	2.98174	2.57115	2.63274	2.63984	2.28092	2.38168	2.37481	3.13242	3.07169	2.96088
(-)-cis-Rotenolone	HMDB0034145	C10464	393.134	5.5203	pos	M+H-H2O	C23H22O7	0	58.1	1.35072	509-96-6	2.42195	2.37959	2.48213	2.34072	2.41138	2.44042	1.86262	1.86655	1.84382	2.34373	2.34143	2.33347
2''-(6''-p-Coumaroylglucosyl)quercitrin	HMDB0039332	-	757.2	5.51	pos	M+H	C36H36O18	0	63.5	2.8654	113447-39-5	2.61837	2.60004	2.63225	2.30088	2.00018	1.919	3.36098	3.36529	3.35045	2.49003	2.4461	2.52296
Pelargonidin 3-p-coumarylglucoside	HMDB0301883	C16368	580.152	5.4897	pos	M+H	C30H27O12+	0	46.5	-9.78129	-	2.58143	2.5758	2.51806	2.12283	1.88221	2.03477	2.57464	2.602	2.50485	2.85183	2.87521	2.80003
Alpha-Bisabolol oxide A	HMDB0038196	C16773	221.191	5.4698	pos	M+H-H2O	C15H26O2	0	63.8	3.20077	22567-36-8	2.01825	2.64896	2.7329	2.8541	2.84114	2.78236	2.45733	2.04691	2.12136	2.56463	2.6634	2.7229
Tenuifolene	-	-	203.18	5.4698	pos	M+H	C15H22	38.5	0	1.07902	-	2.49713	2.69344	2.64927	2.22818	2.21584	2.20368	2.15555	2.09551	2.28806	2.63473	2.62888	2.63901
Aquifoliunine EII	HMDB0032859	-	785.275	5.4397	pos	M+ACN+Na	C34H43NO16	0	56.7	1.62276	-	2.83009	2.81124	2.79072	3.33095	3.30994	3.30669	3.19808	3.1919	3.18216	3.3214	3.31772	3.32107
Cis-Miyabenol C	HMDB0041555	-	722.243	5.4297	pos	M+ACN+H	C42H32O9	0	50.5	6.40185	168037-22-7	2.87533	2.84148	2.86768	3.64189	3.64977	3.63297	3.54452	3.52941	3.54653	2.92254	2.93639	2.93118
Trp-Trp-Leu	-	-	504.258	5.4297	pos	M+H	C28H33N5O4	47.6	0	-5.5444	-	1.93906	2.01485	1.89668	2.22921	2.21118	2.25009	2.1172	2.13773	2.16187	1.8242	1.79322	1.83212
4'-Methylliquiritigenin 7-rhamnoside	HMDB0040545	-	480.165	5.4195	pos	M+ACN+Na	C22H24O8	0	56.8	4.20835	83697-43-2	2.37949	2.32789	2.32308	1.88324	1.96161	1.97914	1.4125	1.31917	1.25758	2.01761	2.05066	2.04127
Trans-delta-Viniferin 3''-glucoside	HMDB0036366	-	680.209	5.4092	pos	M+ACN+Na	C34H32O11	0	44.8	-2.58551	328090-92-2	3.09302	3.04605	3.04952	3.00205	2.97547	3.03782	2.81247	2.83162	2.79047	3.06243	3.06741	3.10049
Ganoderenic acid E	HMDB0035797	-	529.279	5.4092	pos	M+H	C30H40O8	0	66.8	-0.603531	110241-23-1	3.76746	3.73575	3.71808	3.60861	3.62777	3.59802	3.45251	3.42015	3.43729	3.6812	3.65715	3.68415
Mg(lte4/0:0/0:0)	HMDB0260480	-	496.275	5.4092	pos	M+H-H2O	C26H43NO7S	0	50.2	4.96214	-	3.37458	3.32892	3.30878	3.54304	3.53307	3.5126	3.36976	3.37827	3.38977	3.2723	3.30767	3.30081
(-)-Abscisic acid	HMDB0243505;LMPR0103050008	C11060	265.144	5.4092	pos	M+H	C15H20O4	86.9	0	0.805458	-	3.38943	3.3552	3.34044	3.23181	3.28494	3.26049	3.15297	3.13255	3.12158	3.28322	3.28721	3.3299
Mansonone C	-	C10371	229.123	5.4092	pos	M+H	C15H16O2	73.9	0	0.785313	5574-34-5	3.52582	3.48531	3.48852	3.36171	3.429	3.37442	3.29427	3.24799	3.25495	3.39344	3.42833	3.46064
Plastoquinone-1	HMDB0303698	C16694	205.121	5.4092	pos	M+H	C13H16O2	38.6	0	-4.05652	-	2.75949	2.71168	2.71736	2.49832	2.48632	2.58708	2.36007	2.46819	2.46105	2.59186	2.63674	2.60661
(10S,11R)-Pterosin C 4-glucoside	HMDB0038717	-	361.163	5.3787	pos	M+H-2H2O	C20H28O8	0	40.1	-4.03281	-	2.93986	2.91791	2.88634	2.29105	2.21999	2.23367	2.4242	2.48631	2.44414	3.00224	3.00514	3.01383
N,N'-diacetylchitobiose	HMDB0062702	C01674	389.159	5.3687	pos	M+H-2H2O	C16H28N2O11	0	73.9	9.08481	35061-50-8	3.29388	3.27619	3.30399	3.11456	3.12292	3.13964	3.27876	3.27725	3.25039	3.25324	3.24243	3.27227
Coniferin	HMDB0013682	C00761	347.113	5.3483	pos	M+Na-H2O	C16H22O8	53.6	0	6.53684	531-29-3;124151-33-3	2.70198	2.66521	2.69608	2.4	2.41865	2.45205	2.32534	2.41647	2.25891	2.75893	2.76159	2.68536
Kaempferol 3-sophorotrioside	HMDB0032008	C12635	805.234	5.3282	pos	M+CH3OH+H	C33H40O21	0	58.4	-6.91402	80714-53-0	2.96922	2.93676	2.91126	2.64271	2.61919	2.64079	2.23585	2.1989	2.08171	3.45229	3.45332	3.46843
Isoorientin 2''-[p-coumaroyl-(->6)-glucoside]	HMDB0032910	-	757.201	5.277	pos	M+H	C36H36O18	0	52.9	4.39985	220948-74-3	3.0075	2.92322	2.8202	2.94112	2.91484	2.83995	3.97949	4.00862	3.99482	2.9996	3.03589	3.05203
6-beta-D-Glucopyranosyldiosmetin	HMDB0037567	-	495.15	5.277	pos	M+CH3OH+H	C22H22O11	0	42.4	0.841892	15822-82-9	2.63009	2.67038	2.62988	1.83622	1.74043	1.80312	2.04909	2.04505	2.06563	2.19764	2.23678	2.24124
Eremopetasinorone A	HMDB0029669	-	189.127	5.2665	pos	M+H-H2O	C13H18O2	0	48	-1.99948	182127-76-0	2.93286	2.92847	2.91026	2.24503	2.39196	2.30719	2.53461	2.46581	2.61565	2.23853	2.11793	2.17038
Kanokoside C	HMDB0035305	C17430	661.231	5.2357	pos	M+Na	C27H42O17	0	66.7	-0.364782	64703-87-3	1.98938	2.20348	2.01371	2.72984	2.69885	2.71712	2.44531	2.38078	2.44137	2.29138	2.19614	2.22323
Kaempferol 3-neohesperidoside-7-(2''-p-coumarylglucoside)	HMDB0041456	-	903.255	5.2255	pos	M+H	C42H46O22	0	45.8	-0.313589	-	3.36706	3.3081	3.28629	4.39796	4.38351	4.37059	4.50116	4.51637	4.49527	3.33298	3.36926	3.34803
DHBOA-Glc	HMDB0037261	-	385.127	5.2155	pos	M+ACN+H	C14H17NO9	0	60.5	7.29538	28512-70-1	1.75561	1.6124	1.45502	2.1451	2.13085	2.17632	2.26197	2.32723	2.28354	1.83931	1.90242	1.79278
Gladiatoside C1	HMDB0036255	-	589.133	5.1957	pos	M+Na	C29H26O12	0	61.6	3.08387	-	2.79706	2.75443	2.77278	2.73151	2.76565	2.74446	2.89434	2.92693	2.89641	2.85286	2.85191	2.88449
Gibberellic acid	HMDB0003559	C01699	369.133	5.1957	pos	M+Na	C19H22O6	42.7	0	6.35422	1977-06-05	2.89819	2.87376	2.81379	3.20787	3.24164	3.25877	3.13356	3.12076	3.09044	2.94122	2.95944	2.96951
Macaridine	HMDB0039455	-	216.102	5.1859	pos	M+H	C13H13NO2	0	76.4	1.18826	-	2.61124	2.62449	2.73244	1.73607	1.78797	2.35118	0.915803	0.914119	0.911521	2.83076	2.89443	2.82791
Theaflavine	HMDB0005788	-	565.135	5.1757	pos	M+H	C29H24O12	95.2	0	0.711182	4670-05-07	4.96757	4.93431	4.95389	4.55046	4.5646	4.57482	4.73828	4.75196	4.7258	4.79527	4.8153	4.83019
Peonidin 3-galactoside	HMDB0303650	-	428.106	5.1757	pos	M+H-2H2O	C22H23O11+	0	60.7	-9.5112	-	2.8829	2.79892	2.8455	2.35087	2.42568	2.40857	2.57249	2.5917	2.53357	2.60904	2.69444	2.70114
Rothindin	HMDB0036609	-	409.092	5.1757	pos	M+H-2H2O	C22H20O10	0	56.5	-0.129002	63347-43-3	2.97994	2.81476	2.9589	2.46089	2.55598	2.45061	2.57076	2.50502	2.41707	2.6168	2.71177	2.7581
Quercetin 3-O-acetyl-rhamnoside	HMDB0301688	-	495.091	5.1655	pos	M+Na-H2O	C23H22O12	0	52.6	0.45368	-	2.3685	2.1067	2.26059	3.0088	2.9643	2.88433	2.53892	2.39147	2.40061	2.43667	2.71914	2.63213
5-Methyl-3-oxo-4-hexenoyl-CoA	HMDB0060399	C16471	891.159	5.1452	pos	M+	C28H44N7O18P3S	0	42	-9.35132	-	1.1446	1.11249	1.10339	1.15589	1.15701	1.17337	1.14666	1.14488	1.14213	1.10138	1.10518	1.10755
Kaempferol 4'-rhamnoside	LMPK12111854	-	433.111	5.1452	pos	M+H	C21H20O10	81.1	0	-3.23726	-	0.604231	0.578432	0.57119	1.96421	1.80002	1.93306	2.34811	2.12101	2.28211	0.569598	1.11211	1.29532
Trp-Cys-Phe	-	-	455.169	5.1252	pos	M+H	C23H26N4O4S	39.6	0	-11.8171	-	4.38852	4.38935	4.38989	4.2813	4.26909	4.29399	3.96196	3.94518	3.95263	4.51286	4.51913	4.52494
3'-Sialyllactose	HMDB0000825	-	688.229	5.1047	pos	M+CH3OH+Na	C23H39NO19	0	44.5	3.1719	35890-38-1	3.62937	3.59025	3.60461	4.07347	4.06629	4.07763	3.99314	3.99723	3.97903	3.72269	3.73829	3.73197
Alliumoside A	HMDB0036120	-	461.106	5.1047	pos	M+H-H2O	C22H22O12	0	45	-4.15308	58902-89-9	1.79	1.7448	1.69334	2.03828	1.94412	2.08182	2.02788	2.06901	2.11032	2.02631	2.07436	2.01513
Physalin E	HMDB0034330	-	586.227	5.0843	pos	M+ACN+H	C28H32O11	0	56.4	-2.26083	70241-10-0	2.04682	1.92683	1.99557	2.407	2.43601	2.46467	2.3799	2.36538	2.34805	1.97646	2.02154	1.82998
Taraxinic acid glucosyl ester	HMDB0035249	-	389.159	5.0843	pos	M+H-2H2O	C21H28O9	0	52.5	-0.761394	75911-14-7	2.63044	2.58701	2.58629	2.68734	2.63616	2.72609	2.74027	2.74764	2.71429	2.38634	2.39716	2.40729
Phenylpropiolic acid	HMDB0002359	-	147.043	5.0843	pos	M+H	C9H6O2	0	45.4	-4.45068	637-44-5	3.02095	2.98212	2.93175	3.05796	3.0005	3.05683	3.19972	3.08326	3.00324	3.12992	3.13341	3.0946
Swertiamarin	HMDB0258644	C09800	749.249	5.054	pos	2M+H	C16H22O10	0	45	-0.722849	17388-39-5	1.53876	1.61893	1.54584	3.86704	3.8684	3.86064	3.57191	3.52997	3.5276	1.64878	1.56978	1.72263
Melilotoside	HMDB0033581;HMDB0303353	C05158	309.097	5.054	pos	M+H-H2O	C15H18O8	59.1	0	0.765894	618-67-7	1.61474	1.5979	1.53715	3.43965	3.40503	3.45706	3.23562	3.24022	3.22733	1.43884	1.29518	1.39883
Moracin T	-	-	341.137	5.0437	pos	M+H	C20H20O5	67.5	0	-2.90253	-	2.70378	2.72335	2.64922	2.54445	2.49709	2.60538	2.66333	2.73285	2.66051	2.73158	2.75026	2.77428
Porphyrin	-	C05113	311.128	5.0437	pos	M+H	C20H14N4	36.4	0	-4.30058	101-60-0	2.60136	2.57872	2.58531	2.38603	2.39409	2.37634	2.5587	2.56012	2.57023	2.69433	2.73351	2.71052
Cyrtopterin	LMPK12140232	-	463.16	5.0337	pos	M+H	C23H26O10	42.3	0	-0.15392	-	3.2189	3.162	3.13249	3.41884	3.40359	3.4093	2.59646	2.57596	2.59484	3.26983	3.27432	3.25584
Pinocembrin	HMDB0030808	C09827	257.08	5.0337	pos	M+H	C15H12O4	0	71.1	-1.91044	480-39-7	1.25591	1.30252	1.69158	2.65789	2.80139	2.75742	2.8699	2.70618	2.65647	1.26074	1.16843	1.41847
Theadibenzotropolone A	HMDB0039809	-	975.196	5.0235	pos	M+H	C50H38O21	0	59.4	-2.27542	-	2.40036	2.35202	2.47102	1.09176	1.09288	1.10904	1.75293	1.96262	2.01974	1.97813	2.0052	2.04096
P-Coumaroyl vitisin A	HMDB0029239	-	730.147	5.0235	pos	M+Na	C35H31O16+	0	68.8	-4.76301	-	0.6726	0.645517	0.874385	1.81659	1.62779	1.66212	2.41046	2.38858	2.44002	2.00735	2.00767	2.03401
Mg(0:0/lte4/0:0)	HMDB0260532	-	496.275	5.0235	pos	M+H-H2O	C26H43NO7S	0	47.5	4.39428	-	3.09422	3.03909	2.98343	2.59095	2.53397	2.57113	2.43586	2.2095	2.14915	2.92716	2.9741	2.96156
Chrysin	HMDB0036619;LMPK12110189	C10028	255.065	5.0235	pos	M+H	C15H10O4	87.9	0	-1.03553	480-40-0	2.63976	2.41078	2.49401	2.91396	2.72461	2.83167	2.55698	2.38031	2.61734	2.27228	2.07022	2.4364
Aflatoxin GM1	HMDB0030477	-	345.061	5.0038	pos	M+H	C17H12O8	0	64.2	0.9118	23532-00-5	3.03349	3.00746	3.02112	2.3609	2.46441	2.43124	2.38776	2.21005	2.4662	3.26355	3.31114	3.28154
Physagulin F	HMDB0039631	-	544.268	4.9935	pos	M+	C30H40O9	0	42.2	0.502905	-	1.76431	1.40784	1.14434	2.42652	2.46909	2.43263	2.22676	2.17059	2.30988	2.86376	2.89442	2.87865
Pc(6:0/6:0)	LMGP01011229	-	454.256	4.9935	pos	M+H	C20H40NO8P	38.3	0	-0.764958	-	2.2814	2.32535	2.31929	2.36408	2.33573	2.35287	3.18672	3.16253	3.1679	2.28269	2.36897	2.33169
8-Prenylnaringenin	HMDB0247465	C18023	373.164	4.9935	pos	M+CH3OH+H	C20H20O5	0	49.5	-0.592927	-	2.99568	2.95811	2.96227	3.21792	3.21928	3.2304	3.16336	3.12532	3.14495	2.80934	2.85783	2.87167
Spinatoside	HMDB0037457	-	545.092	4.973	pos	M+Na	C23H22O14	0	45.2	3.70366	65039-74-9	2.28233	2.25816	2.37253	2.1016	2.07581	2.12704	2.66664	2.64597	2.71187	2.48908	2.45715	2.49901
(-)-3-Isothujone	HMDB0036115	C09906	175.108	4.973	pos	M+Na	C10H16O	0	66.5	-5.94635	546-80-5	3.00447	2.93989	2.89785	2.99776	2.98733	3.11637	3.04637	3.10238	2.99378	2.82045	3.01671	3.034
Adipoyl-CoA	HMDB0004047	C14143	896.166	4.9629	pos	M+H	C27H44N7O19P3S	0	48.2	-4.62056	25119-42-0	2.89535	2.82179	2.81309	3.18436	3.16033	3.18979	3.3077	3.28138	3.28023	3.09877	3.10965	3.10432
Monocrotaline	HMDB0034363	C10350	343.186	4.9327	pos	M+NH4	C16H23NO6	0	46.2	-0.779948	315-22-0	2.85274	2.84312	2.83935	2.60706	2.6018	2.61195	2.02132	2.11856	2.09629	2.88433	2.89958	2.90047
Priverogenin A	HMDB0034530	-	455.351	4.9225	pos	M+H-H2O	C30H48O4	0	40.5	-2.11581	18443-26-0	2.44591	2.34441	2.37972	2.37089	2.34489	2.34286	2.65277	2.65704	2.68935	1.96899	2.10355	2.08777
2,6,10-Trimethyl-3,6,11-dodecatriene-2,10-diol	HMDB0036880	-	239.201	4.9225	pos	M+H	C15H26O2	50.6	0	1.05778	58865-89-7	2.99067	2.9775	2.96832	3.27512	3.21443	3.23402	2.62475	2.81332	2.77461	3.09399	2.94854	3.00961
Cinnamyl alcohol	HMDB0029697;HMDB0029698;HMDB0029697;HMDB0029698	C02394	135.08	4.9225	pos	M+H	C9H10O	42.6	0	-3.90795	104-54-1;4407-36-7	1.95687	1.85072	1.91782	1.55649	1.69248	1.84986	2.13596	2.20204	2.1858	1.36585	1.49995	1.61097
Putaminoxin E	-	-	215.165	4.8922	pos	M+H	C12H22O3	48.3	0	3.38712	-	3.31879	3.21083	3.32243	3.02619	3.03202	3.05455	3.20571	3.17131	3.20844	2.98093	3.08851	2.89849
Prunin 4'',6''-di-O-gallate	HMDB0033652	-	743.125	4.8819	pos	M+Na-H2O	C35H30O18	0	67.4	2.86418	-	2.09984	2.12277	2.10277	2.53125	2.34205	2.43329	2.66761	2.63967	2.5674	2.54296	2.50518	2.54547
Niveusin C	HMDB0034474	C09517	361.165	4.8819	pos	M+H-H2O	C20H26O7	0	49.7	1.67418	75680-27-2	3.12633	3.08676	3.06787	2.76991	2.77524	2.79258	2.80641	2.82951	2.83065	3.03936	3.05635	3.03436
1-Isopropyl-3-methylbenzene	HMDB0037051	-	135.116	4.8819	pos	M+H	C10H14	57.2	0	-6.34261	535-77-3	1.48385	1.89318	2.23444	2.34916	2.2681	2.4896	1.99999	2.03654	2.15527	2.32815	2.37551	2.29619
Longipilin	-	-	407.168	4.8719	pos	M+H	C21H26O8	49.3	0	-4.29309	-	2.42941	2.41526	2.38099	2.00782	1.97239	2.02288	2.22458	2.20828	2.23678	2.39084	2.44562	2.35202
3,4,17-Trihydroxy-9,10-seconandrost-1,3,5(10)-triene-9-one	-	-	319.19	4.8619	pos	M+H	C19H26O4	42.6	0	0.274158	-	2.36863	2.66562	2.43893	2.66894	2.61232	2.45695	2.54808	2.6949	2.72045	2.76812	2.73592	2.81972
Tryptophol	HMDB0003447	C00955	144.08	4.8619	pos	M+H-H2O	C10H11NO	56.1	0	-6.79108	526-55-6	0.192734	0.180617	0.177285	0.197127	0.19757	0.952575	0.193531	1.26172	1.25164	0.176556	0.97351	0.178801
Petunidin 3-rhamnoside	HMDB0303813	-	480.166	4.852	pos	M+CH3OH+H	C22H23O10+	0	56	7.62919	-	2.45146	2.41368	2.45344	1.79134	1.64979	1.75103	1.58758	1.7162	1.70562	2.39891	2.41522	2.38277
Delphinidin 3-[6-(4-(Z)-p-coumarylrhamnosyl)glucoside] 5-glucoside	HMDB0301991	C16294	919.25	4.8417	pos	M+	C42H47O23+	0	52.2	-1.35283	-	3.56106	3.47656	3.50256	4.32193	4.35633	4.34291	3.89019	3.91779	3.89817	2.62061	2.58429	2.58318
10-Deacetylbaccatin III	HMDB0244264	C11700	509.216	4.821	pos	M+H-2H2O	C29H36O10	0	67.6	-1.17399	32981-86-5	3.93581	3.91169	3.90344	3.50409	3.50462	3.52101	3.6409	3.64819	3.6396	3.78535	3.81207	3.80915
Hydroxyisonobilin	HMDB0034475	-	367.154	4.821	pos	M+Na-H2O	C20H26O6	0	54.2	5.18943	-	2.50166	2.50915	2.49196	1.8332	1.83815	1.88331	2.10255	2.20329	2.13587	2.3962	2.44486	2.48797
3,4-Dihydro-2H-1-benzopyran-2-one	HMDB0036626	C02274	131.049	4.811	pos	M+H-H2O	C9H8O2	0	68	-2.94205	119-84-6	3.10043	3.19449	3.13825	3.14319	3.13983	3.26248	3.102	3.08353	3.05408	3.19259	3.13272	3.13369
12-Oxo-9(Z)-dodecenoic acid	-	C16311	213.149	4.8007	pos	M+H	C12H20O3	49.9	0	0.455995	-	1.87618	1.67839	1.67949	2.71084	2.62265	2.59167	2.64565	2.7378	2.74254	1.75973	1.91375	1.93826
Kaempferol 3-neohesperidoside-7-(2''-p-coumaryllaminaribioside)	HMDB0041458	-	1065.31	4.7909	pos	M+H	C48H56O27	0	42.1	-0.366199	-	2.10909	2.07468	2.06489	3.0338	3.04974	3.04166	4.80689	4.82086	4.79265	2.06274	2.06683	2.06937
Kaempferol-3-o-rhamnoside	LMPK12111842	-	433.113	4.7909	pos	M+H	C21H20O10	95.9	0	-0.972702	-	2.63473	2.70701	2.69763	3.01704	3.00055	3.05509	3.23754	3.2224	3.19079	2.77581	2.81238	2.89897
Isosalicin	HMDB0034023	-	291.087	4.7809	pos	M+Na-H2O	C13H18O7	0	53.3	7.97794	7724-09-06	0.812293	0.783131	0.774904	1.91056	1.43545	1.78329	2.38478	2.63322	2.46384	0.773093	0.776526	0.778659
Ginkgolide c	HMDB0036860;LMPR0104540003	C07603	441.143	4.7505	pos	M+H	C20H24O11	53.2	0	9.13492	15291-76-6	1.80732	2.31884	2.22633	3.15334	3.14042	3.17158	2.50221	2.5237	2.39435	2.74654	2.72042	2.36743
Hieracin	-	-	303.05	4.7505	pos	M+H	C15H10O7	76	0	1.08343	-	3.9253	3.88167	3.86867	3.61159	3.59553	3.64796	3.57538	3.56486	3.56297	3.99092	3.99422	3.99858
Pelargonidin 3-sophoroside	HMDB0033679	C16305	648.206	4.7197	pos	M+CH3OH+Na	C28H33O14+	0	41.7	5.5133	54542-60-8	2.37989	2.28379	2.26392	2.58035	2.60194	2.61061	2.33095	2.31184	2.29183	2.14931	2.15261	2.12305
Prunus inhibitor b	HMDB0037687	-	561.138	4.7197	pos	M+H	C30H24O11	0	52.9	-1.4243	83889-81-0	2.40798	2.45926	2.31349	2.57634	2.62996	2.60976	2.44037	2.41105	2.41924	2.52589	2.43592	2.44216
Chrysaloin	HMDB0039379	-	420.167	4.7197	pos	M+NH4	C21H22O8	0	60.7	4.32798	18262-45-8	3.10126	3.12786	3.05056	2.82782	2.75747	2.86558	2.58561	2.56798	2.58189	3.38765	3.3941	3.31397
Glyceofuran	HMDB0034111	-	409.128	4.7197	pos	M+CH3OH+Na	C20H18O6	0	43.8	7.39495	78873-52-6	2.82729	2.79386	2.70921	2.49896	2.44966	2.51657	2.2766	2.26282	2.20825	2.67966	2.66951	2.64964
Preisocalamendiol	HMDB0035391	-	221.191	4.6994	pos	M+H	C15H24O	0	52.4	2.88187	25645-19-6	2.82111	2.88758	2.9131	2.79649	2.77987	2.79651	2.85974	2.8402	2.88996	3.13003	3.07423	3.0921
Pelargonidin 3-(2glu glucosylrutinoside)	HMDB0033689	-	706.212	4.689	pos	M+H-2H2O	C33H41O19+	0	64.4	2.80081	-	0.939733	0.885631	0.87706	2.13457	2.04777	2.16383	1.75469	1.8271	1.96739	0.890782	0.87875	0.880973
Arg-Tyr-Thr	-	-	439.233	4.6787	pos	M+H	C19H30N6O6	36.8	0	5.82519	-	3.29713	3.30054	3.29161	2.57027	2.54848	2.59382	3.14975	3.16119	3.11826	3.39232	3.38405	3.35682
His-Met-Gln	-	-	415.175	4.6787	pos	M+H	C16H26N6O5S	37	0	-2.17445	-	3.27214	3.20704	3.21282	2.91733	2.94174	2.9553	3.10206	3.11388	3.0953	3.12903	3.11558	3.113
Ocophyllal B	-	-	357.133	4.6787	pos	M+H	C20H20O6	45.4	0	-1.28452	-	2.5438	2.49424	2.53302	2.45451	2.42909	2.4643	2.35008	2.33398	2.31212	2.52839	2.51412	2.46915
FAD	HMDB0001248	C00016	849.167	4.6689	pos	M+ACN+Na	C27H33N9O15P2	0	42.3	-8.02395	146-14-5	2.87459	2.80663	2.79412	3.94285	3.94133	3.97561	2.94748	2.9207	2.91371	2.12129	2.08629	2.07507
Kaempferol-7-rhamnoside	-	-	433.113	4.6585	pos	M+H	C21H20O10	94.1	0	-0.0800269	-	1.97922	1.75348	1.40488	3.17764	3.18931	3.20521	3.15832	3.14361	3.13437	2.10433	2.00124	1.77797
Threo-Guaiacylglycerol beta-coniferyl ether	-	-	377.159	4.6585	pos	M+H	C20H24O7	63.1	0	-0.635986	-	3.20524	3.12927	3.13449	2.54857	2.51268	2.56638	2.71026	2.71658	2.72309	2.84189	2.83039	2.81345
S-(2-Chloroacetyl)glutathione	HMDB0060505	C14864	425.086	4.6487	pos	M+ACN+H	C12H18ClN3O7S	0	43	-8.35173	113668-38-5	2.98398	2.85706	2.76938	3.51921	3.52598	3.54165	2.95326	2.92814	2.88879	2.65976	2.66503	2.65712
Isoscoparin 2''-(6-(E)-p-coumaroylglucoside)	HMDB0037423	-	775.187	4.6384	pos	M+Na-H2O	C37H38O18	0	47.6	2.07863	99445-33-7	2.46387	2.3804	2.33054	2.61619	2.53605	2.59577	3.07597	3.03063	3.0743	2.2618	2.12706	2.14425
Isorhamnetin 3-O-Galactoside	-	-	479.115	4.6384	pos	M+H	C22H22O12	87.4	0	-8.20841	-	2.34174	2.35237	2.39717	2.71735	2.75334	2.75744	3.04309	2.98205	2.99816	2.12125	1.99245	2.15536
Gossypetin	LMPK12113231	C04109	319.046	4.6384	pos	M+H	C15H10O8	46.1	0	2.17278	489-35-0	3.67547	3.60557	3.56683	3.07384	3.05207	3.07732	3.37905	3.28619	3.36415	3.20882	3.2258	3.18778
Phenylacetic acid	HMDB0000209;PW_C000135	C07086	119.048	4.6187	pos	M+H-H2O	C8H8O2	97	0	-8.01632	103-82-2	2.9541	2.74208	2.7947	2.63191	2.68342	2.6205	2.77576	2.63337	2.72763	2.18327	2.47853	2.3199
Petunin	HMDB0030806	-	606.159	4.6089	pos	M+H-2H2O	C28H33O17+	0	40.2	2.42327	25846-73-5	3.14813	3.09758	3.15802	3.22128	3.30185	3.21853	3.21848	3.16692	3.21963	3.29137	3.32335	3.34055
Geranic acid	HMDB0036103;LMFA01030784	C16461	201.149	4.6089	pos	M+CH3OH+H	C10H16O2	64.6	0	0.913368	459-80-3	3.00059	2.98148	2.97712	2.07395	2.14682	2.20005	2.3506	2.16161	2.32281	3.01546	3.04104	2.86779
Lippioside I	HMDB0034265	-	577.132	4.5987	pos	M+K	C25H30O13	0	42.8	0.67229	220271-93-2	2.51081	2.5153	2.46501	2.91873	2.92237	2.94034	2.75846	2.70228	2.74781	2.57853	2.59604	2.56952
Isoferulic acid	HMDB0000955;HMDB0259693	C10470	177.054	4.5987	pos	M+H-H2O	C10H10O4	84	0	-2.12475	537-73-5;25522-33-2	2.70102	2.6357	2.50765	2.25908	2.50357	2.37804	2.15363	2.23805	2.47426	2.37659	1.96913	1.96635
Epiafzelechin 3-O-gallate-(4beta->6)-epigallocatechin 3-O-gallate	HMDB0039301	-	883.171	4.5885	pos	M+H	C44H34O20	0	48.5	-0.405617	126715-93-3	4.45695	4.42384	4.43283	4.44852	4.45091	4.45016	4.35345	4.32888	4.33779	4.13934	4.11766	4.12842
Tyr-Leu-Trp	-	-	481.245	4.5782	pos	M+H	C26H32N4O5	42.6	0	0.0615779472993	-	2.3164	2.23925	2.15791	1.68787	1.92851	1.69059	1.85361	1.85722	1.94743	2.70124	2.682	2.70732
Amarogentin	HMDB0248275	C09767	650.186	4.5684	pos	M+ACN+Na	C29H30O13	0	63.3	2.78487	21018-84-8	2.40624	2.39666	2.30797	2.86964	2.83956	2.89166	2.99647	2.98053	2.93219	2.68349	2.63537	2.65237
Zearalenone 4-sulfate	HMDB0033623	-	431.134	4.5684	pos	M+CH3OH+H	C18H22O8S	0	40.1	-6.97401	132505-04-5	0.879036	0.849091	1.40107	1.9697	1.93633	1.96664	1.57609	1.61782	1.7441	0.921115	1.41151	1.09069
Lyratol	-	-	153.127	4.5482	pos	M+H	C10H16O	50.7	0	-1.32592	-	3.18864	3.13834	3.10803	2.62042	2.63006	2.59567	2.50798	2.46745	2.68492	3.13374	3.19945	3.16353
Perillanin	HMDB0030581	-	799.228	4.5379	pos	M+ACN+H	C36H37O18+	0	43.8	-5.57566	23410-80-2	1.79414	1.66382	1.4547	1.46309	1.63774	1.07067	1.48922	1.68676	1.48704	1.50872	1.62156	1.58162
Limocitrin	HMDB0029516	-	401.087	4.5379	pos	M+CH3OH+Na	C17H14O8	0	45.8	7.36559	489-33-8	3.44978	3.33444	3.32756	3.32101	3.32299	3.34344	3.48527	3.50015	3.48559	3.58579	3.57987	3.59578
Cyclo(Phe-Pro)	HMDB0250631	-	245.128	4.5379	pos	M+H	C14H16N2O2	0	51.1	-1.5039	-	3.05993	2.97385	2.95294	2.37314	2.27765	2.21762	2.91375	2.93385	2.79656	1.83814	1.85124	1.83196
Bisisodiospyrin	HMDB0030642	-	711.133	4.5277	pos	M+H-2H2O	C44H26O12	0	45.4	6.49149	30276-87-0	2.57827	2.50645	2.45326	3.07891	3.04941	3.04167	3.20315	3.20134	3.14605	2.72966	2.71389	2.72301
Glucodistylin	HMDB0041597	-	467.119	4.5277	pos	M+H	C21H22O12	52	0	1.24509	27297-45-6	2.51011	2.45003	2.36677	2.08205	2.03354	2.07696	2.13378	2.23388	2.19275	2.14159	2.06921	2.14376
Spiraformin B	-	-	371.149	4.5277	pos	M+H	C21H22O6	68	0	-0.799209	-	3.15232	3.11027	3.05307	2.8257	2.85718	2.85446	3.04191	3.06212	3.01447	2.81676	2.70438	2.77607
Leucanthoside	HMDB0030569	C10187	485.109	4.5177	pos	M+Na	C22H22O11	39.7	0	6.98536	6980-25-2	2.90897	2.87078	2.7289	2.81938	2.82148	2.88719	3.07928	3.01101	2.99071	3.01179	2.96135	2.98243
6-C-Methylkaempferol 3-glucoside	LMPK12111836	-	463.123	4.5076	pos	M+H	C22H22O11	95.4	0	-1.10666	-	2.77516	2.76117	2.80842	1.82799	1.82427	1.85058	1.77981	1.57074	1.59114	2.78793	2.79358	2.93109
Ajugol	HMDB0248074	-	313.131	4.4869	pos	M+H-2H2O	C15H24O9	0	40.4	8.43325	-	2.68081	2.61072	2.41801	1.85209	2.03127	1.91455	2.56554	2.57885	2.30462	2.26149	1.97926	2.1785
2beta-Hydroxytestosterone	HMDB0012654	C00550	322.237	4.4764	pos	M+NH4	C19H28O3	0	89.4	-2.50628	10390-14-4	0.919297	0.888933	0.880352	0.929998	1.72635	1.77269	0.92125	0.919563	0.936185	2.34125	1.95916	2.27939
(1R,2S,3S,4R)-p-Menthane-2,3-diol	HMDB0035723	-	214.18	4.4764	pos	M+ACN+H	C10H20O2	0	42.1	-1.23202	51745-21-2	2.88349	2.90011	3.03454	3.13239	3.12885	3.09516	3.09249	3.0044	2.93421	3.0212	3.00254	3.0274
Tricin 7-[feruloyl-(->2)-glucuronyl-(1->2)-glucuronide]	HMDB0039906	-	897.152	4.4662	pos	M+K	C39H38O22	0	46.6	3.6548	-	3.00703	3.01475	2.95878	3.24278	3.24961	3.2347	3.45813	3.48138	3.50276	3.22975	3.22773	3.26029
Parthenicin	-	-	263.128	4.4662	pos	M+H	C15H18O4	66.8	0	0.616235	-	3.09445	2.96847	2.90046	2.90577	2.95136	2.94741	2.8285	2.86002	2.80805	2.88592	2.90906	2.80757
Phloretin	HMDB0003306;HMDB0029646;LMPK12120525	C00774;C10680	257.081	4.4561	pos	M+H-H2O	C15H14O5	76.1	0	1.697	60-82-2;7507-89-3	3.891	3.86201	3.85488	4.186	4.20862	4.21071	3.91998	3.91778	3.91218	3.89389	3.8937	3.9212
Benzaldehyde	HMDB0006115	C00261	107.049	4.4561	pos	M+H	C7H6O	0	50.3	-3.73484	100-52-7	3.21476	3.3114	3.11641	3.43747	3.39541	3.47836	3.19783	3.22105	3.31704	3.28177	3.20857	3.19861
Epsilon-Caprolactone	HMDB0060476	C01880	119.048	4.4359	pos	M+Na-H2O	C6H10O2	0	45.7	4.47874	502-44-3	2.98821	3.02495	2.84276	2.59423	2.63349	2.69491	2.65471	2.83795	2.70974	2.2486	2.29905	2.16477
2'-C-Methylmyricetin 3-rhamnoside 5'-gallate	HMDB0037785	-	595.109	4.4256	pos	M+H-2H2O	C29H26O16	0	47.4	1.37496	244137-68-6	4.223	4.19184	4.19122	4.06046	4.06362	4.08271	3.89215	3.89997	3.91043	4.03949	4.05601	4.06106
Curdione	HMDB0034714	C17493	219.173	4.4256	pos	M+H-H2O	C15H24O2	0	93	-3.86088	13657-68-6	1.32698	1.57984	1.61234	1.33856	1.33972	1.35649	1.32909	1.32726	1.32444	1.70794	1.77426	1.74216
Coumarin	HMDB0001218	C05851	147.044	4.4256	pos	M+H	C9H6O2	82.4	0	-2.58555	91-64-5	3.47142	3.41305	3.4215	3.21132	3.23709	3.30794	3.25932	3.34261	3.3667	3.07887	3.07068	3.13461
Kaempferide 3-galactoside	LMPK12112002	-	463.123	4.3951	pos	M+H	C22H22O11	91.4	0	-0.52897	-	2.86159	2.85973	2.7969	2.73355	2.77562	2.81364	2.81206	2.75967	2.72155	2.84383	2.84881	2.81642
Isoetin 5'-glucoside	LMPK12110884	-	465.102	4.3852	pos	M+H	C21H20O12	81.8	0	-1.00592	-	2.51114	2.55387	2.47089	2.53413	2.64316	2.64851	2.58828	2.56833	2.52455	2.48943	2.37835	2.38082
2-(S-Glutathionyl)acetyl chloride	HMDB0060342	C14865	425.086	4.3749	pos	M+ACN+H	C12H18ClN3O7S	0	40.4	-7.88679	-	3.58946	3.51723	3.53094	3.97822	3.98002	4.0063	3.52388	3.55509	3.57942	3.48689	3.51131	3.50837
Quercetin 3-(6''-acetylglucoside)	HMDB0037366;LMPK12112138	-	511.086	4.3651	pos	M+Na-H2O	C23H22O13	59.4	0	2.21487	54542-51-7	2.20134	2.11968	2.11115	2.01442	2.05284	1.89816	1.08233	1.08057	1.07785	2.44629	2.52045	2.51279
Corchoionoside B	HMDB0030975	-	405.154	4.3651	pos	M+Na-H2O	C19H28O9	0	65.1	4.63856	189344-54-5	3.29094	3.26957	3.26223	3.08681	3.08219	3.0762	3.16532	3.18535	3.17885	3.02814	3.10468	3.0622
Oenin	HMDB0038010;LMPK12010372	C12140	493.134	4.3544	pos	M+	C23H25O12+	87.6	0	-1.4647	30113-37-2	3.51638	3.46328	3.44429	3.60293	3.61058	3.61692	3.66702	3.71154	3.67324	3.88616	3.93358	3.90368
Kaempferol 3-o-arabinoside	HMDB0029261	-	419.097	4.3544	pos	M+H	C20H18O10	96.9	0	0.236612	-	3.12349	3.02078	3.06223	3.78866	3.79282	3.78035	4.03248	4.04317	4.00702	3.0875	3.17458	3.10135
3,3',4',5,5',8-Hexahydroxyflavone	HMDB0037357	-	319.045	4.3441	pos	M+H	C15H10O8	0	64.7	-0.600291	90332-28-8	3.13057	3.14111	3.13216	3.11623	3.09813	3.05771	2.92953	2.98081	2.94742	3.30126	3.28606	3.34158
Trypanothione disulfide	HMDB0060521	C03170	760.247	4.3237	pos	M+K	C27H47N9O10S2	0	65.1	-6.87854	96304-42-6	2.64927	2.55178	2.65347	2.82719	2.85772	2.87125	2.70787	2.70655	2.62461	2.89328	2.92272	2.92758
Safflomin C	HMDB0034052	-	632.196	4.3237	pos	M+NH4	C30H30O14	0	63.1	-1.51759	126093-98-9	2.9287	2.90326	2.91565	3.03831	3.02872	3.06033	2.53242	2.53846	2.52058	3.08998	3.12176	3.13374
Galanginin	LMPK12111629	-	433.113	4.3237	pos	M+H	C21H20O10	52.1	0	-0.483971	-	3.78584	3.77183	3.77172	3.48293	3.52843	3.49695	3.54417	3.57784	3.57009	3.94721	3.97294	3.95949
Subaphylline	HMDB0033463	C10497	306.182	4.3237	pos	M+ACN+H	C14H20N2O3	0	51.3	2.93247	501-13-3	1.85149	2.03137	1.92042	1.61617	1.53152	1.54849	2.26243	2.29763	2.44844	1.60418	1.07637	1.19803
3,5-Digalloylepicatechin	HMDB0030665	-	612.138	4.3137	pos	M+NH4	C29H22O14	0	97.6	4.50033	37484-74-5	1.64692	2.11744	2.09546	1.8855	1.80759	1.86242	1.55952	1.89224	1.7853	1.99994	2.02191	2.0491
Ent-Epicatechin-(4alpha->8)-ent-epicatechin 3-gallate	HMDB0037965	-	731.159	4.3036	pos	M+H	C37H30O16	0	65.2	-1.58557	-	4.0825	4.0905	4.09969	3.94903	3.92659	3.97898	3.82174	3.83098	3.80696	3.86074	3.88723	3.86999
6''-O-Malonylnaringin	HMDB0039776	-	666.181	4.3036	pos	M+	C30H34O17	0	53.6	2.0872	139934-59-1	2.94602	2.92737	2.94505	3.08606	3.06481	3.10365	2.80191	2.80244	2.80886	3.01009	2.99743	3.04086
Quercetin-4'-o-glucoside	-	-	465.102	4.2729	pos	M+H	C21H20O12	92.1	0	-1.39149	-	1.93866	2.05261	2.03729	3.09647	3.12291	3.06375	3.07355	3.08099	3.08913	1.364	1.07911	0.890807
Naringenin	HMDB0002670;LMPK12140001	C00509	273.075	4.2729	pos	M+H	C15H12O5	87.8	0	-1.27629	480-41-1	2.93764	2.82044	2.85081	3.10694	3.11505	3.1413	2.8403	2.80884	2.85998	2.4151	2.57633	2.4274
Cyanidin 3-(2G-xylosylrutinoside)	HMDB0037994	-	745.244	4.2631	pos	M+NH4	C32H39O19+	0	41.6	1.89067	38226-79-8	2.94233	2.92661	2.90034	3.34978	3.36101	3.35631	2.52136	2.56288	2.61735	3.2996	3.3009	3.30247
Naringin	HMDB0002927;LMPK12140235	C09789	581.185	4.2631	pos	M+H	C27H32O14	85.1	0	-2.0057	10236-47-2	3.06647	3.04942	3.04006	3.38716	3.37831	3.41028	3.12008	3.09269	3.09501	2.74716	2.65853	2.65602
Phenol A	HMDB0256407	-	393.226	4.2631	pos	2M+H	C11H16O3	68.7	0	-2.70323	-	2.92676	2.90575	2.88672	2.63578	2.54169	2.55501	2.89829	2.89535	2.90679	3.08068	3.02574	3.03142
1,2-Anhydridoniveusin	HMDB0032105	-	359.149	4.2631	pos	M+H-H2O	C20H24O7	0	51.9	0.318629	121519-08-2	3.64064	3.58325	3.57319	3.36153	3.37075	3.38242	3.27899	3.24248	3.24482	3.53126	3.54407	3.57209
Kobifuranone A	-	-	197.117	4.2631	pos	M+H	C11H16O3	87.4	0	0.508212	-	3.79248	3.76462	3.74495	3.53353	3.48124	3.51198	3.64647	3.64549	3.63802	3.8499	3.8378	3.84821
Pa(20:5(7z,9z,11e,13e,17z)-3oh(5,6,15)/10:0)	HMDB0262714	-	697.308	4.2529	pos	M+K	C33H55O11P	0	41.2	-4.75828	-	2.65717	2.7271	2.6824	2.02969	1.92902	1.98629	1.67752	1.7163	1.87046	2.68263	2.71685	2.72831
Wistin	HMDB0030869	-	461.145	4.2529	pos	M+H	C23H24O10	0	48.1	2.32157	19046-26-5	2.91333	2.84727	2.85247	2.72045	2.7576	2.74261	2.44627	2.4268	2.41535	2.74434	2.71239	2.7646
Glabridin	HMDB0034188;LMPK12080012	C10421	325.143	4.2529	pos	M+H	C20H20O4	74.8	0	-0.329888	59870-68-7	3.44899	3.41041	3.38867	3.21733	3.17862	3.20194	3.34636	3.35478	3.3375	3.26461	3.26572	3.28849
7-Hydroxy-3-(4-methoxyphenyl)-4-propyl-2H-1-benzopyran-2-one	-	C15051	311.128	4.2529	pos	M+H	C19H18O4	65.8	0	0.0922190189872	5219-18-1	3.32839	3.27485	3.26431	3.11145	3.10267	3.09314	3.19591	3.196	3.15212	3.11022	3.15931	3.18039
Methyl cinnamate	HMDB0303905;HMDB0033833	C06358	163.075	4.2529	pos	M+H	C10H10O2	61.1	0	-4.14091	103-26-4	3.33832	3.2983	3.27387	2.90355	2.91476	2.92926	3.00014	2.99674	3.00739	2.9856	2.98301	3.01719
Malvin	HMDB0038009	C08718	620.175	4.2429	pos	M+H-2H2O	C29H35O17+	0	40.9	2.0858	16727-30-3	2.26317	2.31498	2.32347	2.75988	2.75489	2.74075	2.54421	2.67653	2.62812	2.16517	2.18374	2.18847
1,3-dicaffeoylquinic acid	HMDB0030093;HMDB0029279	C10445	517.134	4.2429	pos	M+H	C25H24O12	87.7	0	-0.969884	30964-13-7;19870-46-3	3.83849	3.80013	3.79763	3.49472	3.49182	3.47426	3.12746	3.13349	3.13953	4.12636	4.13205	4.12869
Asp-Ala-His-Lys	HMDB0253006	-	492.222	4.2429	pos	M+Na	C19H31N7O7	0	41.8	8.57755	-	2.86471	2.86442	2.85509	2.81604	2.80419	2.82315	3.13593	3.14502	3.09569	2.53271	2.52092	2.54975
Jamesoniellide D	-	-	343.153	4.2429	pos	M+H	C20H22O5	64.4	0	-2.19599	-	3.37239	3.32035	3.29797	2.92922	2.89637	2.89073	2.89571	2.90919	2.91609	3.07632	3.08834	3.1157
Gambiriin B3	HMDB0038358	C17777	563.154	4.2326	pos	M+H	C30H26O11	0	68	-1.84374	76236-90-3	3.38042	3.34682	3.33902	3.49795	3.47738	3.49841	3.2815	3.24489	3.24424	3.38137	3.38218	3.41059
8-Hydroxypluviatolide	-	-	373.131	4.2326	pos	M+H	C20H20O7	40.8	0	8.67073	-	2.54517	2.46828	2.3455	2.52578	2.4342	2.46409	2.18895	2.346	2.28445	2.51076	2.49155	2.52593
2-Oxo-delta3-4,5,5-trimethylcyclopentenylacetate	-	C07159	165.091	4.2222	pos	M+H-H2O	C10H14O3	47.3	0	-1.28092	1130-49-0	2.98439	2.96196	3.02084	2.89182	2.88578	2.81645	2.84623	2.97934	2.88993	2.86599	2.83509	2.89397
Pelargonidin 3,5-di-O-glucoside	HMDB0302904	C08725	650.186	4.2117	pos	M+CH3OH+Na	C27H31O15+	0	77.5	7.10633	-	3.12191	3.08391	3.09185	3.64045	3.65192	3.65576	3.60138	3.62315	3.61472	3.28314	3.3014	3.3103
Eujambolin	HMDB0037970	-	485.107	4.2117	pos	M+H-2H2O	C24H24O13	0	57.9	-1.57898	-	2.85294	2.90848	2.84627	3.39248	3.44327	3.45587	3.41294	3.41365	3.39298	2.95142	2.9589	3.05052
3-Oxohexanoyl-CoA	HMDB0003943	C05269	943.192	4.1914	pos	M+ACN+Na	C27H44N7O18P3S	0	40.4	9.33541	19774-86-8	2.07213	2.13489	2.09266	2.92032	2.86886	2.90144	2.69846	2.67255	2.64245	2.36543	2.35542	2.41172
Luteolin-4'-O-Glucoside	-	-	449.108	4.1914	pos	M+H	C21H20O11	83.3	0	0.985929	-	4.72897	4.69966	4.69263	4.21907	4.22428	4.22519	4.5558	4.55889	4.56819	4.56236	4.58348	4.57728
Ritalinic acid	HMDB0042008	-	220.132	4.1914	pos	M+H	C13H17NO2	0	54.3	-3.58914	19395-41-6	2.93653	2.81001	2.91669	2.63806	2.43629	2.36843	2.78189	2.92734	2.96448	2.54997	2.6127	2.68343
Petunidin 3-Galactoside	HMDB0038093;LMPK12010348	-	479.118	4.1814	pos	M+	C22H23O12+	75.1	0	-2.8065	28500-02-9	1.41215	1.43262	1.45027	2.61187	2.58079	2.55405	2.79264	2.78287	2.84119	1.36732	1.37127	1.37372
Phloretin-2'-O-Glucoside	-	-	437.144	4.1711	pos	M+H	C21H24O10	78	0	-0.577561	-	3.09591	3.03173	3.01628	2.75355	2.76965	2.75749	2.53924	2.56257	2.48804	2.94775	2.95567	2.94478
(+)-cis-Carveol	HMDB0035622	C11408	153.127	4.1512	pos	M+H	C10H16O	0	61.6	-1.58665	7632-16-8	3.32879	3.22562	3.17434	3.35944	3.33738	3.35915	3.32	3.31312	3.32739	3.15626	3.15039	3.18785
Kaempferol 3-sophoroside 7-rhamnoside	HMDB0037427	-	774.25	4.1414	pos	M+NH4	C33H40O20	0	51.4	6.77138	93098-79-4	2.66778	2.69201	2.67035	2.6213	2.63682	2.66384	2.44539	2.42815	2.47409	2.756	2.7581	2.78562
Leucoside	LMPK12111729	-	581.153	4.1414	pos	M+H	C26H28O15	51.8	0	4.43114	-	2.0844	1.94286	2.18208	2.8952	2.77983	2.73497	2.9288	2.94443	2.94678	2.29342	2.09031	2.06825
Letestuianin A	-	-	341.139	4.1414	pos	M+H	C20H20O5	62.2	0	0.527427	-	3.31426	3.31324	3.29506	3.40802	3.41811	3.41229	3.07527	3.07992	3.04177	3.57165	3.54675	3.56658
Pyranodelphinin A	HMDB0035421	-	650.186	4.1312	pos	M+H	C30H33O16+	0	56.1	2.81465	-	2.95625	3.04033	3.03843	3.41514	3.39499	3.39509	3.3577	3.34354	3.36855	3.03244	3.02121	3.0189
Luteoskyrin	HMDB0254226	C16763	575.117	4.1211	pos	M+H	C30H22O12	0	56.1	-1.59982	21884-44-6	1.86449	2.59212	2.625	3.00104	2.92091	2.88602	2.89347	2.85805	2.84595	3.02267	3.01211	3.04698
Avicularin	HMDB0030860;LMPK12112167	C22608	435.093	4.1211	pos	M+H	C20H18O11	95.7	0	2.74909	572-30-5	3.51844	3.46834	3.53373	3.85917	3.85899	3.84796	3.60262	3.59374	3.60643	3.32332	3.25765	3.23017
Cyclokievitone hydrate	HMDB0037750	-	405.155	4.1109	pos	M+CH3OH+H	C20H20O7	0	67	0.744639	104363-15-7	3.42789	3.37756	3.38363	3.16141	3.14075	3.1278	2.96174	3.0287	2.98254	3.24494	3.29069	3.34997
Kaempferol 3-o-galactoside	HMDB0030864	C12626	449.108	4.1012	pos	M+H	C21H20O11	96.9	0	0.766065	23627-87-4	4.32674	4.27843	4.27755	4.50916	4.54792	4.5523	4.96785	4.95291	4.97117	4.40748	4.38422	4.4175
Cernuine	HMDB0034150	C09860	287.056	4.1012	pos	M+H	C15H10O6	0	43	1.87394	6880-84-8;480-70-6	4.17626	4.16997	4.16259	4.29038	4.29335	4.28083	4.72595	4.68937	4.70599	4.30644	4.24921	4.31327
Quercetin 3-arabinoside 7-glucoside	HMDB0037355	-	601.117	4.0912	pos	M+Na-H2O	C26H28O16	0	77.5	0.675446	28452-84-8	1.00838	0.977216	0.968398	3.46707	3.49267	3.47111	1.01038	1.00865	1.00598	0.966456	0.970138	0.972425
Quercetin 3-beta-D-glucoside	HMDB0037362	C05623	465.101	4.0912	pos	M+H	C21H20O12	70.7	0	-2.66541	482-35-9	3.19929	3.10463	3.19079	2.44399	2.54436	2.51672	2.6854	2.67601	2.69073	3.06854	3.06501	3.11463
1-(3-Methylbutanoyl)-6-apiosylglucose	HMDB0039953	-	435.127	4.0912	pos	M+K	C16H28O11	0	65.6	0.983416	467242-31-5	3.18592	3.10028	3.12642	3.00917	2.8687	2.86009	2.6359	2.61745	2.64068	2.72122	2.79838	2.65551
(5alpha,8beta,9beta)-5,9-Epoxy-3,6-megastigmadien-8-ol	HMDB0034672	-	209.155	4.0912	pos	M+H	C13H20O2	0	79.4	6.1312	69927-26-0	3.14934	2.98666	2.8928	2.85849	2.86817	2.8471	1.85942	2.00963	2.1578	3.06862	3.18046	3.17622
(2S,4R)-p-Mentha-1(7),5-dien-2-ol	HMDB0035277	-	135.117	4.0912	pos	M+H-H2O	C10H16O	0	44.4	-0.00796027	29332-98-7	2.96437	3.02453	3.08419	2.82591	2.93305	2.6485	2.5871	2.6342	2.35657	2.87772	3.00028	2.91309
Isoorientin 6''-rhamnoside	HMDB0038818	-	636.19	4.0812	pos	M+ACN+H	C27H30O15	0	46.9	-4.17546	108602-35-3	1.83672	1.95468	1.84221	1.45085	1.45202	1.46897	1.44128	1.43943	1.43658	1.98675	1.96852	1.85609
Pulegone	HMDB0035602;HMDB0035604;HMDB0035604	C09893	153.127	4.0812	pos	M+H	C10H16O	67.1	0	-1.58711	89-82-7	3.92683	3.85963	3.8088	3.5099	3.53759	3.53324	3.48486	3.58418	3.39188	3.79107	3.79134	3.82575
Laricitrin	HMDB0126497	C12633	333.059	4.0609	pos	M+H	C16H12O8	0	79.1	-4.70876	53472-37-0	1.55735	1.52366	1.72527	2.47103	2.29489	2.34506	2.35314	2.65703	2.79011	2.11038	2.14739	2.20399
Lucenin 2,7-O-rhamnoside	HMDB0037411	-	774.249	4.0411	pos	M+NH4	C33H40O20	0	66.5	5.207	29432-27-7	3.1218	3.0825	3.0699	3.14528	3.14696	3.15535	2.96456	2.96827	2.98644	3.12871	3.11589	3.09087
Isoembigenin	LMPK12111020	-	461.146	4.0411	pos	M+H	C23H24O10	43	0	4.7647	-	2.47408	2.44361	2.41782	2.24474	2.30578	2.37492	2.00168	1.98505	2.13766	2.19988	2.18982	2.16527
Cyanidin 3-o-rutinoside	HMDB0031458;HMDB0304663;LMPK12010452	C08620	595.163	4.0311	pos	M+	C27H31O15+	89.2	0	-5.95802	28338-59-2	5.02852	4.9861	4.97922	4.66303	4.6491	4.64867	5.15205	5.14893	5.14084	5.20982	5.22628	5.23268
Alpha-Rhamnorobin	HMDB0029501	-	433.113	4.0311	pos	M+H	C21H20O10	0	49	-0.159871	5041-74-7	3.09233	3.10847	3.17747	2.48866	2.37023	2.4494	2.90976	2.88624	2.82836	3.29212	3.186	3.34569
Ectoine	HMDB0240650	C06231	175.108	4.0311	pos	M+CH3OH+H	C6H10N2O2	0	55.7	1.87788	96702-03-3	2.47306	2.42705	2.49901	2.68217	2.59804	2.54932	2.51958	2.47177	2.49989	2.43158	2.51782	2.33757
Mulberrofuran M	HMDB0033261	-	591.132	4.0209	pos	M+H	C34H22O10	0	41	6.47396	101365-03-1	2.88902	2.86232	2.84043	2.86117	2.81637	2.84124	3.31244	3.28972	3.30764	2.61891	2.65535	2.63321
1-(3-Methyl-2-butenoyl)-6-apiosylglucose	HMDB0039952	-	412.179	4.0209	pos	M+NH4	C16H26O11	0	45.5	-5.39167	467242-32-6	2.67941	2.60146	2.36674	2.53535	2.51235	2.13519	2.68179	2.71511	2.78545	3.00807	3.28629	3.06471
5-Deoxymyricanone	HMDB0030799	-	345.146	4.0107	pos	M+Na-H2O	C21H24O4	0	55.9	-2.54501	110007-10-8	1.74157	2.13742	2.12776	2.42321	2.40963	2.42397	2.74247	2.74166	2.61025	2.16326	1.89334	1.72774
Cybrodic acid	-	-	265.144	4.0107	pos	M+H	C15H20O4	60.2	0	2.14638	-	3.34367	3.38767	3.43394	2.9121	3.06435	3.08493	2.90587	2.83925	2.83091	3.35938	3.27749	3.339
1,1-Bis(4-hydroxyphenyl)propane	-	C15210	229.123	4.0107	pos	M+H	C15H16O2	35.4	0	4.07468	-	3.32663	3.37864	3.5126	3.09314	2.44878	3.02645	2.91924	2.45519	2.73541	3.32522	3.50005	3.44008
4-Demethylsimmondsin 2'-(E)-ferulate	HMDB0034773	-	560.173	4.0009	pos	M+Na	C25H31NO12	0	65.2	-0.653092	162290-38-2	1.94381	1.7843	1.31303	1.62928	1.39976	1.31683	1.56247	1.55122	0.805752	1.33879	1.256	1.20597
Biisofraxidin	-	-	885.186	3.9709	pos	2M+H	C22H18O10	75.8	0	-0.960431	-	4.50893	4.42336	4.43944	4.44795	4.46361	4.4511	4.34352	4.40269	4.42982	4.4646	4.43198	4.40797
Mollupentin 2''-O-rhamnoside	LMPK12110235	-	549.159	3.9709	pos	M+H	C26H28O13	36	0	-1.38032	-	2.80152	2.70064	2.75482	2.96102	2.95566	2.99356	3.21808	3.109	3.10488	2.97776	2.99957	3.04459
4-hydroxyphenylglycolic acid	HMDB0000822	C11527	151.038	3.9709	pos	M+H-H2O	C8H8O4	74.6	0	-2.50881	1198-84-1	3.7945	3.77206	3.67679	3.77127	3.69887	3.73332	3.63019	3.63499	3.73543	3.68459	3.8035	3.72192
4-hydroxybenzaldehyde	HMDB0011718	C00633	123.044	3.9709	pos	M+H	C7H6O2	80.4	0	-0.730284	123-08-0	4.14676	4.14761	4.12241	4.05288	4.06357	4.11675	4.02289	4.00407	4.00242	4.05304	4.07972	4.08573
1-Methyl-2-nitro-3-((tetrahydrofuran-3-yl)methyl)guanidine	HMDB0244741	C18509	225.097	3.9609	pos	M+Na	C7H14N4O3	0	42.7	4.27352	-	3.10795	3.11334	3.0464	3.12247	3.21661	3.15095	2.89397	2.97236	3.07062	2.70111	2.81352	3.08789
Biochanin A 7-(6-malonylglucoside)	HMDB0030640	C12625	574.154	3.9506	pos	M+ACN+H	C25H24O13	0	55.4	-2.09149	34232-17-2	1.35074	1.89057	2.00176	2.24295	2.23344	2.23082	2.44679	2.51367	2.5218	1.84105	2.08547	2.18154
Arisantetralone A	-	-	343.154	3.9506	pos	M+H	C20H22O5	65.2	0	1.02398	-	3.03899	3.27723	3.16206	2.999	2.96619	2.8929	3.00632	3.14255	3.12386	2.80254	2.96196	2.86172
Ile-Trp	HMDB0028918	-	318.182	3.9506	pos	M+H	C17H23N3O3	57.1	0	1.68514	-	2.84332	2.942	2.74655	2.48791	2.55078	2.48872	2.25589	2.15641	2.15411	2.86508	2.84157	2.91979
Aristelegone C	-	-	207.102	3.9506	pos	M+H	C12H14O3	35.4	0	0.235538	-	3.17727	3.33824	3.14449	2.95643	3.02007	2.97038	3.14715	3.12653	3.04553	2.8683	2.84692	2.94287
Oolonghomobisflavan A	HMDB0039599	-	929.175	3.9407	pos	M+H	C45H36O22	0	54.3	-2.67214	126737-60-8	2.16772	2.26464	2.12265	2.18291	2.18236	2.16449	1.88844	1.63171	1.90177	2.48476	2.59781	2.65322
Gentiacaulein	HMDB0252694	C10064	577.134	3.9407	pos	2M+H	C15H12O6	0	46.3	-0.585048	15402-27-4	3.76383	3.79016	3.73863	3.78797	3.79541	3.83789	3.71198	3.73213	3.74047	3.77565	3.82119	3.78365
(+)-Zeylenol	HMDB0029541	-	402.155	3.9407	pos	M+NH4	C21H20O7	0	68.3	0.648804	113532-12-0	3.52877	3.5253	3.43256	3.62365	3.60136	3.5717	3.40925	3.37659	3.49589	3.42035	3.44007	3.51166
Phe-Lys	HMDB0029000	-	316.165	3.9407	pos	M+Na	C15H23N3O3	0	49.3	6.3708	6456-72-0	1.91459	1.56155	1.85456	2.19008	2.16263	2.17888	2.14361	2.21874	2.17551	1.95948	2.09937	2.04523
Epicatechin 3-O-gallate-(4beta->6)-epigallocatechin 3-O-gallate	HMDB0039302	-	881.155	3.9306	pos	M+H-H2O	C44H34O21	0	57.1	-0.615884	126715-91-1	3.10928	3.13597	3.19636	3.67801	3.70656	3.70453	3.70886	3.74654	3.69243	3.42455	3.46828	3.51024
Prodelphinidin A1	HMDB0036336	-	609.124	3.9206	pos	M+H	C30H24O14	0	46.1	0.398529	-	3.514	3.51821	3.54022	3.3539	3.3747	3.35575	3.40159	3.41725	3.44456	3.54857	3.55159	3.56803
Macrophorin B	HMDB0030456	-	379.186	3.9206	pos	M+Na-H2O	C22H30O5	0	55.6	-6.32144	85764-12-1	2.65286	2.73094	2.65617	2.3158	2.40869	2.5732	1.42271	1.56313	1.21351	2.45662	2.42017	2.57205
Simmondsin 2'-ferulate	HMDB0035475	-	534.198	3.9104	pos	M+H-H2O	C26H33NO12	0	70.3	1.68622	179466-18-3	2.72458	2.79892	2.76577	2.59343	2.59942	2.56202	2.84278	2.87791	2.91518	2.25611	2.22539	2.36698
3-(8,11,14-Pentadecatrienyl)phenol	HMDB0033862	-	353.245	3.9104	pos	M+CH3OH+Na	C21H30O	0	44.6	-1.39076	79353-39-2	1.95026	1.91597	1.90623	2.53661	2.42618	2.49309	3.1374	3.02217	2.94664	1.90408	1.90815	1.91068
Licorice glycoside E	HMDB0031996	-	735.239	3.9003	pos	M+ACN+H	C35H35NO14	0	76.2	-0.814113	-	4.09394	4.05401	4.0728	4.27715	4.3037	4.30864	4.0824	4.08328	4.0841	4.12863	4.13077	4.16853
Persiconin	HMDB0037482	-	479.154	3.9003	pos	M+H	C23H26O11	0	41.5	-1.15042	28978-03-2	2.9533	2.95077	2.94112	2.87612	2.86175	2.85037	2.65305	2.62695	2.57033	3.02267	3.01264	3.02925
Acs 67	-	-	599.197	3.8899	pos	M+H	C32H38O5S3	46.2	0	2.67234	-	4.60643	4.563	4.57179	4.38487	4.39286	4.38808	4.2016	4.20312	4.1977	4.62053	4.63725	4.65121
Myricetin 4'-methyl ether 3-O-beta-D-galactopyranoside	LMPK12112500	-	495.111	3.8899	pos	M+H	C22H22O13	86.6	0	-5.44501	-	3.22257	3.11027	3.1911	2.96287	3.00322	3.15074	3.39424	3.4671	3.31034	3.31053	3.28973	3.18661
Sanshodiol	HMDB0030573	-	359.149	3.8899	pos	M+H	C20H22O6	0	47.6	0.520668	54854-91-0	2.423	2.43844	2.56768	2.79176	2.79954	2.78927	3.06345	3.14097	3.08286	2.84122	2.87043	2.95891
Beta-Citryl-L-glutamic acid	HMDB0013220	-	339.105	3.8899	pos	M+NH4	C11H15NO10	0	41.6	5.50327	69281-09-0	2.29638	1.67494	1.73229	1.15402	1.16879	1.4879	1.55006	1.46162	1.34692	2.39262	2.54217	2.24301
Glu-Met	HMDB0028825	-	311.128	3.8899	pos	M+CH3OH+H	C10H18N2O5S	0	46.4	3.67004	4423-22-7	1.12486	1.09287	1.08381	2.21433	2.20924	2.52686	2.72354	2.59203	2.91909	2.3954	2.40461	2.11607
Cyanidin 3-rutinoside	HMDB0031458	C08620	650.186	3.8699	pos	M+CH3OH+Na	C27H31O15+	0	65.1	7.04238	28338-59-2	3.13125	3.06856	3.10769	3.56533	3.59233	3.5475	3.54725	3.56484	3.5212	3.27671	3.28969	3.29955
Lappaol D	HMDB0302070	C17812;C17684	519.198	3.8699	pos	M+H-H2O	C30H32O9	0	46.4	-6.53402	-	2.96839	3.22797	3.07039	2.76615	2.86749	2.71341	2.76504	2.69441	2.70609	2.67091	2.70921	2.78965
Delphinidin 3-Galactoside	-	-	465.103	3.8699	pos	M+	C21H21O12+	87.7	0	-0.503711	-	4.89411	4.85304	4.85173	4.8201	4.82873	4.82256	4.86023	4.85616	4.8575	4.6467	4.65963	4.6708
Desoxyrhaponticin	HMDB0302913	-	409.129	3.8601	pos	M+Na-H2O	C21H24O8	0	50.8	7.51031	-	3.51961	3.602	3.54314	3.22895	3.28904	3.24499	3.20255	3.25009	3.20849	3.48549	3.56416	3.53608
Flavonol base+3o,o-hex,o-hex+c6h9o4	-	-	755.2	3.8106	pos	M+H	C33H38O20	46.7	0	-3.44446	-	2.63186	2.60389	2.5909	1.57863	1.60046	1.78435	1.88713	1.94268	1.96428	2.54448	2.55528	2.58593
Doxorubicinol	HMDB0041884	-	600.202	3.8106	pos	M+CH3OH+Na	C27H31NO11	0	71	-5.23134	54193-28-1	2.38421	2.29396	2.19032	2.35095	2.29392	2.29966	1.72835	1.72875	1.78074	2.02615	2.03703	1.99305
Leu-Trp	HMDB0028940	-	318.182	3.8106	pos	M+H	C17H23N3O3	0	41.8	3.28939	-	2.69068	2.60425	2.72442	2.39497	2.4252	2.52423	2.25531	2.4119	2.16541	2.56209	2.60925	2.70485
Veratric acid	HMDB0059763	-	165.054	3.8106	pos	M+H-H2O	C9H10O4	42	0	-4.98237	-	2.09464	1.78175	1.75836	2.69854	2.76509	2.90812	2.78886	3.13573	3.19465	2.46569	2.35092	2.43767
Isovitexin	HMDB0253708;LMPK12110338	C01714	433.113	3.8007	pos	M+H	C21H20O10	96	0	1.12231	38953-85-4	4.7764	4.73103	4.74978	4.27615	4.3055	4.30384	4.4371	4.3932	4.39344	4.86442	4.84779	4.85211
3-(6-Aminopurin-9-yl)-5-(hydroxymethyl)cyclopentane-1,2-diol	HMDB0244841	-	230.102	3.7906	pos	M+H-2H2O	C11H15N5O3	0	66	-7.20264	-	1.42052	1.39412	1.93739	2.41817	1.9068	1.73279	1.05278	0.989091	0.986436	2.16086	2.4318	1.93868
Epifisetinidol-(4beta->8)-catechin	HMDB0032007	-	563.154	3.7807	pos	M+H	C30H26O11	0	64.3	-2.31866	-	3.65013	3.6158	3.60956	3.76529	3.80725	3.80409	3.4823	3.45062	3.47891	3.83942	3.814	3.82409
4''-methylepigallocatechin gallate	-	-	473.108	3.7807	pos	M+H	C23H20O11	36.1	0	0.40571	-	2.5077	2.28068	2.30813	4.65229	4.68697	4.68875	4.81289	4.76623	4.78638	2.46176	2.23073	2.27582
3,4-Methylenedioxybenzaldehyde	HMDB0032612	C10812	151.039	3.7807	pos	M+H	C8H6O3	0	76.1	-2.78616	120-57-0	2.10861	2.0742	2.06442	3.21727	3.29575	3.22503	3.40399	3.21092	3.43119	2.06226	2.06635	2.06889
Ansamitocin P-3	HMDB0248452	C12045	673.223	3.7606	pos	M+K	C32H43ClN2O9	0	48.5	-8.91705	66584-72-3	3.28881	3.3553	3.33928	3.67612	3.71956	3.73442	3.64714	3.65202	3.65369	3.42102	3.37991	3.37609
Syringaresinol	HMDB0038928	-	401.159	3.7506	pos	M+H-H2O	C22H26O8	35.7	0	0.0654845050357	21453-71-4	2.10285	2.21542	2.22267	1.34045	1.42472	1.9039	1.48764	1.90716	1.99651	2.81794	2.8456	2.83351
Resveratrol 4'-(2-galloylglucoside)	HMDB0039341	-	584.176	3.7204	pos	M+ACN+H	C27H26O12	0	48.9	0.347281	105304-51-6	2.55682	2.47893	2.56141	3.06198	3.09329	3.06245	3.42482	3.32776	3.33644	2.44343	2.47661	2.43798
3,6,7-Trihydroxy-4'-methoxyflavone 7-rhamnoside	HMDB0041455	-	469.112	3.7204	pos	M+Na	C22H22O10	0	42.6	2.96282	-	2.56446	2.43254	2.54969	3.05235	3.03633	3.08079	3.33281	3.22601	3.25251	2.39055	2.42712	2.33327
Homovanillic acid sulfate	HMDB0011719	-	317.029	3.7204	pos	M+CH3OH+Na	C9H10O7S	0	51.2	-2.63326	38339-06-9	3.01235	3.08463	2.8726	1.88327	2.08698	2.05409	1.09286	1.09109	1.19069	2.228	2.12776	2.16478
Jasmonic acid	HMDB0032797;LMFA02020001	C08491	211.131	3.7204	pos	M+H	C12H18O3	71.9	0	-6.75848	6894-38-8;59366-47-1	1.64043	1.64407	1.7055	2.08542	1.98397	2.02851	1.04872	1.34325	0.981518	1.6431	1.69304	1.34571
4'-O-methyl-(-)-epicatechin-3'-O-beta-glucuronide	HMDB0029180	-	558.159	3.7102	pos	M+ACN+Na	C23H26O12	0	55.1	2.21041	-	2.42524	2.35205	2.34986	2.59436	2.66214	2.59107	2.65615	2.6843	2.68582	2.8013	2.82217	2.78942
(E)-1-Cinnamoylpyrrolidine	HMDB0038835	-	219.149	3.7102	pos	M+NH4	C13H15NO	0	81.5	1.51176	52438-21-8	3.86951	3.8206	3.80624	3.48922	3.50086	3.50775	3.88111	3.87593	3.846	3.65633	3.64983	3.66476
Chrysoeriol 7-[feruloyl-(->2)-glucuronyl-(1->2)-glucuronyl-(1->3)-glucuronide]	HMDB0039933	-	1005.21	3.6899	pos	M+H	C44H44O27	0	49.9	-6.29356	380468-63-3	2.73719	2.67546	2.68409	2.38853	2.43301	2.4823	2.73332	2.70626	2.68107	1.98177	1.96494	2.11527
Mangiferol	HMDB0302730	C10077	427.064	3.6899	pos	M+Na-H2O	C19H18O11	0	45.8	-0.0667019	-	2.2098	2.17533	2.16553	2.55825	2.71093	2.51357	2.62503	2.54831	2.80815	2.39433	2.3845	2.17001
Cis-3-Hexenyl b-primeveroside	HMDB0031690	-	412.218	3.6899	pos	M+NH4	C17H30O10	0	59.4	0.363459	132278-37-6	3.62827	3.63277	3.59316	3.07988	3.09622	3.0837	3.41266	3.38472	3.45535	3.29444	3.22902	3.30479
Thr-Ile-Leu	-	-	346.236	3.6899	pos	M+H	C16H31N3O5	70.9	0	5.75097	-	2.84807	2.83346	2.91919	2.40162	2.43295	2.50858	2.33059	2.63033	2.53643	3.01203	2.88144	2.83814
Betavulgarin	HMDB0303334	C10201	313.07	3.6899	pos	M+H	C17H12O6	0	40.9	-2.81003	51068-94-1	1.42697	1.39363	1.38417	1.43867	1.62029	1.56215	2.07342	2.35366	2.50324	2.53621	2.85122	2.64093
2-(6-methyl-7-oxooctyl)-2H-uran-5-one	-	-	207.138	3.6899	pos	M+H-H2O	C13H20O3	43.6	0	-0.689157	-	1.84603	2.02404	1.90178	1.93503	1.99999	1.94779	1.46814	1.83973	1.4456	1.59568	1.9741	1.66638
Niazicin	HMDB0038952	-	408.11	3.6797	pos	M+Na	C17H23NO7S	0	41.6	2.56925	159768-74-8	2.46746	2.44171	2.42558	2.32062	2.37395	2.35877	2.13551	2.01024	2.03968	2.55373	2.69072	2.60927
3-Hydroxy-beta-ionone	HMDB0036821	-	209.154	3.6797	pos	M+H	C13H20O2	62.4	0	-0.388757	50281-38-4	1.57633	1.61478	1.60919	2.76119	2.76384	2.71568	1.86608	2.03223	2.23504	1.86592	1.83024	1.85243
Procyanidin C1	HMDB0038370	C17624	867.212	3.6694	pos	M+H	C45H38O18	0	74.1	-0.685177	37064-30-5	4.70225	4.64922	4.62801	4.64959	4.66588	4.66366	4.3448	4.33594	4.34793	4.63844	4.64823	4.64906
Petunidin 3-gentiobioside	HMDB0038096	-	659.208	3.6694	pos	M+NH4	C28H33O17+	0	56.8	3.49037	39814-18-1	4.06031	4.02719	4.02524	4.31201	4.32922	4.34737	4.44436	4.4102	4.43493	3.93862	3.97183	3.96545
Verproside	HMDB0259794	-	531.172	3.6694	pos	M+CH3OH+H	C22H26O13	0	53.6	1.31248	-	3.12142	3.15712	3.06628	3.5528	3.58578	3.59645	3.686	3.66597	3.6797	3.7509	3.7721	3.78918
Salipurposid	-	-	435.128	3.6591	pos	M+H	C21H22O10	73.2	0	-0.490075	-	3.80933	3.8036	3.79869	3.38763	3.35129	3.40806	3.40472	3.39978	3.41062	3.60872	3.63382	3.60383
Daidzin	HMDB0033991	C10216	417.118	3.6591	pos	M+H	C21H20O9	0	52.2	-0.976202	552-66-9	3.41181	3.32077	3.32446	2.94252	2.98391	2.95906	3.01826	2.99863	3.00005	3.18526	3.1989	3.24991
4'-Methyl-(-)-epigallocatechin 3'-glucuronide	HMDB0041675	-	501.102	3.6486	pos	M+Na-H2O	C22H24O13	0	57.8	1.44636	-	1.12322	1.89988	1.94608	2.90846	2.80167	2.92041	2.26404	2.22146	2.36245	2.22083	2.11306	2.25309
Petasitenine	HMDB0030328	C10359	382.187	3.6486	pos	M+H	C19H27NO7	0	53.1	2.81369	60102-37-6	2.48136	2.34772	2.31011	1.81026	1.7987	1.67579	2.74962	2.52011	2.54481	2.12107	1.91473	2.08588
10-Formyltetrahydrofolate	HMDB0000972	C00234	491.203	3.6383	pos	M+NH4	C20H23N7O7	0	60.1	7.04933	2800-34-2	3.05588	3.01697	2.99219	2.98687	2.96128	2.9859	3.18615	3.18252	3.16811	2.89127	2.8871	2.83817
Prunetin	HMDB0034127	C10521	317.102	3.6383	pos	M+CH3OH+H	C16H12O5	0	63	1.18047	552-59-0	2.76756	2.82305	2.91301	2.88845	2.89429	2.87137	2.97909	2.92149	3.04804	2.70071	2.6371	2.75449
1,2,4-Trimethoxynaphthalene	-	-	219.1	3.6383	pos	M+H	C13H14O3	48.4	0	-6.73658	-	2.75312	2.43197	2.78643	2.5757	2.41724	2.92598	2.86361	2.9452	2.52959	2.92033	3.15966	2.9026
5-Formylbenzofuran	-	-	147.044	3.6383	pos	M+H	C9H6O2	89.4	0	-2.41366	-	3.54764	3.49035	3.46923	3.45609	3.47735	3.4811	3.33367	3.35555	3.28796	3.58092	3.58109	3.62246
4'-O-Methylepicatechin 7-O-glucuronide	HMDB0029183	-	485.107	3.6178	pos	M+Na-H2O	C22H24O12	0	75.4	2.99212	603133-93-3	3.49209	3.55732	3.36646	3.76341	3.78419	3.76062	3.90069	3.84087	3.8895	3.57721	3.57532	3.6201
Apimaysin	HMDB0037421	-	602.186	3.6074	pos	M+ACN+H	C27H28O13	0	66.7	-2.38132	74158-04-6	3.14999	3.08537	3.05041	3.56021	3.53255	3.55328	3.48258	3.43726	3.49544	3.22381	3.22629	3.26502
Quercetin	HMDB0005794;LMPK12110004	C00389	303.05	3.6074	pos	M+H	C15H10O7	81.7	0	1.09497	117-39-5	4.42392	4.35292	4.32154	4.08257	4.07422	4.07185	4.15544	4.12663	4.16342	4.26018	4.27491	4.30424
1-Acetoxy-7-hydroxy-3,7-dimethyl-2E,5E-octadien-4-one	-	-	227.127	3.5978	pos	M+H	C12H18O4	58	0	-1.34855	-	2.44726	2.33575	2.20904	2.97418	3.01406	2.89651	2.64385	2.72656	2.71259	2.72051	2.84863	2.98684
Cyanidin-3-O-Sambubioside-5-O-Glucoside	-	-	743.2	3.5876	pos	M+	C32H39O20+	58.5	0	-4.18468	-	2.26491	2.24536	2.25181	1.78351	1.7854	1.76481	1.7355	1.78911	1.77562	1.95754	1.9579	1.82545
6-Heptenyl glucosinolate	HMDB0038425	-	438.085	3.5779	pos	M+Na	C14H25NO9S2	0	46.6	-4.13962	-	3.31204	3.25808	3.26727	3.2551	3.24726	3.29737	3.0819	3.18245	3.12395	3.30713	3.31946	3.32529
Rhamnazin 3-rutinoside	HMDB0037467	C17441	621.18	3.5483	pos	M+H-H2O	C29H34O16	0	49.9	-2.41269	64527-08-8	2.86917	2.80542	2.80711	2.55906	2.55657	2.56548	2.40224	2.38365	2.33047	2.84404	2.80711	2.768
Moracin N	HMDB0041298	-	343.154	3.5483	pos	M+CH3OH+H	C19H18O4	38	0	0.785279	135248-05-4	2.8997	2.82371	2.77986	2.38242	2.37403	2.43593	2.16789	2.1929	2.07679	2.24288	2.2495	2.17906
Gossypetin 8-glucoside	HMDB0252918;LMPK12113198	-	481.098	3.5281	pos	M+H	C21H20O13	75.3	0	1.16847	-	5.2041	5.1576	5.17327	4.71897	4.74224	4.73305	5.0294	5.02732	5.02119	5.1155	5.12043	5.1142
Assamicain C	HMDB0039624	-	899.166	3.4986	pos	M+H-H2O	C44H36O22	0	64.4	-0.268623	121795-67-3	4.5749	4.54804	4.52282	4.44091	4.47051	4.47755	4.49263	4.46401	4.49321	4.51706	4.51626	4.53726
Pimentol	HMDB0035442	-	499.123	3.4986	pos	M+Na-H2O	C23H26O12	0	55.6	2.84234	141913-95-3	2.9094	2.85197	2.91357	3.32183	3.36758	3.3479	3.19253	3.19996	3.21256	3.08266	3.14275	3.13207
Daidzein	HMDB0003312;LMPK12050038	C10208	255.065	3.4883	pos	M+H	C15H10O4	87.3	0	-0.117538	486-66-8	1.7993	1.72314	1.79223	3.33815	3.33736	3.27307	1.21254	1.08972	1.09017	2.05974	2.05532	2.0357
10-Hydroxy-2,8-decadiene-4,6-diynoic acid	HMDB0031054	-	177.054	3.4883	pos	M+H	C10H8O3	0	44.9	-4.02934	-	1.7377	2.11878	1.94584	2.67944	2.81193	2.93241	2.70478	2.65603	2.68017	3.02158	3.08477	3.20127
Cinnamtannin A2	HMDB0037661	C17625	1155.28	3.4783	pos	M+H	C60H50O24	0	71.8	-0.363021	86631-38-1	4.1773	4.14083	4.1558	4.26012	4.25768	4.29069	4.05767	4.05307	4.04524	4.24797	4.25772	4.23935
Epicatechin-(2beta->7,4beta->8)-epicatechin-(4beta->8)-epicatechin	HMDB0037672	C17631	865.196	3.4783	pos	M+H	C45H36O18	0	64.9	-1.86507	88082-60-4	3.25331	3.23585	3.247	3.4502	3.44551	3.4692	3.23062	3.14707	3.20775	3.3567	3.3858	3.38299
3-O-Feruloylquinic acid	HMDB0030669	C02572	369.12	3.4783	pos	M+H	C17H20O9	94.2	0	4.19409	-	1.53709	1.55965	1.55839	2.14309	2.35477	2.18001	2.15134	2.39025	2.02397	2.70178	2.77887	2.70995
N-Feruloylglycine	HMDB0059747	C02564	252.085	3.4783	pos	M+H	C12H13NO5	57.8	0	-5.39253	-	0.880491	0.850529	0.842067	0.891057	0.892115	0.907462	0.882419	0.880753	0.878184	0.840203	0.843735	0.84593
Coumarinic acid	HMDB0041592	C05838	147.043	3.4783	pos	M+H-H2O	C9H8O3	0	49	-6.38078	495-79-4	1.92956	2.29775	2.36593	2.3734	2.08683	1.92801	2.38792	2.40876	2.42808	1.30345	1.44189	1.27779
Sanguiin H1	HMDB0039272	-	787.1	3.4586	pos	M+H	C34H26O22	0	46.8	1.7402	82202-99-1	2.12577	2.27842	2.24504	2.76655	2.82498	2.82316	2.10789	2.42079	2.25927	1.68391	2.12789	1.4461
Myricetin-3-rutinoside	-	-	627.156	3.4586	pos	M+H	C27H30O17	86.6	0	0.0649930023399	-	4.64709	4.62693	4.61408	3.9277	3.93419	3.93685	4.19091	4.17848	4.16318	4.74061	4.76081	4.76002
5-Deoxykievitone	HMDB0034214	C10418	341.138	3.4586	pos	M+H	C20H20O5	64.9	0	0.0464888	74161-24-3	3.05034	3.01407	3.02486	2.50335	2.58389	2.57617	2.92309	2.9639	2.98146	2.62433	2.68595	2.66096
Necatorine	HMDB0039035	C08594	303.014	3.4586	pos	M+K	C15H8N2O3	0	42.3	-9.62758	89915-35-5	3.02394	2.90678	3.08779	3.25525	3.36736	3.42062	2.97394	3.11715	3.07025	2.89832	2.87573	2.88417
Flavonol base+5o,o-hex,o-hex	-	-	643.151	3.4486	pos	M+H	C27H30O18	69.2	0	1.28437	-	3.55275	3.55961	3.5517	3.1968	3.17556	3.17969	3.55099	3.54721	3.52978	3.45074	3.45363	3.45977
Linustatin	HMDB0303673	C08333	464.177	3.4486	pos	M+CH3OH+Na	C16H27NO11	0	59.6	8.07622	72229-40-4	3.20067	3.17909	3.15212	3.1471	3.09092	3.12027	3.02729	3.03031	3.04885	3.44512	3.46947	3.42065
Tricin 7-[p-coumaroyl-(->2)-glucuronyl-(1->2)-glucuronide]	HMDB0039905	-	793.161	3.4286	pos	M+H-2H2O	C38H36O21	0	73.8	-0.263625	-	2.21024	2.50906	2.18609	2.16261	2.12734	2.34651	2.49635	2.65361	2.49785	2.7006	2.73706	2.71113
Kaempferol 3-[glucosyl-(1->3)-rhamnosyl-(1->2)-[rhamnosyl-(1->6)-galactoside]]	HMDB0035069	-	903.275	3.4186	pos	M+H	C39H50O24	0	40.6	-1.80558	214407-43-9	3.3086	3.26748	3.07129	2.60312	2.64784	2.58331	2.69028	2.85462	2.60747	3.12532	3.02923	2.99279
Ustiloxin A	HMDB0039640	C08442	696.247	3.4186	pos	M+Na	C28H43N5O12S	0	41.2	-7.39915	143557-93-1;141044-51-1	1.46288	1.26268	1.38573	2.27934	2.27201	2.22954	2.62654	2.47548	2.53652	2.97421	2.99662	2.92868
1-Nitro-7-glutathionyl-8-hydroxy-7,8-dihydronaphthalene	HMDB0060329	C14804	560.137	3.4186	pos	M+ACN+Na	C20H24N4O9S	0	48.7	-9.77948	-	2.02407	2.16325	1.9501	2.98357	2.89216	3.02142	2.72791	2.64475	2.75495	2.57811	2.48369	2.4961
Neocarthamin	HMDB0037476	C17675	451.123	3.3983	pos	M+H	C21H22O11	0	55.4	-0.0768086	-	4.35161	4.29256	4.27928	3.95435	3.95559	3.94274	4.06035	4.0408	4.04243	4.32468	4.33702	4.33707
(-)-Wikstromol	HMDB0030598	C10725	375.142	3.3679	pos	M+H	C20H22O7	0	69.9	-4.46726	34444-37-6	2.22031	2.14849	2.0374	2.15973	2.07374	1.93237	1.4753	1.68228	1.80556	1.97202	2.25843	2.16155
3-(3,4-Dihydroxybenzyl)-7-hydroxy-5-methoxy-4-chromanone	HMDB0033298	-	317.102	3.3679	pos	M+H	C17H16O6	0	40.6	0.375383	107585-72-8	2.75625	2.58132	2.71497	2.97509	2.84053	3.00653	3.02298	2.96853	2.91697	2.55348	2.35605	2.59477
Malvidin 3-rutinoside	HMDB0041595	-	657.228	3.3578	pos	M+NH4	C29H35O16+	0	49.8	2.14214	39824-82-3	2.94914	2.74385	2.82108	3.30751	3.41237	3.35334	3.79375	3.69643	3.72774	2.46004	2.48097	2.44305
Oglufanide	HMDB0028830	-	334.139	3.3578	pos	M+H	C16H19N3O5	82.9	0	-0.607118	38101-59-6	2.6355	2.50462	2.68442	2.7751	2.82455	2.74398	2.43879	2.36461	2.34263	2.67274	2.74391	2.71279
Prunin 6''-O-gallate	HMDB0037582	-	604.165	3.3181	pos	M+NH4	C28H26O14	0	71.2	-1.57293	54835-98-2	2.47016	2.31787	2.50935	2.61265	2.72481	2.7211	3.00278	2.96517	3.11985	2.3296	2.39758	2.16378
Dihydromorin	-	-	305.065	3.3081	pos	M+H	C15H12O7	53.6	0	-2.51359	-	1.99036	2.05715	1.91823	2.61468	2.62912	2.65368	2.77508	2.92057	2.76623	2.57212	2.70571	2.74237
Moracin J	HMDB0033308	-	273.076	3.2883	pos	M+H	C15H12O5	0	41.1	0.189948	73338-89-3	3.44379	3.59017	3.53156	3.41045	3.35897	3.41521	3.45867	3.44527	3.36125	3.53442	3.44271	3.56349
Osmanthuside B	HMDB0038749	-	631.177	3.2784	pos	M+K	C29H36O13	0	65.1	-3.2917	94492-23-6	3.43412	3.38607	3.3781	3.84663	3.87236	3.88907	4.40367	4.39698	4.38622	3.44778	3.47772	3.44333
Epicatechin	HMDB0001871;LMPK12020003	C09727	291.087	3.2784	pos	M+H	C15H14O6	96.7	0	3.06109	490-46-0	5.02358	5.01412	4.9766	4.84083	4.86425	4.89407	4.79741	4.78461	4.79709	4.9588	4.93889	4.97225
3'-O-Methylepicatechin 7-O-glucuronide	HMDB0041659	-	485.108	3.2685	pos	M+Na-H2O	C22H24O12	0	70.2	3.25733	603133-94-4	3.66317	3.71827	3.62634	4.03063	4.06114	4.03299	4.33335	4.30359	4.30283	3.87606	3.82926	3.78751
3,3'-Di-O-galloylprodelphinidin B5	HMDB0039300	-	915.161	3.2586	pos	M+H	C44H34O22	0	58.4	-0.233964	86588-87-6	3.47933	3.43678	3.37367	3.86772	3.88121	3.88404	4.02067	4.01858	4.0239	3.73832	3.73008	3.73398
Anhydrocinnzeylanine	HMDB0036864	-	447.176	3.2586	pos	M+K	C22H32O7	0	43.4	-4.18673	68799-62-2	3.13329	3.20962	3.19258	3.37342	3.3977	3.42317	2.95026	2.90261	2.84247	3.34574	3.34609	3.36426
6-(5-carboxy-2-hydroxyphenoxy)-3,4,5-trihydroxyoxane-2-carboxylic acid	HMDB0124991	-	335.038	3.2586	pos	M+Na-H2O	C13H14O10	0	63.4	-0.928273	-	2.6223	2.50604	2.74053	2.40529	2.12257	2.28453	2.3518	2.54446	2.62254	2.30719	2.40317	2.6236
Epigallocatechin-(4beta->8)-epicatechin 3-O-gallate	HMDB0037650	C10223	747.155	3.2381	pos	M+H	C37H30O17	0	67.7	-0.340069	126715-82-0	5.12967	5.08825	5.08647	4.91417	4.93993	4.93952	4.95247	4.95642	4.94467	4.97601	4.97821	4.99441
Gly-Val-Phe	-	-	322.177	3.2279	pos	M+H	C16H23N3O4	41.4	0	2.39925	-	3.81636	3.87009	3.87949	3.95468	3.97511	3.96836	3.67275	3.69449	3.68147	3.85974	3.82904	3.85874
4-Acetylzearalenone	HMDB0039100	-	361.164	3.2181	pos	M+H	C20H24O6	0	41.2	-2.60398	119950-10-6	3.02773	2.99022	2.9313	2.44597	2.49976	2.4758	2.49207	2.52236	2.56494	2.82759	2.85528	2.86577
(2xi,6xi)-7-Methyl-3-methylene-1,2,6,7-octanetetrol	HMDB0033217	-	209.117	3.2181	pos	M+Na-H2O	C10H20O4	0	40.6	8.64968	217449-59-7	2.53001	2.46201	2.39714	2.62459	2.36485	2.58222	2.35196	2.2795	2.17019	2.31986	2.54886	2.66943
11-Hydroxyjasmonic acid	-	-	227.128	3.2079	pos	M+H	C12H18O4	80.8	0	-0.353224	-	3.15693	3.10617	3.02588	3.31088	3.26308	3.28021	3.10085	3.05654	2.99329	3.33621	3.40621	3.3473
Demethylcalabaxanthone	HMDB0030656	-	420.184	3.1981	pos	M+ACN+H	C23H22O5	0	56.6	9.55183	106897-03-4	3.56342	3.49364	3.43668	3.15409	3.16257	3.17463	3.40027	3.37202	3.36347	3.37139	3.36978	3.33705
2-hydroxyisoflavanone naringenin	HMDB0304071	C12631	577.135	3.1879	pos	2M+H	C15H12O6	0	40	1.04614	-	4.0499	4.06583	4.05373	4.14836	4.20338	4.19526	3.9824	3.93964	3.91543	4.08608	4.12087	4.08957
Marein	HMDB0254334	-	451.123	3.1879	pos	M+H	C21H22O11	0	60	-0.854234	-	3.11727	3.09925	3.04697	3.75544	3.78229	3.77008	3.97834	3.95426	3.94822	4.06135	4.09496	4.06362
Feruloylagmatine	HMDB0037107	C18325	307.177	3.1879	pos	M+H	C15H22N4O3	79.7	0	0.365416	-	3.47353	3.44019	3.387	3.096	3.14595	3.23845	3.53269	3.51522	3.46663	3.5512	3.55749	3.53208
Ustiloxin B	HMDB0041373	-	700.246	3.1778	pos	M+CH3OH+Na	C26H39N5O12S	0	51.6	-2.06227	151841-41-7	2.56158	2.54324	2.45091	2.78935	2.87077	2.84784	2.75905	2.75026	2.69417	2.04249	1.96171	2.02449
6''-O-Galloylquercimeritrin	HMDB0033593	-	617.115	3.1778	pos	M+H	C28H24O16	0	68.3	1.39117	-	3.80024	3.73434	3.73501	3.37045	3.45756	3.4328	3.92952	3.93989	3.93638	3.51392	3.4436	3.47136
Vitexin 7-O-glucoside	LMPK12110288	-	595.166	3.1679	pos	M+H	C27H30O15	80	0	-0.185451	-	4.9667	4.9251	4.88852	4.84923	4.89187	4.90451	5.12302	5.11901	5.09942	5.36439	5.40768	5.38011
Glaucarubin	HMDB0035626	C08760	519.222	3.1679	pos	M+Na	C25H36O10	0	40.6	3.63125	1448-23-3	3.11063	3.07394	3.15992	2.94562	3.04686	3.03922	3.10272	3.1337	3.04905	2.96393	3.0126	2.99893
Gamma-CEHC glucuronide	HMDB0242175	-	482.198	3.1378	pos	M+ACN+H	C21H28O10	0	66.1	-8.37891	-	2.92124	2.90285	2.8918	2.9495	2.8144	2.79201	2.23224	2.2356	2.27829	2.50814	2.56807	2.60096
Cys-Asn-His	-	-	390.155	3.1378	pos	M+NH4	C13H20N6O5S	41.3	0	-1.98813	-	3.13624	3.10688	3.13898	2.77461	2.9178	2.79879	2.78925	2.77521	2.80479	3.13395	3.18158	3.15743
Quercetin 3-arabinoside	HMDB0033795	-	457.076	3.1279	pos	M+Na	C20H18O11	0	71.4	3.67461	22255-13-6	3.44117	3.48492	3.37651	3.44212	3.46202	3.45501	3.45584	3.50438	3.43982	3.47317	3.48534	3.5031
Ent-Epicatechin-(4alpha->6)-ent-epicatechin	HMDB0041239	-	579.152	3.1076	pos	M+H	C30H26O12	0	66.7	4.50314	-	5.67775	5.67645	5.68294	5.72024	5.73929	5.7423	5.60283	5.6018	5.59427	5.77335	5.80238	5.78862
3-Methoxy-4-hydroxyphenylglycol glucuronide	HMDB0000496	C03033	424.125	3.1076	pos	M+ACN+Na	C15H20O10	0	63.2	8.99973	52002-41-2	2.92082	2.7982	2.77448	1.83176	1.87619	1.75614	1.91639	1.15413	1.96516	2.63445	2.52697	2.47803
Maysin 3'-methyl ether	HMDB0037420	-	645.183	3.0974	pos	M+CH3OH+Na	C28H30O14	0	59.9	6.68918	74158-05-7	3.24774	3.16334	3.26621	3.42569	3.4886	3.47509	3.41118	3.39101	3.35863	3.31127	3.34741	3.32025
Pratensein	HMDB0030617	C10520	301.072	3.0974	pos	M+H	C16H12O6	0	54.2	2.63032	2284-31-3	2.81053	2.97946	2.88383	2.98236	3.08008	2.86883	2.76939	2.34551	2.61416	2.73408	3.29421	2.85185
Luteolin-6-C-Glucoside	HMDB0301981	C01821	449.108	3.0771	pos	M+H	C21H20O11	90.9	0	-0.611526	4261-42-1	4.07271	4.05663	4.04439	3.35267	3.46241	3.42176	3.30563	3.29928	3.24384	3.92691	3.94318	3.96338
Lys-Leu-Gln	-	-	388.253	3.0771	pos	M+H	C17H33N5O5	78.3	0	-7.10063	-	1.03018	0.998841	0.989972	1.0412	1.04231	1.0583	1.03219	1.03045	1.02777	0.988018	0.991721	0.994022
S-Adenosylhomocysteine	HMDB0000939	C00021	402.155	3.0669	pos	M+NH4	C14H20N6O5S	0	65.3	-1.91409	979-92-0	3.74399	3.71126	3.70962	3.64331	3.64697	3.69478	3.61889	3.58856	3.68117	3.63548	3.65575	3.65367
3-O-Methylkaempferol	HMDB0302564	C05902	333.097	3.057	pos	M+CH3OH+H	C16H12O6	0	50.4	-0.82009	-	2.71645	2.75006	2.67115	2.71747	2.75988	2.80918	3.09138	3.02511	3.03319	2.75077	2.7647	2.79741
[truncated: 1,691 more rows]
