# Supplementary material for: Metabolite Analysis of Hangzhou Gongmei White Tea of Different Varieties
Source: Foods. 2025 May 4;14(9):1622. doi: 10.3390/foods14091622 (PMC12071660; doi:10.3390/foods14091622)
Supplement: Supplementary file 1 [file foods-14-01622-s001.zip › Table S3.xlsx]

## Sheet: statistical screening
Metabolite	VIP_PLS-DA	P_value	FDR	YS_mean	YS_SD	FD_mean	FD_SD	LJ_mean	LJ_SD	JK_mean	JK_SD
Myricetin 7-(6''-galloylglucoside)	2.58235	0.02731	0.03949	0.001825	1.414e-05	0.001898	0.0001033	0.002015	1.137e-05	3.643	0.005553
5-Hydroxyferulic acid	2.48316	0.02162	0.03726	0.1126	0.00266	0.8964	0.5914	0.4407	0.277	3.708	0.01716
Pg(txb2/22:4(7z,10z,13z,16z))	2.42668	0.01556	0.03726	0.02375	0.0001794	2.875	0.03997	0.02615	0.0001435	0.5802	0.1528
Itoside L	2.36308	0.01556	0.03726	0.2404	0.1414	2.652	0.1714	1.391	0.087	0.04805	0.03609
Ps(18:3(9z,12z,15z)/lte4)	2.27155	0.02162	0.03726	0.7676	0.1714	3.139	0.02635	1.909	0.07713	1.849	0.03511
Tragopogonsaponin B	2.26242	0.01556	0.03726	0.777	0.1363	3.086	0.03016	1.865	0.1822	2.307	0.04243
Pi(pgd2/22:3(10z,13z,16z))	2.19737	0.01556	0.03726	0.7309	0.002746	2.572	0.02462	1.02	0.2434	2.469	0.08134
3'-Methoxytricetin 7-glucuronide	2.18223	0.02998	0.04214	2.046	0.1096	0.4475	0.6322	0.08549	0.0004389	1.896	0.05707
Cdp-dg(20:1(11z)/22:6(4z,7z,10z,13e,15e,19z)-oh(17))	2.16449	0.01556	0.03726	2.897	0.02048	0.9176	0.0206	2.118	0.0147	1.168	0.194
Quercetin 3-arabinoside 7-glucoside	2.12633	0.02731	0.03949	0.9697	0.003012	0.9847	0.02101	1.008	0.002216	3.477	0.01376
Soyasaponin I	2.11386	0.01556	0.03726	0.001514	4.044e-05	0.001582	2.181e-06	0.009989	0.01423	2.45	0.02086
2''-Galloylhyperin	2.11323	0.02162	0.03726	1.159	0.00314	1.175	0.02186	1.625	0.2586	4.057	0.01378
Kaempferol 3-O-(6-O-feruloyl)-glucoside	2.09104	0.01556	0.03726	1.814	0.1204	1.552	0.1065	0.5836	0.2495	2.887	0.04126
Terniflorin	2.0528	0.01556	0.03726	0.363	0.4317	2.281	0.02665	2.063	0.01679	1.684	0.03139
Sinapoyl aldehyde	2.04857	0.02488	0.03726	2.53	0.06542	0.9337	0.08602	1.235	0.1475	2.505	0.08972
Desaminotyrosine	2.04507	0.02162	0.03726	2.429	0.08605	0.7932	0.0005036	1.167	0.2331	2.379	0.07863
Pip(22:2(13z,16z)/pgd1)	2.04418	0.02162	0.03726	0.7975	0.002836	1.177	0.3042	0.834	0.002097	3.073	0.03298
Daidzein	2.03756	0.01556	0.03726	2.05	0.0128	1.772	0.04208	1.131	0.07078	3.316	0.03735
Margaric acid	2.03386	0.02162	0.03726	0.7174	0.009449	2.697	0.01695	0.9888	0.1881	1.405	0.3236
2-succinylbenzoate	2.01118	0.01556	0.03726	0.6316	0.5624	2.54	0.1048	2.048	0.04577	2.283	0.07483
D-Ribose	1.9953	0.01556	0.03726	0.7294	0.00951	2.369	0.0566	2.117	0.1369	1.239	0.09757
Alpha-Cyperol	1.99037	0.01556	0.03726	2.91	0.004593	1.043	0.02582	2.204	0.2039	2.596	0.1605
Hovenoside D	1.98574	0.02374	0.03726	1.391	0.06095	2.513	0.008948	0.808	0.002075	2.479	0.1106
Kaempferol 3-O-Rhamninoside	1.98493	0.02374	0.03726	1.652	0.2227	1.009	0.7772	4.973	0.01138	3.583	0.005693
Lucyoside J	1.98318	0.01556	0.03726	0.6283	0.01323	2.59	0.01528	0.6524	0.00191	0.6671	0.008256
Kaempferol 3-sophoroside 7-glucuronide	1.96392	0.01879	0.03726	1.728	0.02315	2.115	0.02956	0.1762	0.102	2.179	0.03274
Stipuleanoside R2	1.95575	0.04344	0.05337	0.565	0.2492	0.4359	0.0003802	0.7099	0.232	2.82	0.02235
Petatrichol B	1.95471	0.02488	0.03726	1.136	0.1166	2.82	0.04638	1.985	0.02882	1.185	0.1952
Congmuyenoside B	1.95122	0.01556	0.03726	0.4268	0.007305	0.4389	0.0003817	0.5231	0.0865	2.606	0.1048
(1S,2R,4R,8S)-p-Menthane-2,8,9-triol 9-glucoside	1.94456	0.04445	0.05415	1.253	0.04601	3.139	0.03316	1.356	0.04586	1.274	0.1254
3-hydroxy-1-(4-hydroxyphenyl)propan-1-one	1.94042	0.02374	0.03726	2.615	0.1401	1.179	0.0005604	1.444	0.1263	2.575	0.02407
Gibberellin A86	1.93731	0.02374	0.03726	0.8212	0.07305	0.9169	0.1778	0.6694	0.002282	2.712	0.006793
PI(PGF1alpha/20:2(11Z,14Z))	1.91529	0.02374	0.03726	1.228	0.3218	2.831	0.005467	0.9526	0.002183	1.883	0.00895
Kaempferol 7-(6''-galloylglucoside)	1.91368	0.01556	0.03726	0.341	0.006347	0.6921	0.05803	0.4324	0.0522	2.374	0.01714
Kaempferol 3-neohesperidoside-7-(2''-p-coumaryllaminaribioside)	1.91168	0.02162	0.03726	2.066	0.003345	2.083	0.02321	4.807	0.01411	3.042	0.00797
Isorhamnetin 7-glucoside	1.90933	0.04445	0.05415	0.5908	0.4745	0.8142	0.2973	0.2768	0.3511	2.33	0.01556
1-O-Sinapoyl-beta-D-glucose	1.90806	0.01556	0.03726	2.585	0.03084	0.8301	0.1207	2.351	0.05387	2.148	0.08176
2-Hydroxycinnamic acid	1.89122	0.0329	0.04389	0.8281	0.1794	2.212	0.1422	1.07	0.2027	2.151	0.06695
Hemin	1.88795	0.01556	0.03726	0.01588	0.0004175	0.01659	2.248e-05	0.09029	0.1242	2.041	0.033
Norviburtinal	1.88151	0.02488	0.03726	0.5955	0.008719	2.057	0.1642	1.226	0.1914	2.075	0.07013
3-deoxy-D-manno-octulosonate 8-phosphate	1.87994	0.02374	0.03726	0.6021	0.008764	2.037	0.3911	2.185	0.07309	1.14	0.4664
Pa(8:0/18:1(9z)-o(12,13))	1.87822	0.01879	0.03726	1.006	0.2361	2.599	0.0587	2.349	0.01824	2.711	0.09993
Mauritianin	1.87709	0.01556	0.03726	3.3	0.02319	2.722	0.02441	4.785	0.009444	3.013	0.01839
Cdp-dg(pgj2/22:3(10z,13z,16z))	1.8755	0.01556	0.03726	0.663	0.00264	2.417	0.0755	0.6971	0.001963	0.7123	0.008479
Artecanin	1.86381	0.01556	0.03726	0.6038	0.008775	2.283	0.04095	0.8378	0.1258	0.9902	0.0109
Met-Tyr-Tyr	1.86143	0.02374	0.03726	0.5529	0.6861	2.285	0.05005	1.631	0.2506	1.396	0.06504
Ustiloxin A	1.85598	0.01556	0.03726	2.967	0.03462	1.37	0.101	2.546	0.076	2.26	0.02688
2-O-(Z-p-Hydroxycinnamoyl)-(x)-glyceric acid	1.85076	0.01556	0.03726	0.7207	0.009466	2.167	0.1187	1.812	0.1763	1.052	0.1824
Pollenin A	1.84925	0.02162	0.03726	0.267	0.001549	0.2749	0.01105	3.346	0.01014	3.459	0.0205
3-O-alpha-L-Arabinopyranosylproanthocyanidin A5	1.84457	0.02162	0.03726	0.03182	0.0002382	0.03306	0.001734	3.289	0.002182	2.558	0.03426
D-Apiose	1.84088	0.02488	0.03726	0.5949	0.008715	2.132	0.1157	1.767	0.07131	1.704	0.1223
Isobiflorin	1.84088	0.01556	0.03726	3.93	0.0001045	2.232	0.02639	3.948	0.008779	3.965	0.009921
Tsugarioside B	1.83893	0.02374	0.03726	0.4331	0.344	1.267	0.06164	1.316	0.3817	2.892	0.01053
Glyphoside	1.83658	0.02162	0.03726	2.62	0.04581	0.9056	0.0005256	3.089	0.006707	3.095	0.005249
Assamsaponin A	1.83234	0.01556	0.03726	0.5438	0.008342	1.91	0.0275	2.569	0.02639	3.09	0.02331
Ginsenoside I	1.83155	0.01556	0.03726	3.148	0.00701	3.867	0.03147	2.206	0.08555	0.715	0.008218
Zapoterin	1.83017	0.02374	0.03726	1.775	0.02439	1.139	0.3077	2.688	0.02621	1.013	0.1958
Methyl salicylate O-[rhamnosyl-(1->6)-glucoside]	1.82887	0.01556	0.03726	2.757	0.01855	2.843	0.01445	0.8213	0.7304	2.679	0.035
5'-Hydroxycastavinol	1.82849	0.01556	0.03726	2.659	0.03964	1.24	0.0005657	2.259	0.1024	1.513	0.2586
3,4',7-Trihydroxyflavone	1.8192	0.01556	0.03726	1.477	0.02527	1.162	0.0005589	2.911	0.1339	1.186	0.004363
Ps(16:0/22:6(5z,7z,10z,13z,16z,19z)-oh(4))	1.81709	0.01556	0.03726	0.949	0.002994	2.386	0.1367	1.204	0.06811	1.863	0.1496
Bispyribac	1.81517	0.01879	0.03726	0.002166	5.783e-05	0.1196	0.2033	2.156	0.05063	0.4386	0.3787
(-)-Epicatechin 3-O-gallate	1.8116	0.02374	0.03726	2.714	0.02591	2.646	0.07783	1.997	0.05942	3.736	0.03084
Nelumboside	1.79242	0.02374	0.03726	1.625	0.09946	0.0351	0.05337	2.508	0.02923	2.478	0.05511
3',4',5'-Trimethoxytricetin 7-[rhamnosyl-(1->6)-glucoside]	1.78667	0.02162	0.03726	0.6596	0.002634	0.6728	0.01848	0.7693	0.06943	2.513	0.001854
Sandosaponin A	1.78494	0.01556	0.03726	1.967	0.02277	2.891	0.02053	0.2498	0.001075	1.58	0.1926
Cinnamoside	1.78384	0.0361	0.04695	1.183	0.1605	2.271	0.04885	2.254	0.01054	1.129	0.00432
Methyl 2,4,6-trihydroxybenzoate	1.78345	0.01556	0.03726	0.1554	0.003503	0.1612	0.0001861	3.129	0.02404	2.973	0.04551
Momordicinin	1.78042	0.02374	0.03726	0.9348	0.1858	2.382	0.01143	2.261	0.02479	2.388	0.1128
Trans-p-Coumaroyl beta-D-glucopyranoside	1.77375	0.01556	0.03726	0.3693	0.391	1.481	0.3627	2.914	0.0629	3.143	0.02615
Kaempferol-3-O-Glucoside-3''-Rhamnoside	1.7723	0.02162	0.03726	2.996	0.06074	2.732	0.2434	2.417	0.04557	0.7255	0.4022
3-Caffeoyl-4-feruloylquinic acid	1.7713	0.02162	0.03726	0.0009881	7.66e-06	0.001028	5.599e-05	1.522	0.09621	2.87	0.03324
PIP(6 keto-PGF1alpha/22:2(13Z,16Z))	1.76716	0.01556	0.03726	0.6608	0.2103	1.702	0.05216	2.422	0.004916	3.329	0.006017
18-Dehydroursolic acid 3-arabinoside	1.76295	0.01556	0.03726	1.044	0.1961	2.393	0.01563	2.258	0.06521	1.683	0.2566
Notoginsenoside G	1.75482	0.01556	0.03726	2.747	0.01133	3.499	0.03646	1.082	0.2627	0.2348	0.05485
Betavulgarin	1.75399	0.01556	0.03726	2.676	0.1604	1.402	0.02249	2.31	0.2182	1.54	0.09275
Lablabsaponin I	1.74826	0.01556	0.03726	2.307	0.0154	1.136	0.1499	1.435	0.09672	2.38	0.009599
CDP-DG(PGF2alpha/a-21:0)	1.74599	0.01556	0.03726	1.194	0.06631	1.919	0.0259	0.1072	0.0006359	1.543	0.07872
PI(5-iso PGF2VI/16:1(9Z))	1.74444	0.01879	0.03726	1.108	0.2186	0.3287	0.0003186	0.5973	0.4153	2.101	0.06504
Physagulin F	1.74091	0.01556	0.03726	2.879	0.01533	1.439	0.3111	2.236	0.07008	2.443	0.02302
Moracetin	1.73703	0.01556	0.03726	2.587	0.04244	1.817	0.1473	2.23	0.02327	3.673	0.0169
Araloside A	1.72828	0.01556	0.03726	3.181	0.01398	1.981	0.04231	0.9892	0.3304	1.549	0.02204
Soyasapogenol B	1.72722	0.01879	0.03726	1.849	0.03255	3.035	0.04078	1.887	0.02169	2.713	0.04704
Lepidine B	1.72492	0.01556	0.03726	0.8609	0.01008	0.8776	0.0005206	0.9229	0.002556	2.548	0.03785
Fulvic acid	1.72433	0.02488	0.03726	0.5807	0.002487	0.7749	0.3034	0.6129	0.001858	2.24	0.1089
Ustiloxin C	1.72408	0.02162	0.03726	0.003484	2.694e-05	0.003624	0.0001968	0.9063	0.219	2.41	0.01326
Irisolidone 7-O-glucuronide	1.72364	0.01556	0.03726	3.157	0.07166	1.704	0.1099	3.03	0.009485	3.451	0.02015
Trans-p-Coumaric acid 4-glucoside	1.72178	0.0232	0.03726	0.7466	0.01762	2.079	0.1202	1.879	0.1969	2.243	0.08636
28-Hydroxy-14-taraxeren-3-one	1.71396	0.01556	0.03726	1.71	0.09954	2.971	0.05002	1.125	0.1441	1.963	0.07622
28-Glucosyloleanolic acid 3-[rhamnosyl-(1->2)-galactosyl-(1->3)-glucuronide]	1.71291	0.03069	0.04257	1.568	0.1538	3.025	0.02556	1.693	0.1568	1.343	0.09473
6-Methoxyluteolin	1.70654	0.01556	0.03726	0.7379	0.1711	2.026	0.05364	1.766	0.02109	1.414	0.02404
Kaempferol 3-O-alpha-L-rhamnofuranoside	1.7054	0.01556	0.03726	0.8019	0.05191	0.3405	0.0003261	3.244	0.01502	3.18	0.014
Cdp-dg(16:0/18:2(9z,12z))	1.6997	0.01556	0.03726	1.739	0.1475	3.005	0.06325	2.368	0.07835	2.823	0.03838
P-Coumaroyl vitisin A	1.699	0.01556	0.03726	2.016	0.0153	0.7308	0.1251	2.413	0.02581	1.702	0.1006
Quercetin 7-xyloside	1.69531	0.01556	0.03726	1.713	0.04771	1.946	0.0789	2.513	0.1232	1.013	0.05507
2beta-Hydroxytestosterone	1.69226	0.01879	0.03726	2.193	0.2051	0.8962	0.02046	0.9257	0.009149	1.476	0.4737
Tremetone	1.69216	0.01556	0.03726	0.4282	0.6174	1.586	0.0677	2.502	0.02504	1.768	0.04043
Kaempferol 3-(2'',3''-diacetyl-4''-p-coumaroylrhamnoside)	1.6882	0.01879	0.03726	1.241	0.1014	2.403	0.1117	1.466	0.1283	2.204	0.07026
4-Megastigmene-6a,9R-diol 9-[apiosyl-(1->6)-glucoside]	1.6777	0.01556	0.03726	3.498	0.03317	2.233	0.02197	2.805	0.009409	3.139	0.004816
Gancaonin D	1.67391	0.02374	0.03726	1.796	0.04352	2.277	0.02177	2.246	0.08988	0.8119	0.003947
4-(4'-O-Acetyl-alpha-L-rhamnosyloxy)benzaldehyde	1.67388	0.01556	0.03726	1.101	0.118	2.358	0.04434	2.048	0.1122	1.797	0.05852
Amaranthussaponin II	1.67333	0.01556	0.03726	2.213	0.2379	2.897	0.01521	2.794	0.04957	1.457	0.01014
Cyclo(Phe-Pro)	1.67219	0.01556	0.03726	1.84	0.009843	2.996	0.05671	2.881	0.07415	2.289	0.07843
CDP-DG(PGF1alpha/a-17:0)	1.67053	0.01556	0.03726	0.666	0.009165	0.6811	0.0004751	0.9576	0.2282	2.483	0.01954
Estrone glucuronide	1.67021	0.01556	0.03726	0.02573	0.0006689	0.02686	3.598e-05	1.585	0.03676	2.664	0.00682
3'-(2'',3''-Digalloylglucosyl)-phloroacetophenone	1.66875	0.02488	0.03726	1.779	0.05305	1.73	0.1443	2.541	0.01261	3.968	0.0154
Glycolic Acid	1.663	0.01879	0.03726	0.571	0.008545	1.843	0.09637	1.2	0.1954	1.463	0.1799
Garcinia acid	1.65315	0.01556	0.03726	1.048	0.2172	2.072	0.08178	2.477	0.03636	1.661	0.09053
Sanguisorbin E	1.65065	0.01556	0.03726	2.321	0.05905	3.605	0.03148	2.761	0.03654	2.654	0.01421
4',5,6-Trimethylscutellarein 7-glucoside	1.64868	0.02731	0.03949	1.006	0.00304	1.021	0.0212	1.045	0.002235	2.529	0.05772
Phe-Gly	1.64644	0.04445	0.05415	3.003	0.03905	1.932	0.5614	1.382	0.1287	2.244	0.0608
Liquiritin Apioside	1.64582	0.01556	0.03726	0.2974	0.1802	1.164	0.04675	1.768	0.02235	2.617	0.006727
CDP-DG(6 keto-PGF1alpha/20:2(11Z,14Z))	1.64148	0.01879	0.03726	2.008	0.2376	3.295	0.1587	2.465	0.03116	2.635	0.1666
Quercetin 3-O-xylosyl-glucuronide	1.64021	0.01556	0.03726	1.609	0.05576	1.055	0.3797	1.799	0.04442	3.18	0.04423
Myricetin 4'-O-alpha-D-glucopyranoside	1.63882	0.02162	0.03726	0.9639	0.1487	2.126	0.0284	2.152	0.02653	1.746	0.01777
CDP-DG(i-20:0/LTE4)	1.63877	0.01556	0.03726	1.593	0.1344	2.794	0.05496	2.059	0.09678	2.422	0.05587
Fasciculol C	1.63625	0.01556	0.03726	1.87	0.102	3.047	0.04853	2.225	0.08177	1.517	0.03743
CDP-ethanolamine	1.63375	0.01556	0.03726	2.407	0.04888	2.203	0.1239	1.97	0.02817	0.5533	0.05951
Asn-Met	1.63055	0.03781	0.04782	1.151	0.5597	2.003	0.2858	1.999	0.105	0.7617	0.09844
Ampeloside Bs1	1.62938	0.01879	0.03726	1.368	0.1127	1.703	0.01697	1.649	0.04242	0.2269	0.1636
CDP-DG(PGF1alpha/20:1(11Z))	1.6293	0.01556	0.03726	0.9124	0.01026	1.407	0.08698	0.9754	0.002595	2.285	0.09377
Cyanidin 3-O-(6''-acetyl-arabinoside)	1.62628	0.01879	0.03726	1.097	0.2006	2.451	0.05963	0.9145	0.03529	0.8726	0.004041
Pinobanksin 5-[galactosyl-(1->4)-glucoside]	1.6257	0.01556	0.03726	4.581	0.01536	3.33	0.005018	4.495	0.01872	4.213	0.004466
5'-((Z)-Feruloyl) 3-(2'-methylarabinosylxylose)	1.62438	0.02162	0.03726	1.282	0.1408	2.215	0.03547	2.048	0.04199	1.071	0.2383
2'-Deoxyinosine triphosphate	1.62306	0.02374	0.03726	1.251	0.3209	0.89	0.0005229	1.65	0.004839	3.028	0.0224
4''-methylepigallocatechin gallate	1.62059	0.02162	0.03726	2.323	0.1225	2.366	0.1239	4.789	0.0234	4.676	0.02056
Kaempferol 3-(6-[4-glucosyl-p-coumaryl]glucosyl)(1->2)-rhamnoside	1.61718	0.01556	0.03726	2.186	0.02765	1.262	0.03531	3.493	0.02052	3.945	0.02198
Kaempferol 3-[4''-(p-coumaroylglucosyl)rhamnoside]	1.61711	0.02162	0.03726	0.1214	0.2054	0.3271	0.4721	2.639	0.02007	2.54	0.04553
6-Hydroxykaempferol 3-glucoside	1.61656	0.01556	0.03726	3.14	0.01939	2.926	0.02671	1.44	0.1314	2.757	0.007934
Dulcin	1.60983	0.03781	0.04782	2.04	0.01541	1.973	0.1003	2.078	0.04765	0.6663	0.02169
Sqdg(2:0/17:0)	1.60855	0.02374	0.03726	0.143	0.0937	0.09808	0.008722	1.679	0.04634	2.613	0.01438
Tragopogonsaponin C	1.60704	0.01556	0.03726	2.641	0.02192	3.035	0.00615	1.037	0.119	2.294	0.01394
2'',6''-Di-O-acetylononin	1.60552	0.02162	0.03726	0.04757	0.0003497	0.3974	0.602	1.723	0.06425	2.636	0.01997
Glabrolide	1.59996	0.01556	0.03726	2.178	0.01768	2.261	0.01566	1.987	0.02112	0.5931	0.007838
Lucidenic acid D2	1.59656	0.01879	0.03726	0.8305	0.09003	1.463	0.1351	1.277	0.06857	2.445	0.01166
Thapsigargin	1.5962	0.02162	0.03726	1.27	0.09953	2.446	0.06707	1.816	0.2094	2.04	0.08423
Phosphoribosyl-AMP	1.59361	0.01556	0.03726	1.067	0.01069	2.332	0.08751	1.132	0.002688	1.108	0.004303
Thr-Lys-Tyr	1.59305	0.01879	0.03726	2.715	0.0279	2.156	0.3928	1.732	0.2165	0.5795	0.003437
Samarangenin B	1.59033	0.02374	0.03726	2.669	0.0703	1.412	0.1524	2.621	0.0225	2.526	0.0443
CDP-DG(PGF2alpha/i-17:0)	1.59032	0.02374	0.03726	1.553	0.05626	0.4114	0.0003674	0.4439	0.001859	0.8144	0.3408
Ganoderiol C	1.58976	0.02374	0.03726	1.918	0.08471	2.781	0.03625	0.676	0.666	0.07488	0.1004
FAD	1.58967	0.01556	0.03726	2.094	0.02411	2.825	0.0433	2.927	0.01782	3.953	0.01937
Alliospiroside C	1.58865	0.01556	0.03726	2.232	0.01788	3.275	0.02496	2.405	0.04772	1.58	0.0801
Apigenin 7-[p-coumaroyl-(->2)-[glucuronyl-(1->3)]-glucuronyl-(1->2)-glucuronide]	1.58764	0.02162	0.03726	1.094	0.003102	1.109	0.0216	2.664	0.0157	1.342	0.2759
Epicatechin 3-O-(4-methylgallate)	1.58489	0.02488	0.03726	1.637	0.08561	1.653	0.04046	1.379	0.1459	2.746	0.01682
1-O-Caffeoylquinic acid	1.58485	0.03781	0.04782	3.543	0.1206	2.218	0.4235	3.62	0.1274	3.749	0.05931
Carindone	1.58404	0.02162	0.03726	0.04936	0.0003622	0.05123	0.002632	2.093	0.0684	0.9549	0.1629
3-O-Feruloylquinic acid	1.58365	0.02488	0.03726	2.73	0.04235	1.552	0.01268	2.189	0.1859	2.226	0.1131
Pelargonidin 5-galactoside	1.58334	0.02162	0.03726	2.157	0.08431	3.081	0.08173	1.26	0.4391	2.263	0.1437
Aescin	1.57992	0.01556	0.03726	1.159	0.01089	1.177	0.0005603	1.25	0.03204	2.613	0.01796
Valechlorin	1.57372	0.02374	0.03726	2.876	0.04404	2.82	0.1144	1.062	0.002244	2.286	0.1516
Carthamidin 6,7-diglucoside	1.57144	0.01556	0.03726	4.507	0.009224	3.356	0.01403	4.434	0.01109	4.11	0.006319
Glu-Met	1.5697	0.02488	0.03726	2.305	0.164	1.101	0.02157	2.745	0.1646	2.317	0.1819
Azukisaponin VI	1.56945	0.01556	0.03726	2.14	0.01751	1.028	0.06732	0.8734	0.002514	0.8506	0.004009
Glucocapangulin	1.56872	0.01556	0.03726	2.799	0.09054	3.433	0.02204	1.307	0.4376	0.783	0.003898
Patuletin 3-(2''-apiosylgentiobioside)	1.56516	0.01556	0.03726	1.523	0.1221	1.752	0.03981	2.251	0.03109	0.9336	0.318
Saringosterol 3-glucoside	1.56505	0.02162	0.03726	0.8398	0.6365	0.2721	0.3034	2.834	0.0589	2.016	0.2467
Meloside	1.56383	0.01879	0.03726	3.093	0.06784	3.194	0.06185	1.445	0.08183	2.684	0.1174
Hexyl glucoside	1.56289	0.02374	0.03726	0.7053	0.1084	0.646	0.0004646	3.027	0.04572	2.51	0.07749
2''-(6''-p-Coumaroylglucosyl)quercitrin	1.56176	0.01556	0.03726	2.486	0.03856	2.617	0.01616	3.359	0.007635	2.073	0.2012
PIP(6 keto-PGF1alpha/22:5(4Z,7Z,10Z,13Z,16Z))	1.56166	0.01556	0.03726	2.981	0.05232	1.751	0.4094	3.683	0.01585	3.471	0.0357
Quercetin-4'-o-glucoside	1.5591	0.02374	0.03726	1.111	0.2382	2.01	0.06184	3.081	0.007793	3.094	0.02964
Soyasaponin IV	1.55849	0.01556	0.03726	3.335	0.01469	4.001	0.02402	2.138	0.05463	3.207	0.007657
Cytidine 3'-monophosphate	1.55838	0.02374	0.03726	0.6259	0.00892	0.9093	0.2473	0.6812	0.002298	1.975	0.005993
10-Hydroxy-2,8-decadiene-4,6-diynoic acid	1.5576	0.02162	0.03726	3.103	0.09116	1.934	0.1908	2.68	0.02438	2.808	0.1265
Lys-Lys-Lys-Gln-Tyr	1.55728	0.01556	0.03726	2.967	0.03061	3.169	0.02712	0.7768	0.01481	1.503	0.08053
Cis-Melilotoside	1.5502	0.01556	0.03726	1.064	0.01791	1.523	0.07836	2.782	0.02628	3.435	0.0166
Pelargonidin 3-(6''-succinyl-glucoside)	1.54708	0.01879	0.03726	1.809	0.09207	2.191	0.05823	0.4011	0.5867	1.675	0.07794
Isoorientin 2''-[feruloyl-(->6)-glucoside]	1.54575	0.03069	0.04257	1.548	0.6352	2.811	0.1925	2.494	0.007699	2.384	0.2578
Asn-Lys	1.5423	0.01879	0.03726	2.17	0.1833	3.167	0.08312	3.072	0.01923	2.559	0.03425
Epicatechin 3-O-(3-O-methylgallate)	1.54121	0.01556	0.03726	2.2	0.06767	2.437	0.02922	4.513	0.00482	4.196	0.009031
Benzylazanium	1.54071	0.0329	0.04389	1.232	0.107	2.383	0.09801	0.7485	0.2843	1.24	0.2086
Vicenin 2	1.53798	0.01556	0.03726	5.083	0.01148	3.995	0.02831	4.824	0.005713	4.593	0.009096
Limocitrin 3-glucoside	1.53162	0.01556	0.03726	3.439	0.02087	2.284	0.02278	3.325	0.05161	3.578	0.03957
Quinoside A	1.53034	0.01556	0.03726	1.248	0.08958	0.6307	0.0004597	1.468	0.101	2.563	0.02559
Pg(34:3)	1.52967	0.02607	0.03857	3.982	0.2399	2.936	0.1858	3.537	0.2511	2.995	0.1463
Weigelic acid	1.52956	0.02998	0.04214	0.1154	0.0007866	0.1194	0.005678	2.274	0.03455	2.237	0.0264
Gancaonin C	1.52825	0.01556	0.03726	2.497	0.03071	1.403	0.2302	1.9	0.1109	2.147	0.09171
PIP(PGF1alpha/16:0)	1.52792	0.02488	0.03726	1.704	0.05189	1.322	0.01982	1.692	0.03672	2.915	0.02288
Homovanillic acid sulfate	1.52714	0.01556	0.03726	2.174	0.05069	2.99	0.1078	1.125	0.057	2.008	0.1094
Berberrubine	1.52662	0.02374	0.03726	2.664	0.05163	2.229	0.1003	2.218	0.1025	1.059	0.1714
Flumethasone	1.52537	0.01556	0.03726	2.454	0.02413	1.294	0.1192	2.908	0.05034	2.656	0.04662
3-Hydroxy-2,6-dimethyl-5-methylene-heptanoyl-CoA	1.52507	0.01556	0.03726	0.5553	0.008429	1.466	0.1053	1.982	0.04389	2.406	0.02705
Karajinone B	1.52381	0.01556	0.03726	2.655	0.03092	2.251	0.1124	0.6672	0.5209	1.69	0.1528
Pa(lte4/2:0)	1.52302	0.02488	0.03726	1.435	0.00325	2.331	0.3569	2.931	0.05114	2.088	0.5499
Melilotussaponin O1	1.52243	0.01556	0.03726	2.517	0.016	1.809	0.1463	0.568	0.001792	1.256	0.1852
Momordicoside K	1.5205	0.01556	0.03726	2.728	0.01533	1.915	0.1277	1.418	0.04367	2.172	0.1015
Macaridine	1.52005	0.01556	0.03726	2.851	0.03761	2.656	0.06648	0.9138	0.002157	1.958	0.3411
Swertiamarin	1.52	0.01879	0.03726	1.647	0.07644	1.568	0.04438	3.543	0.02493	3.865	0.004143
Carthamin	1.51914	0.04445	0.05415	0.8607	0.2615	0.686	0.1551	1.16	0.4074	2.45	0.03745
Oleanolic acid 3-[rhamnosyl-(1->4)-glucosyl-(1->6)-glucoside]	1.51788	0.01556	0.03726	3.939	0.008623	3.604	0.02449	2.384	0.0347	3.486	0.02327
Ps(18:0/18:3(9z,12z,15z))	1.51549	0.02374	0.03726	2.197	0.04796	3.092	0.02354	0.9733	0.1296	0.8438	0.009009
Quercetin 3-O-(6'-malonyl-glucoside) 7-O-glucoside	1.51393	0.01556	0.03726	2	0.02386	1.8	0.06723	1.907	0.01256	0.6517	0.3027
(+)-alpha-pinene	1.51391	0.02731	0.03949	1.12	0.003117	1.968	0.3177	3.121	0.2885	2.596	0.4942
Delphinidin 3-[6-(4-(Z)-p-coumarylrhamnosyl)glucoside] 5-glucoside	1.51385	0.01556	0.03726	2.596	0.0213	3.513	0.04328	3.902	0.0142	4.34	0.01734
Cefoselis	1.51261	0.02374	0.03726	2.347	0.04914	2.331	0.04791	2.521	0.03907	1.277	0.07361
Guavin B	1.51179	0.01556	0.03726	1.876	0.02499	1.704	0.07958	2.451	0.004895	1.243	0.1876
Coproporphyrin III	1.50883	0.01879	0.03726	1.842	0.1628	2.825	0.1243	2.662	0.07507	3.129	0.1059
Kaempferol 3-(6''-acetylgalactoside) 7-rhamnoside	1.50873	0.01556	0.03726	2.203	0.02102	1.968	0.06648	1.301	0.1769	2.475	0.02235
Capsanthin 3,6-epoxide	1.50793	0.02731	0.03949	2.929	0.02661	3.438	0.1108	3.262	0.2817	1.923	0.7923
5-Phenyl-1,3-oxazinane-2,4-dione	1.50482	0.04987	0.05986	2.4	0.2095	2.208	0.1625	0.9973	0.2804	2.194	0.04414
Ser-Phe-Tyr	1.50009	0.01556	0.03726	2.432	0.05334	1.418	0.2264	1.872	0.07836	2.311	0.04197
Kaempferol 3-gentiobioside-7-rhamnoside	1.49949	0.02374	0.03726	3.213	0.01125	2.194	0.05281	2.555	0.06152	2.54	0.01457
AzIV	1.49745	0.02488	0.03726	3	0.03173	3.011	0.0621	2.393	0.0185	3.573	0.01519
Kaempferol 3-(2G-apiosylrobinobioside)	1.49549	0.01556	0.03726	2.838	0.007561	2.312	0.1628	2.982	0.06886	1.936	0.1276
PIP(PGF2alpha/22:5(7Z,10Z,13Z,16Z,19Z))	1.49349	0.01556	0.03726	1.617	0.03462	2.18	0.02347	1.904	0.02121	0.8375	0.07864
Diosbulbinoside D	1.49312	0.01556	0.03726	1.734	0.06934	2.832	0.03075	1.863	0.01606	1.83	0.009146
1'-O-Galloylsucrose	1.49238	0.0329	0.04389	2.049	0.05324	1.788	0.2363	2.046	0.09249	0.8543	0.05322
Garbanzol	1.4916	0.02374	0.03726	1.72	0.1164	1.623	0.3542	1.357	0.005167	2.61	0.0505
Mirabegron	1.48815	0.02162	0.03726	0.7836	0.009767	1.734	0.1498	2.355	0.08778	2.208	0.204
Dehydrocarpaine I	1.4881	0.01879	0.03726	1.518	0.1053	2.509	0.09066	0.4219	0.1986	0.8213	0.4619
Delphinidin 3-rutinoside	1.48727	0.04445	0.05415	0.9303	0.7739	1.893	0.01804	0.3442	0.52	1.36	0.3484
Gossypin	1.48725	0.01879	0.03726	1.591	0.08008	2.568	0.02215	2.631	0.03895	2.387	0.05284
5-O-Galloylhamamelofuranose	1.487	0.02374	0.03726	1.757	0.06904	2.048	0.06846	2.029	0.02091	3.177	0.01647
24-Acetyl-25-cinnamoylvulgaroside	1.48624	0.01556	0.03726	2.712	0.02121	2.132	0.06477	2.342	0.03186	1.308	0.3513
(-)-Arctiin	1.48601	0.0329	0.04389	1.441	0.1231	0.4822	0.0004024	1.875	0.01774	0.9566	0.7923
4-Hydroxycoumarin	1.48353	0.01556	0.03726	1.238	0.4728	2.351	0.02406	0.5694	0.002121	0.5503	0.003352
2-O-p-Coumaroyl-D-glucose	1.48078	0.02488	0.03726	0.8083	0.3444	0.8044	0.1864	1.704	0.04921	2.752	0.03589
(3S,4S,6R,7S)-1,10-Bisaboladiene-3,4-diol	1.48043	0.02162	0.03726	2.131	0.05543	1.026	0.02122	2.196	0.06823	2.374	0.04123
Ptelatoside A	1.4764	0.01556	0.03726	1.445	0.02582	0.5019	0.09869	2.131	0.03319	1.525	0.05924
Kukoamine D	1.47551	0.02162	0.03726	2.686	0.04588	1.534	0.4034	2.929	0.01238	2.918	0.01396
Pollenin B	1.47429	0.01556	0.03726	1.024	0.1083	1.524	0.03299	2.199	0.006559	1.229	0.04174
Gpa(16:0/16:0)	1.47389	0.01879	0.03726	1.778	0.298	2.836	0.0824	2.075	0.2079	2.371	0.152
PIP(6 keto-PGF1alpha/18:3(6Z,9Z,12Z))	1.47328	0.01556	0.03726	0.428	0.01042	0.5873	0.1136	0.9807	0.1133	2.103	0.02741
CDP-DG(PGF1alpha/i-14:0)	1.47292	0.02162	0.03726	1.905	0.01865	1.644	0.0218	1.937	0.0251	3.098	0.0126
2-c-methyl-d-erythritol 2,4-cyclodiphosphate	1.47265	0.01556	0.03726	0.3981	0.007005	0.4098	0.0003665	1.711	0.1518	0.5613	0.2326
(-)-Isolariciresinol 4-O-beta-D-glucopyranoside	1.47191	0.01879	0.03726	2.238	0.0553	1.172	0.07084	2.37	0.09527	2.124	0.06272
Octanol	1.46312	0.04148	0.05158	2.725	0.1151	3.771	0.0346	2.573	0.2567	2.941	0.1326
3-(6-Aminopurin-9-yl)-5-(hydroxymethyl)cyclopentane-1,2-diol	1.45909	0.0329	0.04389	2.177	0.247	1.584	0.3063	1.009	0.03756	2.019	0.3563
Chidamide	1.45793	0.01556	0.03726	2.618	0.01577	1.968	0.1485	2.173	0.02661	1.274	0.2509
Medinoside E	1.45739	0.02374	0.03726	2.966	0.06752	2.326	0.06467	1.245	0.2412	0.9817	0.009416
Theogallinin	1.45714	0.01556	0.03726	2.527	0.03461	2.62	0.03377	2.732	0.01361	1.573	0.1298
Chenodeoxycholic acid glycine conjugate	1.4545	0.01556	0.03726	1.539	0.07849	2.222	0.05119	3.1	0.002056	3.464	0.01444
Stachyose	1.45431	0.02488	0.03726	0.9161	0.1338	1.418	0.05063	1.908	0.02492	0.943	0.1894
Jujuboside A1	1.45284	0.01556	0.03726	2.783	0.02485	2.995	0.01451	3.435	0.0143	4.484	0.01692
Cdp-dg(18:2(9z,12z)/16:1(9z))	1.45124	0.02488	0.03726	2.172	0.08725	3.139	0.05519	1.665	0.07421	2.155	0.05146
Violanthin	1.45121	0.01556	0.03726	4.344	0.01218	3.385	0.05603	3.934	0.01316	3.807	0.01336
Ergocristine	1.45089	0.01556	0.03726	2.738	0.003361	3.314	0.008181	1.997	0.01485	1.214	0.08015
CDP-DG(LTE4/i-19:0)	1.44956	0.02374	0.03726	1.76	0.04423	2.186	0.0175	1.779	0.03286	2.789	0.02441
Melilotoside	1.44903	0.01556	0.03726	1.378	0.07414	1.583	0.04081	3.234	0.006533	3.434	0.02649
Tsugaric acid A 21-glucosyl ester	1.44848	0.02162	0.03726	1.861	0.03765	2.888	0.0222	1.15	0.06535	1.332	0.2762
Syringic acid beta-glucopyranosyl ester	1.44776	0.02374	0.03726	1.146	0.08686	1.03	0.1662	3.109	0.007633	2.618	0.01544
Dg(16:0/pgj2/0:0)	1.44711	0.01556	0.03726	1.576	0.05301	2.576	0.04701	0.8793	0.1125	1.178	0.04581
Cynarotrioside	1.44645	0.01556	0.03726	3.126	0.03086	2.871	0.0348	2.161	0.05704	1.229	0.2119
Theaflavonin	1.44414	0.01556	0.03726	1.132	0.003951	1.141	0.0005569	2.261	0.1164	1.165	0.004348
Marein	1.44232	0.01556	0.03726	4.073	0.01878	3.088	0.03651	3.96	0.01594	3.769	0.01344
Isoorientin 2''-[p-coumaroyl-(->6)-glucoside]	1.44149	0.0329	0.04389	3.029	0.02685	2.917	0.09381	3.994	0.01457	2.899	0.0525
3'-O-Methylguanosine	1.44136	0.02374	0.03726	0.6546	0.05007	1.655	0.04553	0.9353	0.0688	1.025	0.1939
Kuwanon K	1.44028	0.02374	0.03726	0.8832	0.008971	1.884	0.1222	1.294	0.04356	1.327	0.2376
Franguloside	1.43875	0.03781	0.04782	1.912	0.2933	0.8582	0.000517	1.824	0.1998	2.134	0.06279
Calycosin-7-o-beta-d-glucoside	1.43748	0.01879	0.03726	2.31	0.04266	1.322	0.2105	2.397	0.04008	2.052	0.03073
Delta-Maslinic acid	1.43733	0.02374	0.03726	2.888	0.0217	2.536	0.03368	1.521	0.1167	2.497	0.05665
Blighinone	1.43644	0.02731	0.03949	1.193	0.307	1.54	0.1319	1.642	0.09385	2.704	0.06635
Alpha-Furyl methyl diketone	1.43562	0.02162	0.03726	0.7735	0.05796	0.8538	0.1241	2.774	0.009245	2.312	0.1317
Cryptophycin 327	1.43457	0.02374	0.03726	2.427	0.1247	3.389	0.03489	2.958	0.03695	2.912	0.1559
Apiosporic acid	1.43344	0.01879	0.03726	1.927	0.106	2.849	0.05068	2.422	0.1134	2.031	0.09719
Gly-Pro-Arg	1.43318	0.02162	0.03726	1.278	0.542	2.248	0.1479	2.717	0.02336	2.536	0.1711
Demethyloleuropein	1.43288	0.02731	0.03949	0.9293	0.002976	0.9441	0.02077	0.9676	0.002192	2.089	0.04962
Tragopogonsaponin D	1.43091	0.01556	0.03726	3.504	0.02262	2.547	0.04123	3.425	0.01075	3.173	0.01304
Corosolic Acid	1.43025	0.01556	0.03726	0.1147	0.002703	0.1193	0.0001441	1.219	0.2358	0.1255	0.001171
Hydroxysafflor yellow A	1.42963	0.01556	0.03726	3.838	0.00605	2.888	0.02683	3.742	0.001365	3.487	0.01805
Ethyl trans-p-methoxycinnamate	1.42953	0.03367	0.04462	1.546	0.2697	2.558	0.07284	1.647	0.05736	1.857	0.09532
Lupiwighteone hydrate 7-glucoside	1.4275	0.01556	0.03726	0.8137	0.3649	1.518	0.1056	2.622	0.0424	2.398	0.01189
Tragopogonsaponin A	1.42671	0.02162	0.03726	2.479	0.03322	3.466	0.03569	2.672	0.02254	2.639	0.03071
Mg(20:4(8z,11z,14z,17z)-2oh(5s,6r)/0:0/0:0)	1.42638	0.01556	0.03726	0.751	0.1974	1.611	0.08796	2.221	0.01572	2.124	0.008274
5'-O-beta-D-Glucosylpyridoxine	1.42629	0.01556	0.03726	3.355	0.01225	2.517	0.01756	2.786	0.01736	3.278	0.01778
Soyasaponin II	1.42601	0.01556	0.03726	2.168	0.0256	3.084	0.02412	3.205	0.02324	3.288	0.01733
(+/-)-2-Hydroxy-3-(2-hydroxyphenyl)propanoic acid	1.42501	0.02374	0.03726	2.092	0.1922	1.09	0.642	2.718	0.04403	2.155	0.06394
PS(22:2(13Z,16Z)/5-iso PGF2VI)	1.42432	0.01556	0.03726	2.121	0.01828	1.926	0.001375	1.089	0.3839	2.188	0.02775
(3S,5R,6R,7E)-3,5,6-Trihydroxy-7-megastigmen-9-one	1.42355	0.01556	0.03726	0.8044	0.009858	1.815	0.09725	0.8651	0.002507	0.8424	0.003996
CDP-DG(5-iso PGF2VI/20:2(11Z,14Z))	1.42151	0.02162	0.03726	0.6098	0.1881	0.4622	0.04556	1.172	0.03618	2.192	0.0157
5-(3',4',5'-Trihydroxyphenyl)-gamma-valerolactone-4'-O-glucuronide	1.41906	0.01879	0.03726	2.512	0.06892	2.416	0.02202	2.784	0.03981	1.709	0.07126
TR-Saponin B	1.41791	0.01556	0.03726	2.871	0.01052	2.584	0.04209	2.111	0.006662	1.166	0.1383
Asiaticoside B	1.41727	0.02162	0.03726	0.4098	0.00713	0.7533	0.1331	0.9627	0.1563	1.951	0.01957
Cis,cis-Muconic acid	1.41686	0.02488	0.03726	1.846	0.1423	1.842	0.0466	1.514	0.106	0.4296	0.05475
Hypoxanthine	1.41422	0.01556	0.03726	1.823	0.1256	2.763	0.07046	1.331	0.07272	1.016	0.1053
Eriodictyol 7-(6-galloylglucoside)	1.41329	0.02162	0.03726	2.309	0.05172	2.567	0.03447	2.352	0.02425	3.39	0.008389
Desglucocoroloside	1.41284	0.01556	0.03726	1.424	0.2251	0.929	0.1812	2.982	0.1182	2.412	0.05415
9(Z),11(E),13(E)-Octadecatrienoic Acid methyl ester	1.41187	0.02731	0.03949	2.074	0.07318	3.055	0.09611	2.15	0.06888	2.266	0.09069
Chichipegenin	1.40794	0.02488	0.03726	2.063	0.06472	2.455	0.07036	2.105	0.1649	3.086	0.02498
Quercetin 3-(6''-acetylglucoside)	1.40759	0.01556	0.03726	2.493	0.04078	2.144	0.04979	1.08	0.002253	1.988	0.08054
Camelliasaponin A2	1.40664	0.01556	0.03726	0.9666	0.1003	1.731	0.01765	2.353	0.01333	1.89	0.05099
Luteolin 7-(2''-apiosylglucoside)	1.40571	0.01556	0.03726	0.9512	0.01039	0.9684	0.0005356	1.613	0.1732	2.596	0.00741
Kukoamine A	1.40549	0.02374	0.03726	0.666	0.2206	0.5401	0.07973	1.389	0.02247	2.332	0.01877
Liquiritin	1.40539	0.02162	0.03726	1.968	0.1909	2.831	0.1185	3.057	0.05887	2.711	0.1166
Subaphylline	1.40406	0.02162	0.03726	1.293	0.2764	1.934	0.09075	2.336	0.09881	1.565	0.04478
3''-O-Acetylafzelin	1.40381	0.01556	0.03726	2.572	0.01744	2.735	0.04961	4.495	0.008226	4.14	0.007057
Gln-Asp-Cys-Tyr-Ser	1.40344	0.01556	0.03726	3.559	0.01345	3.461	0.01913	3.241	0.01492	4.294	0.01167
Asp-Leu-Phe	1.40321	0.02488	0.03726	2.921	0.02573	2.477	0.01983	2.029	0.04647	2.913	0.03225
Raltitrexed	1.40317	0.01556	0.03726	2.309	0.03564	2.879	0.0179	2.011	0.08176	1.122	0.3276
Digoxin	1.40314	0.02488	0.03726	2.304	0.07893	1.477	0.2205	2	0.1222	1.48	0.07531
3-Hydroxysintaxanthin	1.40221	0.01556	0.03726	3.025	0.01918	2.257	0.02975	2.193	0.0226	1.663	0.09563
Macrophorin B	1.40218	0.02374	0.03726	2.483	0.07929	2.68	0.04416	1.4	0.1759	2.433	0.1303
Astilbin	1.40202	0.02162	0.03726	2.762	0.03351	2.792	0.02249	4.624	0.00615	4.476	0.02434
Officinalisnin I	1.40162	0.02488	0.03726	2.436	0.04253	3.373	0.04274	2.08	0.0967	2.446	0.04984
APC	1.40146	0.01556	0.03726	2.503	0.03695	2.035	0.05233	1.844	0.02764	0.9688	0.1623
Camellioside D	1.4014	0.01556	0.03726	2.525	0.01507	1.699	0.03366	2.815	0.008953	3.392	0.03236
Lys-Phe	1.40077	0.02374	0.03726	1.982	0.04241	2.481	0.07676	2.811	0.1034	1.957	0.03722
Momorcharaside A	1.40069	0.01556	0.03726	3.811	0.01021	4.427	0.03247	3.046	0.04743	2.434	0.04531
3'',6''-Di-O-p-coumaroyltrifolin	1.39915	0.01556	0.03726	4.275	0.007557	4.441	0.03129	3.716	0.03541	4.729	0.01577
Melilotoside A	1.39889	0.01556	0.03726	2.737	0.04506	2.137	0.06762	1.021	0.002223	1.038	0.00955
N-Acetylserotonin	1.39676	0.01556	0.03726	0.2738	0.005454	0.7364	0.1303	1.482	0.03635	2.117	0.01126
Actein	1.3962	0.01556	0.03726	2.954	0.009653	2.05	0.0992	2.785	0.01302	2.562	0.0399
Helenalin	1.39575	0.01879	0.03726	3.101	0.01305	2.096	0.2304	3.169	0.04018	3.269	0.06292
Sarsaparilloside	1.39514	0.04445	0.05415	1.584	0.05981	2.53	0.1798	1.805	0.3007	2.086	0.01976
Sophoricoside	1.3943	0.01556	0.03726	3.028	0.02532	3.775	0.03895	3.423	0.04567	2.774	0.001816
Gly-Phe	1.3942	0.01556	0.03726	2.466	0.05607	1.972	0.06799	0.7262	0.04545	1.302	0.06602
Dehydroisocoproporphyrinogen	1.39177	0.01879	0.03726	2.1	0.01898	2.147	0.03989	0.4729	0.2016	0.2345	0.001946
28-Glucosyloleanolic acid 3-[arabinosyl-(1->2)-6-methylglucuronide]	1.39122	0.02374	0.03726	2.446	0.01233	3.401	0.05513	2.26	0.06849	2.489	0.07426
Isosalicin	1.39047	0.02162	0.03726	0.7761	0.002808	0.7901	0.01965	2.494	0.1269	1.71	0.2459
Peonidin 3-sophoroside	1.38926	0.01556	0.03726	1.85	0.05117	2.06	0.01678	1.609	0.1417	2.619	0.03807
Caiophoraenin	1.3854	0.02862	0.04084	0.8568	0.4181	0.411	0.0003672	2.312	0.1431	2.425	0.05538
Pip(22:2(13z,16z)/lte4)	1.38375	0.0361	0.04695	2.829	0.005336	2.858	0.05537	1.122	0.1831	1.035	0.009541
Beta-D-Glucosyloxydestruxin B	1.3834	0.02374	0.03726	0.9262	0.002974	1.883	0.1267	1.055	0.1541	1.111	0.1166
3-Feruloylquinic acid	1.38263	0.01556	0.03726	3.258	0.03245	2.32	0.1638	3.048	0.01886	3.102	0.03355
Glycine-betaxanthin	1.38065	0.01556	0.03726	2.48	0.1301	2.191	0.1556	1.001	0.1128	1.879	0.05387
Dg(lte4/0:0/8:0)	1.37845	0.01556	0.03726	1.245	0.05404	1.75	0.3677	2.933	0.009246	2.3	0.045
Nonactin	1.37835	0.01556	0.03726	1.951	0.09415	2.922	0.04824	1.764	0.07415	1.43	0.4272
Bisnorbadioquinone A	1.37776	0.01556	0.03726	3.149	0.01884	2.842	0.02139	2.688	0.05676	3.643	0.03365
Betulonic acid	1.37636	0.01556	0.03726	2.295	0.03646	3.217	0.03916	2.49	0.05318	2.387	0.04781
3-Keto-beta-ionone	1.375	0.01556	0.03726	1.885	0.01796	2.75	0.05301	2.266	0.02232	2.004	0.005576
Hofmeisterin	1.37462	0.01556	0.03726	2.195	0.06053	1.494	0.1074	2.389	0.06054	1.726	0.112
Hovenidulcioside B2	1.37136	0.01556	0.03726	1.282	0.295	2.052	0.08472	1.922	0.0199	2.462	0.03165
Coumarinic acid	1.37067	0.02488	0.03726	1.341	0.08827	2.198	0.2347	2.408	0.02009	2.129	0.2257
N2-Malonyl-D-tryptophan	1.36965	0.02374	0.03726	3.39	0.003065	2.617	0.2549	2.248	0.04502	2.694	0.04354
Ile-His-Pro-Lys-Asn	1.36932	0.01556	0.03726	1.678	0.08261	0.6937	0.4797	1.983	0.02351	2.198	0.03545
(3''-Apiosyl-6''-malonyl)astragalin	1.36906	0.02488	0.03726	2.18	0.0403	1.234	0.238	2.657	0.01174	2.657	0.008812
Gly-Ser-Pro-Met-Phe	1.369	0.04987	0.05986	1.747	0.3156	2.63	0.1995	2.745	0.04525	2.513	0.05062
Hydroxypelenolide	1.36825	0.01556	0.03726	1.425	0.0786	0.6459	0.0586	2.361	0.01208	2.404	0.02665
1,7-dimethyluric acid	1.36776	0.01556	0.03726	1.366	0.06295	2.122	0.02389	0.4877	0.2491	0.262	0.002113
Tuberoside C (Ullucus tuberosus)	1.36681	0.01556	0.03726	0.7239	0.2968	1.422	0.04813	2.117	0.02327	1.605	0.03304
Isorhamnetin 3-beta-laminaribioside	1.3662	0.02162	0.03726	1.045	0.00307	1.061	0.02139	1.365	0.2521	2.382	0.04674
Quercetin 3-(6-[4-glucosyl-p-coumaryl]glucosyl)(1->2)-rhamnoside	1.36543	0.01556	0.03726	2.078	0.0459	2.234	0.07023	3.222	0.0117	3.895	0.01348
Gallicynoic acid F	1.36211	0.01879	0.03726	1.269	0.03755	2.08	0.08766	2.431	0.03658	2.244	0.07677
Ala-Gln-Tyr	1.36179	0.01879	0.03726	2.241	0.07753	2.633	0.06297	2.102	0.07476	1.174	0.0253
Esculetin	1.36158	0.01879	0.03726	1.878	0.1681	0.9342	0.1715	2.327	0.09856	2.227	0.0413
8-Oxo-dGMP	1.36118	0.01556	0.03726	2.332	0.01822	1.437	0.01343	2.405	0.008166	2.178	0.06608
Quercetin 3-(2G-glucosylrutinoside)	1.35612	0.02162	0.03726	3.379	0.005806	2.568	0.007358	2.268	0.01287	2.243	0.02973
Isochorismate	1.35584	0.02374	0.03726	2.634	0.06926	2.233	0.04058	2.605	0.035	1.731	0.07186
Cyanidin 3-rhamnoside	1.35411	0.02162	0.03726	0.7646	0.002793	0.7785	0.01955	2.529	0.02932	2.177	0.1063
Sandoricin	1.35259	0.01556	0.03726	1.788	0.003595	1.602	0.04801	0.09782	0.07865	0.0494	0.0005014
Camellioside C	1.35178	0.01556	0.03726	0.4032	0.00706	0.5799	0.2854	2.186	0.02315	2.018	0.01209
Tragopogonsaponin K	1.35159	0.01556	0.03726	3.439	0.02515	2.828	0.08202	3.213	0.02428	2.539	0.0488
Lappaol B	1.35129	0.01556	0.03726	0.9629	0.2434	0.4328	0.05161	2.169	0.05197	1.499	0.1012
5-O-a-L-Arabinofuranosyl-L-arabinose	1.35008	0.02731	0.03949	1.827	0.09022	2.713	0.09061	2.136	0.1184	1.985	0.1287
(-)-Epigallocatechin 3-gallate 7-glucoside 4'-glucuronide	1.35005	0.01556	0.03726	1.966	0.03861	2.658	0.02164	0.9462	0.171	1.46	0.1501
2-Methyl-1-hydroxybutyl-ThPP	1.34947	0.02162	0.03726	1.558	0.06187	1.608	0.03307	2.289	0.01234	1.322	0.1492
6-Hydroxykaempferol	1.34945	0.02998	0.04214	1.203	0.2195	1.68	0.1525	0.8939	0.08412	1.758	0.1071
Patuletin 3-(2''-apiosyl-[2'''-feruloylgentiobioside])	1.34824	0.01556	0.03726	0.8804	0.08945	1.386	0.06906	2.384	0.02851	2.593	0.01912
Quercetin 3-methyl ether	1.34665	0.01879	0.03726	1.516	0.0719	1.272	0.1428	1.922	0.1777	0.9362	0.246
Thymidine	1.34654	0.01879	0.03726	2.117	0.1227	1.978	0.01964	1.681	0.04969	0.7335	0.1309
Neogitogenin	1.34512	0.01556	0.03726	1.203	0.1585	0.597	0.1915	1.563	0.05421	2.278	0.107
Ceforanide	1.3451	0.02162	0.03726	1.383	0.02863	1.548	0.1702	3.155	0.03714	2.779	0.04358
Ebracteatoside A	1.34459	0.02162	0.03726	1.275	0.301	0.8127	0.5154	2.629	0.02528	1.905	0.02973
Ile-Leu-Phe	1.34429	0.01879	0.03726	2.694	0.02975	2.582	0.08059	2.3	0.07662	1.344	0.1596
Chalconosakuranetin	1.34284	0.02162	0.03726	3.097	0.007755	2.629	0.03921	1.856	0.05841	2.591	0.04232
Quercetin 7-rhamnoside	1.34141	0.01556	0.03726	2.665	0.009949	2.602	0.04416	3.968	0.02918	3.088	0.007321
Grandilobatin A	1.33946	0.01556	0.03726	1.494	0.3132	2.32	0.1907	2.531	0.04035	2.719	0.07171
(-)-alpha-Chamipinene	1.33574	0.02162	0.03726	0.762	0.00279	0.8619	0.1365	1.943	0.4202	0.9479	0.2274
Methyl tumonoate A	1.33494	0.02162	0.03726	1.499	0.003267	2.081	0.2742	1.541	0.002386	2.283	0.1144
Glucoalyssin	1.33436	0.04445	0.05415	1.537	0.2367	1.139	0.3961	1.748	0.1097	0.7886	0.04999
Captopril disulfide	1.33386	0.02374	0.03726	3.139	0.04821	2.867	0.07132	2.026	0.008637	2.886	0.02411
Tracheloside	1.33383	0.01556	0.03726	1.638	0.08551	0.932	0.09579	2.662	0.02302	2.489	0.008862
Pa(18:2(9z,12z)/18:3(6z,9z,12z))	1.33336	0.0329	0.04389	1.314	0.08145	2.133	0.2086	2.307	0.09906	2.404	0.1073
1-hexadecylpyridinium	1.33284	0.02731	0.03949	1.774	0.09748	1.472	0.3504	2.164	0.05108	1.176	0.2586
Mucronine D	1.33191	0.01556	0.03726	3.572	0.005998	4.188	0.03163	2.832	0.0349	2.382	0.02876
Kaempferol-7-O-Neohesperidoside	1.33095	0.01556	0.03726	3.858	0.01704	3.068	0.0228	3.715	0.001512	3.436	0.007265
Heterophylliin A	1.33092	0.03781	0.04782	1.601	0.06133	1.712	0.1529	1.819	0.05229	2.778	0.03055
D-(1-Aminoethyl)phosphonate	1.3307	0.01556	0.03726	0.3782	0.006786	0.3895	0.0003554	2.05	0.1847	1.487	0.1644
Arg-Arg-Lys-Ser-His	1.33037	0.02374	0.03726	1.817	0.02436	1.069	0.02143	1.368	0.1212	1.851	0.1587
7,11,12-Triacetoxycoumestan	1.33004	0.02162	0.03726	0.932	0.002979	0.9469	0.02079	1.979	0.1283	1.049	0.1019
Delphinidin 3-(6-p-coumaroylgalactoside)	1.3296	0.02162	0.03726	1.243	0.08908	1.411	0.157	2.108	0.05057	2.878	0.006466
3-O-beta-D-Galactopyranosylproanthocyanidin A5	1.32956	0.02374	0.03726	1.777	0.08726	2.558	0.02366	2.121	0.1239	2.446	0.1236
Citbismine D	1.32758	0.02162	0.03726	0.8837	0.01017	1.592	0.06963	1.482	0.1096	1.004	0.1058
Graveobioside A	1.32601	0.02731	0.03949	0.8237	0.002867	0.838	0.02004	0.8606	0.002118	1.822	0.0653
LysoPA(P-16:0/0:0)	1.32319	0.02162	0.03726	2.676	0.0551	1.742	0.6341	2.159	0.1333	2.587	0.02479
Cadabicine methyl ether	1.32259	0.01556	0.03726	1.387	0.04353	1.944	0.01028	0.7688	0.1725	1.514	0.03099
Ganoderic acid V	1.32194	0.02162	0.03726	1.185	0.0759	1.337	0.2444	0.6496	0.5484	1.726	0.01994
Asiatic acid	1.32187	0.01556	0.03726	2.551	0.03313	3.355	0.02744	2.617	0.01134	2.197	0.03166
Physagulin G	1.32168	0.02731	0.03949	2.572	0.1554	3.345	0.1132	3.486	0.07031	3.218	0.05442
Delphinidin 3-(3''-p-coumaroylglucoside)	1.32161	0.01556	0.03726	2.854	0.02146	2.932	0.01134	3.115	0.02637	4.05	0.01228
Jasminoside H	1.32139	0.02488	0.03726	2.283	0.01489	2.813	0.01841	2.281	0.05668	2.978	0.03041
Hoduloside III	1.32083	0.01879	0.03726	1.749	0.09638	1.862	0.0677	3.307	0.01189	3.441	0.02173
1-O-Cinnamoyl-beta-D-gentiobiose	1.32007	0.01556	0.03726	2.897	0.0156	3.502	0.01303	3.457	0.0152	2.855	0.02397
PIP(PGF2alpha/22:2(13Z,16Z))	1.31989	0.01556	0.03726	1.946	0.02256	2.523	0.0046	2.327	0.03402	1.636	0.04501
(24E)-3alpha,15alpha-Diacetoxy-23-oxo-7,9(11),24-lanostatrien-26-oic acid	1.3192	0.01556	0.03726	1.965	0.06133	2.11	0.04749	1.542	0.04896	0.6541	0.02057
Moracin M	1.31799	0.01556	0.03726	1.327	0.01115	1.346	0.0005731	2.964	0.04529	2.856	0.05609
Oxaloglutarate	1.31788	0.01556	0.03726	1.682	0.02239	1.556	0.03648	1.368	0.02991	0.4507	0.003013
Cyanidin 3-(2G-xylosylrutinoside)	1.31679	0.01556	0.03726	3.301	0.001438	2.923	0.02121	2.567	0.04814	3.356	0.005641
Hyacinthin	1.31631	0.01556	0.03726	3.532	0.01019	3.749	0.04557	3.444	0.01639	4.338	0.0065
Pantoyllactone glucoside	1.31597	0.01556	0.03726	2.593	0.01918	3.386	0.06412	2.955	0.04678	2.717	0.01655
Eriojaposide B	1.31589	0.02162	0.03726	3.021	0.01122	2.308	0.03882	2.275	0.01024	2.63	0.003044
6-O-p-Coumaroyl-D-glucose	1.31588	0.03781	0.04782	1.219	0.01099	2.022	0.05726	1.807	0.06211	1.924	0.1784
Shikimic acid	1.3151	0.03781	0.04782	2.952	0.08329	2.087	0.1206	2.793	0.09567	2.859	0.0973
Myricanene B 5-[arabinosyl-(1->6)-glucoside]	1.31445	0.04987	0.05986	2.111	0.04264	1.986	0.2964	1.914	0.06023	0.9351	0.2543
Bonianic acid B	1.31347	0.02162	0.03726	3.096	0.009451	3.959	0.03253	3.123	0.02154	3.078	0.02573
Vescalin	1.3134	0.01556	0.03726	1.393	0.01123	1.411	0.0005769	1.461	0.002802	2.405	0.07517
PIP(6 keto-PGF1alpha/22:4(7Z,10Z,13Z,16Z))	1.31227	0.0329	0.04389	2.302	0.01415	1.529	0.1274	1.311	0.1136	1.46	0.03361
3,3',5,5'-Tetrahydroxy-6,7-methyleneoxy-4'-methoxyflavone 3-glucuronide	1.312	0.01879	0.03726	2.071	0.04019	2.015	0.05245	1.623	0.05939	2.532	0.01197
Pip(pgj2/20:0)	1.31182	0.04987	0.05986	3.132	0.04243	2.349	0.05509	2.329	0.06243	2.283	0.02107
Sesamol	1.30995	0.01556	0.03726	0.9749	0.01046	0.9921	0.0005391	2.628	0.05345	2.322	0.1193
8'-apo-beta-Carotenol	1.30914	0.02488	0.03726	3.252	0.01337	4.039	0.06559	3.646	0.0441	3.66	0.027
Gibboside	1.30834	0.01556	0.03726	1.9	0.2045	2.575	0.09789	1.277	0.1859	0.8622	0.004026
Petasitenine	1.3083	0.01556	0.03726	2.041	0.1104	2.38	0.09	2.605	0.126	1.762	0.07452
Pacificin H	1.3072	0.01556	0.03726	1.193	0.05737	1.868	0.1978	2.486	0.0229	2.16	0.04703
(E)-10-Hydroxy-8-decenoic acid	1.30549	0.0329	0.04389	0.9996	0.2562	0.8063	0.4428	2.549	0.05184	2.479	0.08013
A-L-Fucopyranosyl-(1->2)-b-D-galactopyranosyl-(1->2)-D-xylose	1.30453	0.02162	0.03726	2.009	0.01931	1.283	0.1021	1.613	0.03615	2.034	0.03009
5-(3',4',5'-trihydroxyphenyl)-gamma-valerolactone-O-methyl-5'-O-glucuronide	1.30363	0.01556	0.03726	0.8972	0.01021	1.74	0.04021	0.9599	0.002584	0.9364	0.004127
Bergaptol	1.30332	0.02374	0.03726	1.173	0.1329	0.4221	0.0003731	1.7	0.133	1.237	0.02688
Compactin diol lactone	1.30303	0.03781	0.04782	0.9094	0.2559	0.8966	0.332	2.49	0.006019	2.5	0.01949
Maclurin 3-C-(2'',3'',6''-trigalloylglucoside)	1.30124	0.01556	0.03726	2.316	0.0522	2.075	0.1061	2.623	0.04278	1.762	0.01033
Dihydrozeatin-9-N-glucoside-O-glucoside	1.30108	0.04148	0.05158	1.417	0.1042	1.482	0.3234	0.8338	0.1016	1.801	0.1213
Neomacrostemonoside D	1.29971	0.01556	0.03726	3.647	0.008833	3.532	0.01361	3.743	0.01555	2.842	0.03697
Tetracentronside A	1.2991	0.02374	0.03726	0.8343	0.03689	1.04	0.294	1.759	0.1624	2.457	0.02318
Prestegane B	1.29801	0.01556	0.03726	2.301	0.04529	2.944	0.09187	2.71	0.01439	2.154	0.04159
Spinacetin 3-(2''-feruloylgentiobioside)	1.29785	0.02488	0.03726	2.803	0.1329	2.77	0.05736	2.063	0.1754	1.268	0.2901
Tricin 7-glucuronoside	1.29725	0.02374	0.03726	2.391	0.03493	1.692	0.09678	1.618	0.002398	1.969	0.05376
6-O-Galloylsucrose	1.29707	0.01556	0.03726	2.16	0.008079	2.07	0.03014	2.666	0.01268	1.779	0.1067
L-Lyxonic acid	1.29555	0.02162	0.03726	1.136	0.09086	1.777	0.02607	1.517	0.05779	0.8813	0.2578
Rhoifolin	1.29507	0.01556	0.03726	2.189	0.003596	2.335	0.03132	2.131	0.02632	1.204	0.223
11-Methylgerberinol	1.29503	0.01556	0.03726	1.934	0.04276	2.401	0.03235	0.708	0.05229	1.188	0.135
Cynarasaponin J	1.29359	0.01556	0.03726	2.451	0.02624	3.15	0.03677	2.266	0.09928	2.745	0.01542
Alphitolic acid	1.29239	0.01556	0.03726	2.533	0.01628	3.099	0.01101	2.729	0.05381	3.329	0.01271
Madecassoside	1.2922	0.01556	0.03726	1.222	0.06569	1.545	0.01947	1.845	0.02648	2.603	0.006569
7-Hydroxychromone	1.29205	0.02374	0.03726	2.373	0.02053	1.992	0.1574	0.7774	0.6906	1.468	0.03777
(5alpha,8beta,9beta)-5,9-Epoxy-3,6-megastigmadien-8-ol	1.29147	0.01879	0.03726	3.142	0.06338	3.01	0.1298	2.009	0.1492	2.858	0.01055
Peonidin-3-glucoside	1.29108	0.01879	0.03726	0.3197	0.5217	0.8859	0.7651	1.774	0.01552	2.085	0.06348
(3b,16a,20R)-25-Acetoxy-3,16,20,22-tetrahydroxy-5-cucurbiten-11-one 3-glucoside	1.29102	0.02488	0.03726	1.461	0.2759	2.013	0.09191	2.909	0.04448	2.92	0.02791
Thujyl 19-trachylobanoate	1.29069	0.02488	0.03726	2.935	0.01427	2.66	0.11	2.933	0.01887	3.81	0.02671
Theadibenzotropolone A	1.28876	0.02162	0.03726	2.008	0.03152	2.408	0.05985	1.912	0.1405	1.098	0.009672
Sulindac	1.28802	0.01556	0.03726	2.22	0.02271	2.581	0.06654	1.901	0.07549	1.112	0.1201
9,10-Dihome	1.28788	0.01879	0.03726	0.8925	0.1016	1.101	0.2221	2.535	0.1277	2.236	0.1133
Salicin	1.28686	0.02488	0.03726	1.867	0.0382	1.862	0.02265	3.4	0.01351	3.355	0.04023
Phe-Val	1.28495	0.03781	0.04782	2.652	0.2116	2.292	0.1948	1.7	0.1209	2.503	0.03114
CDP-DG(18:2(9Z,11Z)/i-16:0)	1.28428	0.02374	0.03726	2.186	0.03591	2.284	0.009887	1.277	0.2801	2.174	0.04612
Kaempferol 3-(2-feruloylglucoside) 4',7-diglucoside	1.28334	0.02488	0.03726	0.7104	0.13	1.098	0.11	2.222	0.0584	2.232	0.02585
Myricetin 3-arabinoside	1.28302	0.02374	0.03726	2.259	0.00712	2.311	0.06056	2.492	0.006076	1.596	0.1184
Jasmonic acid	1.28287	0.02374	0.03726	1.561	0.1878	1.663	0.03656	1.124	0.1924	2.033	0.05085
5,7,2',6'-Tetrahydroxyflavone 2'-O-glucoside	1.28222	0.01879	0.03726	1.029	0.328	1.603	0.2492	2.459	0.033	2.031	0.0843
Kaempferol-3-O-glucosyl(1-2)rhamnoside	1.28203	0.02488	0.03726	2.055	0.09063	1.18	0.4494	2.088	0.1226	1.807	0.1014
Spirolide A	1.28195	0.02374	0.03726	1.549	0.05747	1.555	0.02463	1.312	0.03902	0.4252	0.002913
Quercetin-3-O-Glucuronide	1.2803	0.01556	0.03726	2.27	0.04289	2.536	0.03358	2.465	0.02569	1.611	0.04849
3-O-Methylquercetin	1.27915	0.02488	0.03726	1.94	0.04375	1.717	0.1327	2.526	0.01738	1.678	0.06032
Ala-Ala-Leu-Arg-Ala	1.27852	0.01556	0.03726	1.857	0.06877	1.332	0.02233	2.999	0.01147	2.704	0.02923
Deacetylasperulosidic acid	1.27826	0.01556	0.03726	1.26	0.01106	1.278	0.0005686	2.827	0.03928	2.604	0.05745
Eremopetasinorone A	1.27635	0.01556	0.03726	2.176	0.06047	2.924	0.01198	2.539	0.075	2.315	0.07376
Maritimein	1.27632	0.01556	0.03726	2.897	0.04635	3.032	0.1075	3.578	0.02997	2.725	0.1105
Isodemethylwedelolactone	1.27488	0.02488	0.03726	1.812	0.02313	2.505	0.0753	2.503	0.06496	2.186	0.116
Canavalioside	1.27478	0.01879	0.03726	2.737	0.1751	3.493	0.03767	3.286	0.03742	3.179	0.07717
Manglupenone	1.27459	0.02488	0.03726	3.514	0.01001	4.251	0.06064	4.045	0.04241	4.055	0.01846
Biochanin A 7-(6-methylmalonylglucoside)	1.27324	0.01556	0.03726	3.861	0.0493	3.449	0.06623	4.763	0.04601	4.043	0.02312
Platyphylline N-oxide	1.26876	0.01879	0.03726	2.345	0.02746	2.127	0.2358	1.757	0.1859	0.9673	0.00938
DIMP	1.26839	0.02488	0.03726	2.231	0.05621	2.086	0.02328	2.089	0.01656	1.206	0.245
Kievitol	1.2664	0.01879	0.03726	3.336	0.007628	3.253	0.01831	2.454	0.07751	3.287	0.01935
Kaempferol 3-sophorotrioside	1.26489	0.01556	0.03726	3.458	0.009036	2.939	0.02905	2.172	0.08048	2.634	0.01306
Naringenin 7-O-glucuronide	1.26424	0.01556	0.03726	3.188	0.02618	3.117	0.03026	2.501	0.07221	3.336	0.01383
PS(PGF2alpha/18:4(6Z,9Z,12Z,15Z))	1.26332	0.01556	0.03726	1.93	0.006494	1.163	0.05841	1.82	0.009274	1.726	0.04137
(-)-Epicatechin sulfate	1.26248	0.01879	0.03726	2.522	0.01376	2.32	0.1216	1.297	0.2031	0.8907	0.254
Methyl salicylate	1.26242	0.04344	0.05337	1.671	0.1545	1.892	0.2267	0.9179	0.1747	1.794	0.1628
2,6-Dimethyldeca-2,4,6,8-tetraenedial	1.26171	0.03069	0.04257	1.298	0.1794	1.198	0.1399	1.528	0.1559	2.405	0.08563
3-Methylxanthine	1.26058	0.02162	0.03726	0.7941	0.08527	1.006	0.0573	1.515	0.04226	0.7129	0.08077
DG(PGF2alpha/0:0/10:0)	1.2601	0.01556	0.03726	1.534	0.6262	2.054	0.09084	2.459	0.1388	3.053	0.05003
Cis-p-Menthane-1,7,8-triol	1.25962	0.0396	0.04988	0.6711	0.1368	0.6539	0.1499	2.133	0.03693	2.119	0.02372
Cyrtopterin	1.25917	0.01556	0.03726	3.267	0.009637	3.171	0.04392	2.589	0.01139	3.411	0.007708
S-[1-[2-(Acetyloxy)ethyl]butyl] ethanethioate	1.25882	0.01879	0.03726	1.751	0.1757	1.258	0.07514	2.891	0.09653	2.739	0.0976
Chrysoeriol 7-[feruloyl-(->2)-glucuronyl-(1->2)-glucuronyl-(1->3)-glucuronide]	1.25878	0.02488	0.03726	2.021	0.08237	2.699	0.03343	2.707	0.02613	2.435	0.0469
Ile-Glu	1.25848	0.02374	0.03726	1.562	0.177	1.194	0.05136	1.088	0.207	1.889	0.131
(3b,6b,8a,12a)-8,12-Epoxy-7(11)-eremophilene-6,8,12-trimethoxy-3-ol	1.25723	0.01556	0.03726	0.7579	0.002784	1.126	0.353	2.299	0.04467	1.981	0.01677
Araliasaponin II	1.25665	0.01879	0.03726	2.853	0.01016	2.74	0.0908	2.274	0.03678	3.095	0.003315
Protoporphyrinogen IX	1.25642	0.02162	0.03726	1.018	0.07324	1.542	0.05616	2.111	0.009044	1.586	0.04825
Dg(10:0/0:0/txb2)	1.25435	0.02862	0.04084	1.157	0.6934	1.557	0.5177	2.71	0.02904	2.82	0.08546
Camellenodiol	1.25429	0.01556	0.03726	1.968	0.0613	2.684	0.01395	1.361	0.09771	1.68	0.07539
Eremopetasidione	1.25424	0.02162	0.03726	1.695	0.1818	2.335	0.07663	2.857	0.07391	2.945	0.1303
5,8-Dihydroxy-3-(4-hydroxybenzyl)-7-methoxy-4-chromanone 8-acetate	1.25381	0.01556	0.03726	2.726	0.062	2.907	0.03466	3.298	0.03014	2.5	0.02342
Vitexin-2'-o-rhamnoside	1.25367	0.01556	0.03726	5.175	0.008995	4.462	0.008547	4.832	0.009053	4.765	0.008748
Urolithin A-8-O-glucuronide	1.25366	0.01556	0.03726	2.513	0.006706	2.731	0.08782	2.922	0.02174	2.117	0.05228
Fa(18:2+3o)	1.25252	0.01556	0.03726	0.7402	0.06633	0.5743	0.0004402	2.079	0.01874	1.5	0.0755
Formononetin 7-(6''-methylmalonylglucoside)	1.252	0.01556	0.03726	2.347	0.0598	2.226	0.03203	0.8205	0.002086	1.018	0.1218
Ciceritol	1.25161	0.02162	0.03726	0.9824	0.2776	1.515	0.04214	2.327	0.009986	2.349	0.01796
CDP-DG(i-18:0/TXB2)	1.25158	0.02374	0.03726	2.177	0.1129	1.652	0.02289	2.841	0.009594	2.21	0.08513
Kaempferol 4'-rhamnoside	1.25122	0.02374	0.03726	0.9923	0.3774	0.5846	0.01737	2.25	0.1168	1.899	0.0872
Pc(6:0/6:0)	1.25119	0.03781	0.04782	2.328	0.04327	2.309	0.02382	3.172	0.01271	2.351	0.01428
Citicoline	1.24997	0.04148	0.05158	2.648	0.03747	2.738	0.04787	2.7	0.06392	1.799	0.32
3-Oxovalproic acid	1.24917	0.03367	0.04462	0.8406	0.7199	1.648	0.1696	1.85	0.1339	1.376	0.1603
Octanoylglucuronide	1.24781	0.01556	0.03726	2.759	0.09358	3.464	0.01363	3.331	0.05224	3.23	0.03459
Cyanidin 3-(6''-acetylglucoside)	1.24761	0.01556	0.03726	2.388	0.02731	2.308	0.002629	1.826	0.01724	2.635	0.01068
8,8'-Methylenebiscatechin	1.2446	0.02374	0.03726	0.4081	0.2143	0.2958	0.0002964	1.706	0.01325	1.858	0.01054
Epsilon-Caprolactone	1.24415	0.01879	0.03726	2.237	0.06783	2.952	0.09635	2.734	0.09402	2.641	0.05075
(3beta,17alpha,23R)-17,23-Epoxy-3,29-dihydroxy-27-norlanost-8-ene-15,24-dione	1.24219	0.01556	0.03726	1.034	0.01062	1.052	0.0005469	1.996	0.06283	1.196	0.0841
Pectenotoxin 2	1.24212	0.01556	0.03726	0.009501	0.0002516	0.009926	1.356e-05	0.8596	0.289	0.01052	0.0001116
Pallidol 3, 3''-diglucoside	1.24157	0.02374	0.03726	2.441	0.05023	2.793	0.07166	2.087	0.131	2.824	0.01833
Syringaresinol	1.2409	0.01879	0.03726	2.832	0.01386	2.18	0.06719	1.797	0.2717	1.556	0.3039
Pinocembrin	1.24032	0.03781	0.04782	1.283	0.1264	1.417	0.2392	2.744	0.1117	2.739	0.07352
Sec-o-Glucosylhamaudol	1.2397	0.01556	0.03726	2.616	0.008999	2.239	0.151	2.636	0.005722	1.925	0.03478
Thalicoside A	1.23934	0.02488	0.03726	2.527	0.008764	1.847	0.03037	1.854	0.02145	1.999	0.01768
Gly-Phe-Leu-Gly	1.23835	0.03781	0.04782	2.267	0.1024	2.238	0.2081	0.8166	0.03906	0.8707	0.1198
Diacetone alcohol	1.23728	0.03446	0.04517	1.155	0.04628	1.202	0.1478	2.666	0.1992	2.441	0.2713
Tinosposinenside C	1.23621	0.01556	0.03726	2.869	0.02057	3.604	0.0602	3.055	0.01901	3.021	0.01063
Silicristin	1.2361	0.01556	0.03726	0.4403	0.007439	0.4527	0.0003885	1.703	0.1029	1.938	0.03936
Melophlin P	1.2359	0.02374	0.03726	1.523	0.003272	1.963	0.2606	2.633	0.155	1.876	0.5036
Isoliquiritin	1.23566	0.02162	0.03726	0.6846	0.3051	1.162	0.4495	2.161	0.01045	2.022	0.08789
2,4-Dihydroxy-6-pentylbenzoate	1.23466	0.01556	0.03726	0.7831	0.009765	0.7992	0.0005049	2.113	0.1721	1.375	0.4833
Egonol	1.2336	0.04445	0.05415	1.552	0.1346	1.856	0.05212	2.452	0.1044	1.687	0.2707
(-)-Catechin 3-O-gallate	1.23341	0.01556	0.03726	0.9717	0.1291	1.368	0.04354	1.699	0.05966	2.296	0.1263
Ygm 1b	1.2322	0.01556	0.03726	1.17	0.01091	1.188	0.0005613	2.515	0.01014	2.615	0.007514
Eremopetasinorol	1.23136	0.02607	0.03857	1.686	0.003304	1.702	0.02294	2.952	0.2105	3.19	0.1779
Meliacarpinin B	1.23093	0.01556	0.03726	3.224	0.03145	2.897	0.04702	1.866	0.3308	2.453	0.1508
Octanoyl-CoA	1.23014	0.04148	0.05158	1.303	0.1566	1.139	0.02172	2.196	0.1328	1.363	0.3235
3-Hydroxychavicol 1-glucoside	1.22941	0.01556	0.03726	2.126	0.02409	1.375	0.01384	2.39	0.005554	2.53	0.02006
Pinostrobin 5-glucoside	1.22879	0.02374	0.03726	3.312	0.01727	3.567	0.02413	2.829	0.07604	3.585	0.03043
(+)-Nuciferal	1.2272	0.01879	0.03726	0.7701	0.2756	1.254	0.2272	2.139	0.01235	2.085	0.03034
Pe(22:1(13z)/txb2)	1.22578	0.01879	0.03726	2.182	0.2395	2.429	0.1946	2.922	0.144	3.583	0.03102
3-Oxo-2-(2Z-Pentenyl)cyclopentyl propionic acid	1.22455	0.01556	0.03726	1.183	0.2058	0.6195	0.3167	2.162	0.08931	1.869	0.1118
Gancaonin B	1.22383	0.02374	0.03726	1.243	0.1574	1.578	0.06198	0.863	0.2076	1.621	0.05756
Spinacetin 3-[feruloyl-(->2)-glucosyl-(1->6)-[apiosyl-(1->2)]-glucoside]	1.22295	0.01556	0.03726	2.238	0.1952	2.765	0.1245	1.81	0.1541	1.283	0.1755
Nb-trans-p-Coumaroylserotonin glucoside	1.22262	0.02162	0.03726	1.504	0.09222	2.047	0.05829	1.069	0.07099	1.674	0.2295
6-hydroxymethyl-7,8-dihydropterin	1.22238	0.02374	0.03726	1.427	0.1058	2.166	0.06943	1.144	0.08959	1.365	0.04263
Orientaloside	1.22004	0.02488	0.03726	2.948	0.02473	2.964	0.09039	2.68	0.02706	3.478	0.007793
Falcarinone	1.21972	0.02162	0.03726	0.2669	0.005353	0.3817	0.1836	1.713	0.1447	1.617	0.1847
Kaempferol 3-(2''-rhamnosylrutinoside)	1.21939	0.01556	0.03726	2.907	0.05453	3.291	0.06497	2.726	0.05954	3.392	0.05192
Bellidifolin	1.21884	0.01879	0.03726	2.385	0.2069	2.663	0.04758	2.073	0.2597	2.879	0.09748
Piperacillin	1.21847	0.01556	0.03726	2.249	0.07067	2.555	0.05252	3.647	0.01873	3.247	0.02093
Petunidin 3-Galactoside	1.21754	0.01556	0.03726	1.371	0.00323	1.432	0.01908	2.806	0.03124	2.582	0.02894
Pa(20:4(6e,8z,11z,13e)-2oh(5s,15s)/18:3(6z,9z,12z))	1.21734	0.02607	0.03857	2.54	0.09609	1.823	0.182	2.103	0.2572	2.406	0.07755
Delphinidin 3-sophoroside	1.2164	0.02374	0.03726	2.694	0.03549	2.979	0.02314	2.962	0.02561	2.216	0.07814
CDP-DG(6 keto-PGF1alpha/22:3(10Z,13Z,16Z))	1.21632	0.03781	0.04782	2.106	0.08376	2.618	0.03396	2.602	0.02675	2.073	0.07694
Mascaroside	1.21594	0.01556	0.03726	2.301	0.05881	1.972	0.04666	1.073	0.1919	1.666	0.08148
Glypallidifloric acid	1.2147	0.04987	0.05986	2.832	0.101	3.508	0.05342	3.46	0.03168	3.502	0.01256
Cyclopassifloside VI	1.21441	0.01556	0.03726	2.901	0.004076	3.607	0.01973	2.999	0.004211	2.747	0.01978
(3b,16a,21b,22a)-12-Oleanene-3,16,21,23,28-pentol-22-angeloyloxy-23-al	1.21384	0.02162	0.03726	1.532	0.2173	1.3	0.02224	2.307	0.08481	2.834	0.01806
Methyl 3,4,6-tri-O-galloyl-beta-D-glucopyranoside	1.21333	0.02731	0.03949	2.428	0.1021	2.353	0.09157	2.547	0.06916	1.743	0.0292
2'',4''-Bis-O-(4-hydroxycinnamoyl)astragalin	1.21234	0.01556	0.03726	3.619	0.009881	3.977	0.1249	3.158	0.01264	3.852	0.009276
Eupalestin	1.21225	0.02374	0.03726	0.6885	0.009293	1.069	0.3562	0.8228	0.1076	1.574	0.1187
Capsianoside III	1.21221	0.02488	0.03726	3.562	0.03416	2.894	0.04949	3.114	0.03323	3.115	0.04281
Dg(8:0/0:0/20:4(5z,8z,11z,14z)-oh(20))	1.21212	0.02162	0.03726	1.335	0.003218	1.421	0.1439	2.746	0.06604	2.304	0.1206
Asp-Met-Leu	1.21037	0.01556	0.03726	2.969	0.03212	2.344	0.02045	2.16	0.1012	1.94	0.06429
Ginkgolide c	1.20891	0.02374	0.03726	2.611	0.2117	2.117	0.2726	2.473	0.06931	3.155	0.01566
Homomangiferin	1.20876	0.02162	0.03726	3.026	0.02814	3.048	0.03971	3.317	0.006931	2.537	0.05362
Naringenin 5-rhamnoside	1.20836	0.01556	0.03726	3.879	0.0105	3.291	0.006271	2.943	0.03577	2.744	0.005068
CDP-DG(6 keto-PGF1alpha/18:1(9Z))	1.20806	0.01556	0.03726	2.432	0.01504	2.088	0.06991	2.594	0.01334	3.296	0.01524
2,3,23-Triacetylsericic acid	1.20789	0.01556	0.03726	3.455	0.009964	4.112	0.04184	3.932	0.02567	3.875	0.01592
Lycorine	1.2071	0.01556	0.03726	2.505	0.02005	2.339	0.09237	1.166	0.09459	1.699	0.03369
Petunidin 3-(6''-p-coumaryl-glucoside) 5-glucoside	1.20682	0.02374	0.03726	2.654	0.01589	2.062	0.07386	1.612	0.1454	1.511	0.05225
Lycoctonine	1.20672	0.03069	0.04257	2.312	0.6223	2.975	0.2414	1.555	0.002389	2.192	0.5876
Sarcaglaboside D	1.20623	0.02162	0.03726	2.376	0.01298	2.54	0.08826	1.514	0.03961	0.9066	0.8014
(-)-11-Hydroxy-9,15,16-trioxooctadecanoic acid	1.20551	0.01556	0.03726	0.5414	0.01132	0.5521	0.0004318	1.927	0.08503	1.774	0.04183
N,N'-Bis(gamma-glutamyl)cystine	1.20541	0.02162	0.03726	1.893	0.0855	2.212	0.07879	1.718	0.1586	0.9856	0.1748
Dg(20:3(6,8,11)-oh(5)/0:0/2:0)	1.20486	0.03781	0.04782	0.6451	0.002609	0.7185	0.1225	0.6788	0.001942	1.574	0.5023
Buddlenoid A	1.2037	0.01556	0.03726	3.791	0.008479	3.716	0.01645	3.812	0.006545	4.603	0.007189
CDP-DG(22:3(10Z,13Z,16Z)/PGF2alpha)	1.20293	0.03446	0.04517	2.374	0.02202	2.903	0.03606	2.369	0.04265	2.846	0.05234
Annosquamosin G	1.20292	0.01556	0.03726	0.66	0.00913	1.154	0.107	1.91	0.02855	1.681	0.01754
Pa(18:4(6z,9z,12z,15z)/18:1(9z))	1.20243	0.04445	0.05415	2.454	0.09252	2.496	0.04269	1.608	0.06301	2.37	0.06856
3-(4-Hydroxybenzoyl)epicatechin	1.19892	0.01556	0.03726	0.7199	0.009462	0.7356	0.0004899	2.096	0.02004	1.747	0.03808
Kaempferol-7-rhamnoside	1.19886	0.01879	0.03726	1.961	0.1668	1.713	0.2894	3.145	0.01208	3.191	0.01384
3b,18b-3-Methoxy-11-oxo-12-oleanen-30-oic acid	1.19845	0.02162	0.03726	0.9265	0.002974	1.205	0.3128	2.347	0.07127	1.99	0.1821
2-beta-benzoyloxy Ejpa-2	1.19844	0.02488	0.03726	4.164	0.1758	4.769	0.1301	5.072	0.04843	4.754	0.06642
Brassica napus non-fluorescent chlorophyll catabolite 3	1.1981	0.02374	0.03726	2.361	0.1683	2.966	0.278	3.334	0.06217	2.886	0.2923
28-Glucosyl-19(29)-dehydroursolic acid 3-arabinoside	1.19683	0.01556	0.03726	3.101	0.02704	3.669	0.02164	4.131	0.0129	4.231	0.01479
Karajinone A	1.19603	0.02162	0.03726	3.335	0.04358	3.98	0.07322	3.892	0.0874	3.757	0.02014
Gibberellin A34	1.19575	0.01556	0.03726	2.915	0.01732	3.6	0.06388	3.065	0.004673	3.104	0.008866
Pro-Leu-Val	1.19416	0.01556	0.03726	2.017	0.005403	2.207	0.06474	0.9432	0.04234	1.577	0.09913
(3R)-1-Octen-3-yl-beta-primeveroside	1.19304	0.01556	0.03726	1.514	0.04074	2.157	0.09698	1.694	0.02493	1.342	0.0549
Gln-Tyr-Leu	1.19175	0.02488	0.03726	1.476	0.1725	2.173	0.1185	0.9864	0.1089	0.9949	0.09851
20-Hydroxy-3,7,11,15,23-pentaoxolanost-8-en-26-oic acid	1.19122	0.01879	0.03726	2.213	0.01201	1.933	0.03308	1.062	0.2049	0.785	0.163
4-O-Caffeoyl-3-O-feruloylquinic acid	1.1909	0.01556	0.03726	2.453	0.01878	2.638	0.07366	3.727	0.01822	3.188	0.03755
Ser-Leu-Ile-Gly-Lys-Val	1.19027	0.02374	0.03726	2.118	0.0221	2.558	0.006301	1.964	0.09073	2.538	0.03705
Perillyl alcohol	1.18986	0.01556	0.03726	3.181	0.08049	3.31	0.0185	2.208	0.07314	2.905	0.02608
Galangin	1.18969	0.01556	0.03726	2.639	0.1085	2.2	0.07304	2.469	0.0784	1.881	0.07859
Kuwanon L	1.18966	0.02488	0.03726	1.686	0.02959	2.066	0.03601	2.073	0.07354	1.443	0.06054
Pg(36:5)	1.1896	0.0329	0.04389	3.616	0.1335	3.014	0.1941	3.837	0.04517	3.326	0.2618
Tmc 2a	1.1895	0.01556	0.03726	2.462	0.03215	2.756	0.09394	2.207	0.07491	1.512	0.1744
2,6-Dimethoxy-1,4-benzoquinone	1.18883	0.04344	0.05337	1.652	0.3931	0.92	0.1715	0.9537	0.1552	0.8429	0.003997
Trigoneoside VIII	1.18869	0.01879	0.03726	2.862	0.03341	3.582	0.01986	2.699	0.01609	2.672	0.02546
Malvidin 3-rutinoside	1.18853	0.01556	0.03726	2.461	0.019	2.838	0.1037	3.739	0.04968	3.358	0.05257
Heliotrine	1.18817	0.02488	0.03726	1.456	0.1288	1.418	0.1242	1.058	0.1978	1.856	0.07338
Kaempferol 3-(3'',6''-diacetyl-2'',4''-di-p-coumaroylrhamnoside)	1.18817	0.03367	0.04462	2.582	0.2281	2.327	0.04917	1.463	0.5112	2.234	0.2034
Scortechinone S	1.18776	0.02162	0.03726	2.881	0.09603	3.519	0.03961	3.593	0.04324	3.497	0.02154
D-4'-Phosphopantothenate	1.18554	0.01556	0.03726	2.843	0.04152	2.71	0.06536	1.656	0.1413	2.275	0.05156
Tagetiin	1.1847	0.01879	0.03726	2.66	0.03752	2.747	0.02172	2.771	0.01086	1.992	0.1666
CDP-DG(5-iso PGF2VI/22:3(10Z,13Z,16Z))	1.18468	0.02374	0.03726	1.825	0.2247	1.738	0.08144	2.119	0.1135	1.332	0.00445
Ganoderic acid Mk	1.18432	0.01879	0.03726	2.423	0.0751	2.525	0.06686	1.381	0.09834	1.08	0.004279
Pancritamine	1.18401	0.0329	0.04389	2.07	0.03832	1.478	0.3175	1.618	0.06787	2.097	0.03737
11-Keto-beta-boswellic acid	1.1836	0.01556	0.03726	2.501	0.003629	3.135	0.005418	1.977	0.01956	2.27	0.04718
Glucocaffeic acid	1.18335	0.02162	0.03726	2.638	0.02023	3.28	0.03942	2.976	0.02178	2.943	0.03993
54-Deoxy-50-hydroxyciguatoxin	1.1825	0.01556	0.03726	1.869	0.03561	1.161	0.1876	1.808	0.02298	1.979	0.05352
Benzoyl glucuronide (Benzoic acid)	1.18149	0.01556	0.03726	1.628	0.1274	2.143	0.1195	0.864	0.01741	0.7273	0.003792
Panaxjapyne C	1.18066	0.02731	0.03949	0.01017	7.798e-05	0.06417	0.04892	1.242	0.105	0.506	0.6162
Irisxanthone	1.17947	0.01556	0.03726	2.883	0.008931	3.003	0.003392	3.261	0.01718	2.538	0.05402
3-Hydroxyphloretin 2'-O-xylosyl-glucoside	1.17831	0.01556	0.03726	3.44	0.01612	2.767	0.04901	3.511	0.01935	3.339	0.001599
Gamma-Glutamyltyramine	1.17726	0.02374	0.03726	1.051	0.1934	1.519	0.2952	1.441	0.05534	0.7985	0.04254
Pip(pgd1/18:3(6z,9z,12z))	1.17678	0.01879	0.03726	3.515	0.0278	2.968	0.02159	2.503	0.04169	2.415	0.07986
Jujubasaponin IV	1.17676	0.01556	0.03726	3.362	0.02493	2.786	0.05792	2.38	0.04527	2.557	0.03952
Cucurbitacin B 2-sulfate	1.17623	0.01556	0.03726	3.184	0.0374	3.808	0.007961	3.74	0.02681	3.686	0.02164
Panaquinquecol 1	1.17603	0.01556	0.03726	0.6218	0.008894	0.6901	0.08621	1.971	0.08336	1.688	0.09234
Dihydromorin	1.17602	0.02374	0.03726	2.673	0.08961	1.989	0.06948	2.821	0.08667	2.632	0.01972
Quercetin-4'-glucuronide	1.17529	0.01556	0.03726	2.778	0.01987	2.962	0.04009	2.905	0.004083	2.171	0.04256
Resorcinol	1.17525	0.02162	0.03726	1.943	0.04884	1.25	0.2085	2.313	0.008676	2.377	0.08247
3-O-p-trans-Coumaroylalphitolic acid	1.17381	0.01556	0.03726	2.924	0.009578	3.531	0.004853	2.344	0.02819	2.638	0.03449
4'-Methyl-(-)-epigallocatechin 3'-glucuronide	1.17327	0.01879	0.03726	2.196	0.07333	1.656	0.4623	2.283	0.07231	2.877	0.06538
Methyl (3b,11x)-3-Hydroxy-8-oxo-6-eremophilen-12-oate	1.17305	0.02162	0.03726	2.749	0.09637	2.656	0.01939	1.62	0.2084	1.36	0.01005
3-Hydroxy-beta-ionone	1.173	0.01556	0.03726	1.85	0.01802	1.6	0.02078	2.044	0.1848	2.747	0.02707
Bidenlignaside B	1.17248	0.02488	0.03726	2.781	0.01927	3.153	0.02118	3.145	0.009579	2.535	0.07641
Verproside	1.17206	0.01556	0.03726	3.771	0.01918	3.115	0.04576	3.677	0.01024	3.578	0.02276
Glu-Trp-Ile	1.17178	0.01879	0.03726	2.05	0.008751	2.334	0.06112	1.755	0.08598	2.418	0.01641
Trp-Phe	1.17158	0.01556	0.03726	2.349	0.01153	2.54	0.1004	1.543	0.136	2.242	0.03677
Mg(0:0/18:1(11z)/0:0)	1.17146	0.02488	0.03726	1.312	0.003209	1.764	0.4204	2.492	0.1218	1.986	0.1929
Vomifoliol 9-[xylosyl-(1->6)-glucoside]	1.17063	0.01556	0.03726	2.083	0.01727	1.387	0.09915	2.18	0.006007	2.122	0.02589
7a,12a-Dihydroxy-3-oxo-4-cholenoic acid	1.17051	0.01879	0.03726	2.883	0.246	2.618	0.1569	1.578	0.002392	1.596	0.01024
Lyciumoside VII	1.16997	0.01556	0.03726	4.171	0.01642	3.556	0.01218	4.108	0.004202	3.881	0.01107
PS(5-iso PGF2VI/18:2(9Z,12Z))	1.16952	0.01879	0.03726	2.047	0.08166	2.277	0.0235	2.378	0.07362	3.057	0.01025
Irilone 4'-glucoside	1.16935	0.01556	0.03726	2.402	0.00975	1.836	0.4085	2.533	0.07114	3.061	0.105
Torvoside G	1.16857	0.02374	0.03726	3.467	0.0128	2.949	0.0377	2.4	0.01255	2.375	0.03704
Ps(22:5(4z,7z,10z,13z,16z)/20:5(5z,8z,11z,14z,17z))	1.16815	0.01556	0.03726	3.151	0.05588	2.52	0.2348	3.612	0.02581	3.278	0.01527
Corilagin	1.16779	0.02374	0.03726	1.038	0.134	1.461	0.126	2.203	0.07964	2.281	0.00778
17-Octadecen-9-ynoic acid	1.16724	0.02607	0.03857	2.235	0.14	1.919	0.2952	3.283	0.03444	3.343	0.05434
Camphoratin B	1.16654	0.01556	0.03726	0.9393	0.1379	1.264	0.09091	1.604	0.03976	2.148	0.02707
Myricetin 3-neohesperidoside	1.16649	0.03069	0.04257	2.254	0.06741	2.024	0.2644	1.95	0.1405	1.234	0.05158
Eudesmic acid	1.16522	0.03069	0.04257	1.924	0.2078	2.59	0.05391	2.372	0.01603	2.213	0.1794
CDP-DG(PGJ2/i-17:0)	1.16476	0.02488	0.03726	1.644	0.08062	1.607	0.02378	1.834	0.02436	2.567	0.02828
DL-2-hydroxy stearic acid	1.16305	0.02162	0.03726	1.245	0.2872	1.921	0.09202	1.661	0.06559	1.813	0.09625
Epicatechin-(4beta->8)-gallocatechin	1.16269	0.02374	0.03726	2.253	0.03485	2.835	0.01588	2.572	0.001638	2.275	0.009144
Phe-Met-Arg-Phe	1.16237	0.01556	0.03726	3.414	0.05532	4.017	0.03767	3.929	0.03938	4.106	0.05994
3,4-Methylenedioxybenzaldehyde	1.16223	0.0329	0.04389	2.066	0.003345	2.082	0.02321	3.349	0.1201	3.246	0.04324
Beta-Elemonic acid	1.16137	0.01879	0.03726	3.675	0.04403	3.08	0.01724	3.115	0.01692	2.929	0.02076
1-palmitoyl lysophosphatidic acid	1.16115	0.02731	0.03949	1.354	0.04627	1.966	0.04782	1.868	0.1009	2.02	0.05041
Adipate semialdehyde	1.15978	0.03069	0.04257	1.665	0.04687	0.9941	0.08068	1.573	0.06447	1.634	0.04289
Momordicoside B	1.15978	0.01556	0.03726	2.979	0.01438	3.608	0.0571	3.057	0.02151	3.215	0.02923
Pectenotoxin 1	1.15932	0.02162	0.03726	3.912	0.01105	3.307	0.022	3.389	0.01587	3.282	0.03628
Sarcodon scabrosus Depsipeptide	1.15909	0.01556	0.03726	2.54	0.0363	2.121	0.08433	1.404	0.00236	1.785	0.1161
Kaempferol-3-Glucoside-2-p-coumaroyl	1.15809	0.01556	0.03726	2.44	0.0453	2.197	0.04175	2.655	0.02305	3.323	0.003127
Linalool 3,7-oxide beta-primeveroside	1.15763	0.01556	0.03726	2.458	0.05311	2.667	0.1117	1.616	0.07804	2.273	0.02615
Apigenin 7-[feruloyl-(->2)-[glucuronyl-(1->3)]-glucuronyl-(1->2)-glucuronide]	1.1567	0.01556	0.03726	2.366	0.01462	2.683	0.02473	2.56	0.03784	1.906	0.08539
Capsiate	1.15656	0.02488	0.03726	0.7818	0.2619	0.743	0.1891	2.047	0.01534	1.973	0.02308
4,4'-Methylenebis(2,6-di-tert-butylphenol)	1.15641	0.01556	0.03726	1.429	0.003248	1.785	0.1398	2.308	0.1564	2.705	0.04145
4-Glucosyl gallate	1.15537	0.02374	0.03726	2.27	0.1069	2.498	0.1032	2.242	0.05072	2.927	0.0418
Sanguiin H1	1.15532	0.04344	0.05337	1.753	0.346	2.216	0.08025	2.263	0.1565	2.805	0.03322
CDP-DG(PGJ2/i-22:0)	1.15513	0.01556	0.03726	1.881	0.02245	1.658	0.006212	2.514	0.01683	3.016	0.01876
Epicatechin 3-glucoside	1.15432	0.01556	0.03726	2.351	0.05113	2.752	0.0444	2.464	0.01604	3.008	0.04065
Pro-gamma-Glu	1.15348	0.0329	0.04389	1.652	0.1732	1.009	0.04024	2.045	0.2644	2.234	0.1135
Xi-1,8,8-Trimethyl-2-oxabicyclo[3.2.1]octan-3-one	1.1531	0.01879	0.03726	1.354	0.4592	1.928	0.09131	2.456	0.1134	2.149	0.1319
Madlongiside C	1.15275	0.02162	0.03726	1.742	0.0474	1.643	0.02263	2.911	0.02514	2.926	0.01535
DG(8:0/0:0/PGF1alpha)	1.15203	0.02162	0.03726	1.286	0.003199	1.357	0.08964	2.423	0.07309	2.596	0.02395
LysoPE(0:0/18:1(9Z))	1.15196	0.02374	0.03726	2.682	0.123	3.048	0.05562	2.096	0.03903	2.7	0.03077
Gamma-CEHC glucuronide	1.15193	0.02374	0.03726	2.559	0.04706	2.905	0.01487	2.249	0.02568	2.852	0.0852
Delphinidin 3-caffeoylglucoside	1.15094	0.02374	0.03726	3.843	0.007848	3.817	0.03774	4.2	0.0187	3.504	0.01537
Dipentyl phthalate	1.15073	0.03446	0.04517	0.803	0.155	0.6652	0.09906	1.945	0.06942	1.98	0.01779
Betaenone B	1.14989	0.01879	0.03726	2.622	0.3922	1.966	0.5936	3.054	0.1379	3.371	0.03583
Goyaglycoside a	1.14947	0.02488	0.03726	2.543	0.02875	1.928	0.09165	2.198	0.05715	2.197	0.05827
5,3',4'-Trihydroxy-3-methoxy-6,7-methylenedioxyflavone 4'-glucuronide	1.14875	0.02162	0.03726	1.988	0.1769	1.665	0.06468	2.792	0.08451	2.182	0.1834
3-Hydroxy-4,6-heptadiyne-1-yl 1-glucoside	1.1478	0.01556	0.03726	2.426	0.01367	2.81	0.05078	2.636	0.04422	3.188	0.01616
(R)-Heraclenol 2'-(3-methyl-2-butenoate)	1.14743	0.01556	0.03726	2.923	0.01805	2.327	0.02797	2.611	0.04635	2.532	0.01203
4'-Methylliquiritigenin 7-rhamnoside	1.14689	0.01556	0.03726	2.037	0.01703	2.343	0.03127	1.33	0.078	1.941	0.05107
Cis-4-Hydroxyequol	1.14642	0.02162	0.03726	2.077	0.03258	2.702	0.2089	2.333	0.01607	2.517	0.0768
Lariciresinol-sesquilignan	1.14636	0.01879	0.03726	1.757	0.09715	2.066	0.02147	1.627	0.1031	0.9835	0.0552
Moracin N	1.14625	0.01879	0.03726	2.224	0.0389	2.834	0.06064	2.146	0.06111	2.397	0.03358
Populin	1.14409	0.01879	0.03726	2.743	0.02537	2.125	0.04997	2.564	0.1089	2.441	0.07772
2-n-Propyl-4-oxopentanoic acid	1.14394	0.01879	0.03726	1.087	0.1872	0.6677	0.1226	2.03	0.1041	1.884	0.1234
3-(8,11,14-Pentadecatrienyl)phenol	1.14286	0.02162	0.03726	1.908	0.003332	1.924	0.02313	3.035	0.09607	2.485	0.05563
7-Hydroxybutylidenephthalide 7-(6-malonylglucoside)	1.14222	0.01556	0.03726	3.318	0.01678	3.846	0.0143	3.936	0.02867	3.644	0.01335
Tragopogonsaponin F	1.14154	0.01556	0.03726	3.065	0.04303	2.428	0.07784	2.983	0.0127	3.162	0.00951
beta-Ala-Arg	1.14029	0.01879	0.03726	1.745	0.04014	1.953	0.05519	2.626	0.02121	2.01	0.01577
Leukotriene B4	1.13965	0.02998	0.04214	1.619	0.05534	1.718	0.1086	2.843	0.04067	2.827	0.04049
Stachyoside A	1.13961	0.03069	0.04257	1.77	0.03986	1.575	0.08832	1.034	0.09386	1.691	0.1212
4-O-Caffeoylshikimic acid	1.13919	0.01556	0.03726	2.309	0.04415	2.597	0.1037	1.958	0.02885	1.342	0.3322
Quercetin 7-glucoside	1.13858	0.01879	0.03726	0.7108	0.009414	0.9003	0.1506	1.952	0.02744	1.898	0.02786
Arg-Ala-Ile	1.13748	0.04344	0.05337	0.8946	0.01569	1.487	0.04273	1.404	0.05114	1.392	0.07652
Geranylfarnesyl diphosphate	1.13696	0.01556	0.03726	1.043	0.1737	0.5028	0.01611	1.629	0.05083	1.264	0.04703
Ambolic acid	1.13508	0.01556	0.03726	1.858	0.02455	2.435	0.0521	1.302	0.04502	1.537	0.07946
Proline betaine	1.13478	0.03446	0.04517	1.801	0.2981	2.403	0.09211	2.07	0.1033	2.402	0.06324
P-Coumaric acid sulfate	1.13469	0.0329	0.04389	2.715	0.02289	2.46	0.09168	2.633	0.1466	1.981	0.06292
28-Norbrassinolide	1.13412	0.02731	0.03949	2.673	0.07463	2.788	0.08019	2.952	0.09184	2.252	0.09728
Tricalysioside J	1.134	0.02162	0.03726	1.946	0.02211	2.195	0.01119	1.54	0.06776	2.172	0.02883
Kanokoside A	1.13386	0.02162	0.03726	2.066	0.02238	2.373	0.06443	2.116	0.06512	2.713	0.02243
Schisantherin P	1.13363	0.02374	0.03726	1.596	0.04852	1.906	0.1744	2.371	0.07236	1.784	0.01178
Beta-D-Galactosyl-(1->4)-L-rhamnose	1.1328	0.01879	0.03726	1.885	0.03438	1.745	0.09532	1.624	0.06144	2.318	0.1195
Haloperidol	1.13271	0.01556	0.03726	2.408	0.01551	2.497	0.02517	1.223	0.00231	1.557	0.07089
Quercetin 3-rhamnosyl-(1->6)-glucosyl-(1->6)-galactoside	1.13253	0.02488	0.03726	1.771	0.003317	1.866	0.06545	2.577	0.04761	1.911	0.1399
Padmatin	1.13231	0.01879	0.03726	2.359	0.01116	2.548	0.09209	2.678	0.03278	2.019	0.0294
Soyasaponin A3	1.13172	0.01879	0.03726	2.462	0.02092	3.057	0.03121	2.395	0.08704	2.636	0.01563
Oleanderolide 3-acetate	1.13052	0.01556	0.03726	2.242	0.06112	2.718	0.04761	3.246	0.01136	3.29	0.006497
2-Aminomuconic acid semialdehyde	1.1305	0.0329	0.04389	1.203	0.007843	0.6072	0.2908	1.219	0.04018	0.8367	0.1756
Pseudobaptigenin	1.13003	0.01556	0.03726	3.345	0.0144	3.503	0.01107	3.638	0.01586	2.98	0.02344
Luteolin 4'-glucoside 7-galacturonide	1.12919	0.02488	0.03726	2.092	0.05216	1.46	0.04054	2.244	0.0149	2.096	0.036
Kaempferol 3-(2',6'-di-(E)-p-coumarylglucoside)	1.12852	0.02374	0.03726	3.782	0.009551	3.866	0.203	3.325	0.01876	4.023	0.0348
CDP-DG(PGF1alpha/18:3(6Z,9Z,12Z))	1.12752	0.02374	0.03726	2.171	0.03123	2.156	0.01794	2.386	0.01323	1.701	0.08629
Nonanoic acid	1.12726	0.01556	0.03726	1.917	0.01156	1.936	0.0005933	2.771	0.01213	2.119	0.1173
(E)-3-(3,4-dihydroxybenzylidene)-5-(3,4-dihydroxyphenyl)dihydrofuran-2-one	1.12548	0.01556	0.03726	1.644	0.01318	1.95	0.06431	0.8764	0.1488	1.444	0.03416
Xerophilusin V	1.1254	0.02731	0.03949	1.901	0.06831	1.951	0.03185	2.12	0.1278	1.424	0.03844
Pelargonidin 3-O-[b-D-Xylopyranosyl-(1->2)-a-D-glucopyranoside]	1.12455	0.02162	0.03726	2.147	0.07976	1.567	0.02278	2.343	0.0362	2.052	0.03394
2,2-dimethyl succinic acid	1.12426	0.04987	0.05986	0.5019	0.5185	0.6998	0.5943	1.781	0.1812	1.117	0.2193
Doxorubicin	1.12407	0.01556	0.03726	2.625	0.01929	2.458	0.03806	1.393	0.07408	1.666	0.0189
Pisumionoside	1.12363	0.02998	0.04214	2.714	0.01736	2.672	0.03658	1.606	0.2197	1.454	0.2107
6-Acetylandalusol	1.12358	0.01879	0.03726	1.082	0.1521	1.556	0.1932	2.158	0.04653	2.074	0.07424
Alpha-Hederin	1.12322	0.01556	0.03726	3.549	0.004091	4.12	0.03437	3.809	0.005894	3.9	0.01314
Samarangenin A	1.12237	0.01556	0.03726	3.232	0.01878	2.78	0.09796	2.997	0.06421	2.557	0.01376
Ajugol	1.12197	0.02607	0.03857	2.14	0.1451	2.57	0.1361	2.483	0.1546	1.933	0.09095
1-(3-Methyl-2-butenoyl)-6-apiosylglucose	1.12173	0.02162	0.03726	3.12	0.147	2.549	0.1628	2.727	0.05292	2.394	0.2247
(2R)-2-Hydroxy-2-phenylethyl glucosinolate	1.12109	0.02998	0.04214	0.8685	0.002917	0.883	0.02037	1.986	0.1433	2.077	0.1142
(+/-)12(13)-EpOME	1.12082	0.02488	0.03726	1.86	0.2608	2.196	0.1292	3.03	0.1553	3.046	0.09846
Tricalysioside T	1.1207	0.02374	0.03726	2.246	0.01899	2.156	0.09812	1.083	0.002663	1.059	0.00426
Oleanolic acid	1.12057	0.02162	0.03726	1.951	0.0534	2.558	0.0616	2.328	0.1706	2.248	0.09349
5-Hydroxy-7-(4-hydroxy-3-methoxyphenyl)-1-phenyl-3-heptanone	1.1187	0.01556	0.03726	2.186	0.1261	1.879	0.04951	3.147	0.04526	2.755	0.1034
Dihydrobenzoic acid pentose	1.11832	0.01556	0.03726	2.918	0.01603	3.01	0.01918	3.787	0.004935	3.167	0.0189
1-palmitoyl-sn--glycero-3-phospho-D-myo-inositol	1.1182	0.03367	0.04462	0.9467	0.2009	1.474	0.5052	1.863	0.1308	2.13	0.1663
Chrysoeriol 7-O-(6''-malonyl-apiosyl-glucoside)	1.11777	0.01879	0.03726	3.497	0.006916	3.739	0.03746	3.088	0.02014	3.7	0.0126
3beta-Acetoxy-19alpha-hydroxy-12-ursene	1.11762	0.01556	0.03726	3.226	0.01135	3.435	0.005253	4.334	0.01273	4.441	0.01481
Petunidin 3-rhamnoside 5-glucoside	1.11619	0.01556	0.03726	2.113	0.1098	2.572	0.06642	3.137	0.032	2.913	0.03819
Cyclo(Val-Ile-Leu-Pro-Leu)	1.11608	0.02374	0.03726	1.33	0.003216	1.678	0.3513	2.516	0.1108	2.477	0.1056
Cinnamyl alcohol	1.11602	0.01879	0.03726	1.492	0.1227	1.908	0.05369	2.175	0.03443	1.7	0.1468
Lucyoside M	1.11593	0.02488	0.03726	1.933	0.06288	1.928	0.04664	2.411	0.04434	3.005	0.02129
Calystegin B2	1.11536	0.02374	0.03726	2.518	0.01868	2.279	0.03346	1.92	0.02153	2.505	0.01711
Ps(pgd2/20:5(5z,8z,11z,14z,17z))	1.11497	0.01556	0.03726	3.007	0.02377	3.6	0.04067	3.105	0.01383	3.192	0.03972
Luteolin 8-glucoside	1.11464	0.01556	0.03726	3.365	0.02356	3.701	0.02026	3.316	0.01188	2.733	0.02138
Broussonetine W	1.11437	0.0329	0.04389	0.6015	0.002529	0.6142	0.01777	1.743	0.07882	1.747	0.04808
Quercetin 3'-sulfate	1.11402	0.0232	0.03726	2.469	0.0757	2.334	0.102	2.072	0.1857	1.437	0.1002
Pelargonidin 3-(2glu glucosylrutinoside)	1.11369	0.02488	0.03726	0.8835	0.006402	0.9008	0.03398	1.85	0.1081	2.115	0.06036
2-(3-Hydroxyphenyl)ethanol 1'-glucoside	1.1134	0.01556	0.03726	0.8376	0.009994	0.8542	0.0005162	1.974	0.1153	1.518	0.09558
Kuwanol E	1.11334	0.01556	0.03726	3.376	0.02097	3.167	0.05655	2.294	0.12	2.153	0.01972
Licofuranone	1.11284	0.01556	0.03726	1.793	0.2158	2.336	0.01039	2.602	0.03119	2.39	0.04886
Asparagoside A	1.11265	0.03781	0.04782	2.169	0.3712	2.516	0.0137	1.788	0.005928	2.438	0.09403
Spinacetin 3-(2''-apiosylgentiobioside)	1.11217	0.0329	0.04389	2.986	0.02776	3.04	0.03512	2.976	0.01891	2.295	0.07963
Kaempferol 3-o-robinoside	1.11208	0.01556	0.03726	4.49	0.0006586	4.327	0.08209	4.179	0.02725	3.553	0.004313
8,9-dhet	1.11102	0.01879	0.03726	1.369	0.00323	1.58	0.2645	2.533	0.2507	2.002	0.2914
Citrusin C	1.11085	0.02488	0.03726	1.594	0.01743	2.091	0.07768	2.105	0.03714	2.419	0.04058
7-Hydroxy-3-methoxy-1-primeverosyloxyxanthone	1.11047	0.02162	0.03726	2.524	0.0563	2.985	0.2184	3.49	0.07904	3.161	0.04823
2-Hydroxy-3-methyl-4H-pyran-4-one O-(6E-cinnamoyl-b-D-glucoside)	1.11024	0.01556	0.03726	2.611	0.02945	2.845	0.05175	3.315	0.01484	2.735	0.01871
Acetylsoyasaponin A6	1.10984	0.02374	0.03726	1.446	0.2858	1.516	0.1312	2.297	0.07803	2.7	0.02354
Beta-Citryl-L-glutamic acid	1.10932	0.02607	0.03857	2.393	0.1496	1.901	0.3434	1.453	0.1019	1.27	0.1886
CDP-DG(20:3(8Z,11Z,14Z)-O(5,6)/i-17:0)	1.10925	0.01879	0.03726	2.894	0.04131	3.051	0.03128	2.199	0.0378	2.825	0.0424
D-lyxose	1.1092	0.02488	0.03726	1.887	0.04182	1.393	0.08546	1.704	0.03396	1.369	0.04304
Kutkoside	1.10919	0.0329	0.04389	2.849	0.1702	2.415	0.3415	1.782	0.3277	2.243	0.05869
CDP-DG(LTE4/i-20:0)	1.10857	0.01556	0.03726	3.278	0.02596	3.003	0.005076	3.633	0.01142	4.168	0.005381
Kaempferol 3-neohesperidoside-7-(2''-p-coumarylglucoside)	1.10821	0.02162	0.03726	3.35	0.01823	3.32	0.04179	4.504	0.01089	4.384	0.01369
Pc(17:0/20:5(7z,9z,11e,13e,17z)-3oh(5,6,15))	1.10791	0.02488	0.03726	3.088	0.1165	3.051	0.1951	2.479	0.05027	1.869	0.524
Crispane	1.10784	0.02488	0.03726	0.7025	0.00937	1.042	0.293	1.841	0.04554	1.841	0.1074
Ps(20:5(5z,8z,11z,14z,17z)/lte4)	1.1055	0.01556	0.03726	2.484	0.03662	2.278	0.1341	3.193	0.02251	2.584	0.04184
6-C-Methylkaempferol 3-glucoside	1.10533	0.02162	0.03726	2.838	0.08107	2.782	0.02427	1.647	0.1153	1.834	0.01424
Veratric acid	1.10492	0.01879	0.03726	2.418	0.05984	1.878	0.1878	3.04	0.2193	2.791	0.1071
Beta-Lactose	1.10479	0.02862	0.04084	2.178	0.01586	1.758	0.03768	1.695	0.07766	2.143	0.1235
Tmc-86a	1.10464	0.01556	0.03726	2.589	0.009806	2.611	0.0167	1.726	0.04328	2.333	0.02255
Hepoxilin A3	1.10292	0.02162	0.03726	1.604	0.08919	1.659	0.03656	2.397	0.08898	1.768	0.01465
Cyanidin 3-O-(2'-xylosyl-6'-(6''-caffeoyl-glucosyl)-galactoside)	1.10275	0.01556	0.03726	2.636	0.04884	2.185	0.01489	1.914	0.04271	2.268	0.04131
Isovanillic acid	1.10263	0.01556	0.03726	1.775	0.05769	1.939	0.03061	2.964	0.01143	2.771	0.05081
Isorhamnetin 4'-O-glucuronide	1.1011	0.01556	0.03726	3.508	0.008262	3.485	0.02129	3.296	0.00925	3.943	0.01122
4,7,7,11-Tetramethyl-12-oxabicyclo[9.1.0]dodec-4-ene-3,6-diol	1.10105	0.02374	0.03726	1.118	0.2392	1.184	0.03292	2.306	0.06464	1.971	0.04486
S-(2-Chloroacetyl)glutathione	1.10074	0.02374	0.03726	2.661	0.004023	2.87	0.1079	2.923	0.0325	3.529	0.01151
20-hydroxyecdysone	1.10021	0.01556	0.03726	2.348	0.04335	1.819	0.05342	2.852	0.02833	2.566	0.04799
Galactose 1-phosphate	1.10011	0.01879	0.03726	1.103	0.2497	1.445	0.0774	1.57	0.07228	2.104	0.1542
Androsta-1,4-diene-3,17-dione	1.09947	0.02488	0.03726	1.974	0.0519	2.158	0.3605	2.816	0.1176	3.224	0.1025
Gallocatechin-(4alpha->8)-gallocatechin-(4alpha->8)-gallocatechin	1.09932	0.01556	0.03726	3.876	0.01011	3.363	0.02124	3.575	0.009382	3.852	0.003776
4-[(4'-O-Acetyl-alpha-L-rhamnosyloxy)benzyl]isothiocyanate	1.09836	0.01879	0.03726	3.531	0.0178	4.08	0.07972	3.909	0.01747	3.988	0.02424
1-myristoyl-sn-glycerol 3-phosphate	1.09814	0.01879	0.03726	0.466	0.007684	0.6188	0.1457	1.656	0.1499	1.5	0.06186
(+)-Lepadin D	1.09747	0.03069	0.04257	2.022	0.1551	1.89	0.1939	1.065	0.2273	1.68	0.08474
(2RS,5RS)-(E)-2-(2-Phenylethenyl)-1,3-dioxan-5-ol	1.09651	0.01556	0.03726	2.696	0.1122	2.944	0.06418	2.486	0.06092	3.079	0.04528
Luteolin 4'-glucoside	1.09539	0.04445	0.05415	2.885	0.0191	2.347	0.2972	2.387	0.007228	2.091	0.04027
Gibberellin A44	1.09534	0.01556	0.03726	1.91	0.05656	2.438	0.04943	1.817	0.02247	2.111	0.03778
9-Aminononanoic acid	1.09527	0.02731	0.03949	3.023	0.04746	3.106	0.06089	2.505	0.1346	3.152	0.02333
Quercetagetin 3,4'-dimethyl ether	1.0945	0.02488	0.03726	2.992	0.02845	2.405	0.07073	3.014	0.02883	2.89	0.04949
Simmondsin 2'-ferulate	1.09441	0.01556	0.03726	2.283	0.07448	2.763	0.03725	2.879	0.03621	2.585	0.02009
Pa(2:0/pgd1)	1.09323	0.02374	0.03726	3.949	0.03965	4.516	0.0575	4.272	0.03335	4.262	0.1282
3,5-Dihydroxy-3',4'-dimethoxy-6,7-methylenedioxyflavone 3-glucuronide	1.09288	0.01879	0.03726	2.788	0.06013	2.942	0.07139	3.321	0.031	2.715	0.04818
Doxorubicinol	1.09282	0.02488	0.03726	2.019	0.0229	2.289	0.09702	1.746	0.03014	2.315	0.0314
Dihydrotanshinone	1.09258	0.0232	0.03726	2.35	0.2142	2.727	0.05757	2.584	0.1125	1.994	0.2074
Methoxamine	1.0924	0.02162	0.03726	2.335	0.1257	2.716	0.0229	2.954	0.03061	2.472	0.1525
(S)-2-(Hydroxymethyl)glutarate	1.09173	0.01879	0.03726	2.12	0.03723	2.064	0.0325	2.341	0.02634	1.708	0.04369
Limonexic acid	1.0916	0.01556	0.03726	2.643	0.0135	2.616	0.008043	2.054	0.03989	2.679	0.01522
Tsugaric acid A	1.09137	0.01556	0.03726	3.556	0.03584	2.964	0.109	3.867	0.03508	3.734	0.01515
Anandamide	1.09087	0.04987	0.05986	2	0.3376	2.121	0.3139	2.486	0.02547	1.729	0.1492
Kaempferol 3-(2''-acetylrhamnoside)	1.09086	0.01879	0.03726	2.118	0.07371	2.674	0.05116	2.354	0.05336	2.467	0.09576
Prenyl apiosyl-(1->6)-glucoside	1.09067	0.02731	0.03949	1.999	0.234	2.596	0.2368	1.745	0.07116	1.513	0.1808
Colnelenic acid	1.08964	0.02162	0.03726	1.137	0.08964	1.296	0.1619	2.303	0.03385	2.166	0.03802
3,4,5,2',4',6'-Hexahydroxychalcone 2'-glucoside	1.08941	0.01556	0.03726	1.892	0.05515	2.403	0.02507	2.455	0.02048	2.268	0.01214
Luteolin 7-glucuronide	1.0887	0.02162	0.03726	3.581	0.01407	3.598	0.01914	3.639	0.00179	2.992	0.03543
Garcimangosone D	1.08829	0.01879	0.03726	2.078	0.03235	1.655	0.1191	1.064	0.142	1.312	0.133
Dgdg(10:0/2:0)	1.08821	0.01556	0.03726	2.682	0.1357	3.208	0.07975	3.337	0.01577	3.477	0.02912
Pgp(pgj2/20:2(11z,14z))	1.08743	0.02162	0.03726	3.47	0.0449	2.945	0.06005	3.186	0.01612	3.022	0.0315
Soyasaponin bg	1.08674	0.01556	0.03726	2.031	0.01553	2.11	0.02089	1.632	0.06439	1.039	0.2569
2-Linoleoyl Glycerol	1.08612	0.02374	0.03726	2.073	0.3031	2.631	0.08011	2.882	0.1292	2.903	0.06204
Ustiloxin B	1.08601	0.01556	0.03726	2.01	0.04241	2.519	0.05931	2.734	0.0352	2.836	0.04198
Hyperin 6''-[glucosyl-(1->3)-rhamnoside]	1.08492	0.01556	0.03726	3.303	0.01125	3.107	0.06513	2.156	0.1229	2.42	0.04273
Hyperin 2''-[glucosyl-(1->3)-rhamnoside] 6''-rhamnoside	1.08457	0.02374	0.03726	3.639	0.01239	3.234	0.1219	2.599	0.002895	2.724	0.1568
Pelargonidin 3-p-coumarylglucoside	1.08414	0.02488	0.03726	2.842	0.03848	2.558	0.03507	2.56	0.05009	2.013	0.1217
Furaneol 4-(6-malonylglucoside)	1.08369	0.01556	0.03726	2.965	0.01022	3.418	0.01035	3.799	0.0009852	3.534	0.01409
Homodolichosterone	1.08355	0.01556	0.03726	2.252	0.2496	2.479	0.02886	2.694	0.1665	3.265	0.05606
Pectenotoxin 3	1.08349	0.04344	0.05337	4.296	0.008939	3.765	0.02325	3.791	0.006454	3.794	0.0193
Osmanthuside B	1.08324	0.01556	0.03726	3.456	0.0187	3.399	0.03031	4.396	0.008807	3.869	0.02138
1-(2-Hydroxyphenylamino)-1-deoxy-beta-D-gentiobioside 1,2-carbamate	1.08301	0.04445	0.05415	1.682	0.1788	2	0.2091	2.439	0.1929	1.857	0.1629
Alpha-Tocopherolquinone	1.08183	0.01879	0.03726	1.26	0.008899	1.064	0.189	2.169	0.01286	2.288	0.02829
(2Z,4'Z)-2-(5-Methylthio-4-penten-2-ynylidene)-1,6-dioxaspiro[4.4]non-3-ene	1.08179	0.02374	0.03726	1.651	0.0437	1.429	0.08511	0.4829	0.08131	0.814	0.3461
Folic acid	1.08145	0.01556	0.03726	1.986	0.03183	1.857	0.02574	0.9578	0.01458	1.429	0.04626
Neomycin	1.08037	0.04344	0.05337	1.657	0.2163	2.215	0.1046	2.31	0.03935	2.219	0.04351
Arg-Thr-Ala	1.08011	0.01879	0.03726	2.204	0.01745	2.034	0.02935	1.206	0.09258	1.038	0.1198
Pisumflavonoside II	1.07949	0.02374	0.03726	1.711	0.03886	2.272	0.0989	1.194	0.319	1.257	0.05333
Toxicol B	1.0789	0.02162	0.03726	1.64	0.003296	1.657	0.02289	2.218	0.1547	2.721	0.02841
Luteolin 7-O-(2-apiosyl-4-glucosyl-6-malonyl)-glucoside	1.0789	0.01879	0.03726	3.59	0.04894	3.083	0.0396	3.185	0.07231	3.387	0.03733
Ixabepilone	1.07882	0.01556	0.03726	2.257	0.03872	2.576	0.01416	3.259	0.004407	2.9	0.01412
Cleviolide	1.0788	0.02162	0.03726	2.03	0.04406	2.443	0.03515	2.364	0.0274	1.952	0.04731
Cyanidin 3-laminaribioside	1.0787	0.01556	0.03726	2.327	0.07478	2.023	0.03119	3.18	0.02676	2.804	0.05902
L-Methionine	1.07825	0.01556	0.03726	2.778	0.02918	2.411	0.04856	1.793	0.1207	2.116	0.01814
Estriol	1.07744	0.02374	0.03726	1.725	0.06168	2.127	0.08117	2.707	0.02171	2.691	0.02637
6''-Malonylcosmosiin	1.07711	0.01556	0.03726	0.9285	0.01032	0.9455	0.0005322	2.043	0.06383	1.891	0.06255
6''-O-Galloylquercimeritrin	1.07683	0.01879	0.03726	3.476	0.03542	3.757	0.03786	3.935	0.005277	3.42	0.04489
Dihydrocapsiate	1.07577	0.03781	0.04782	0.7835	0.2481	0.6404	0.0181	1.77	0.02446	1.821	0.1061
Nobiletin	1.0755	0.0232	0.03726	1.402	0.064	1.95	0.05805	1.708	0.1101	1.533	0.1177
Ala-Tyr-Met-Thr-Met-Lys-Ile-Arg-Asn	1.07533	0.02162	0.03726	2.439	0.02783	2.287	0.01453	2.267	0.01478	1.653	0.1641
Laricitrin	1.07497	0.01879	0.03726	2.154	0.04715	1.602	0.108	2.6	0.224	2.37	0.09074
1,3-dicaffeoylquinic acid	1.07476	0.01556	0.03726	4.129	0.002861	3.812	0.0229	3.133	0.006033	3.487	0.01107
Spiraeoside	1.07312	0.01556	0.03726	2.959	0.01609	2.496	0.0493	3.284	0.007024	2.906	0.02822
Dihydroconiferyl alcohol	1.07289	0.01556	0.03726	0.4925	0.007922	0.6626	0.1292	1.141	0.2368	0.5233	0.003268
Apo-[3-methylcrotonoyl-CoA:carbon-dioxide ligase (ADP-forming)]	1.07231	0.02374	0.03726	1.237	0.2175	1.151	0.3327	2.352	0.08092	2.176	0.0575
9,13-dihydroxy-4-megastigmen-3-one 9-glucoside	1.0722	0.0329	0.04389	2.496	0.04077	2.423	0.03472	3.081	0.004364	2.477	0.01288
Oleuropein	1.07141	0.02162	0.03726	1.832	0.0457	1.712	0.1479	2.53	0.02049	2.902	0.0133
Avocadene 1-acetate	1.07127	0.02374	0.03726	1.439	0.2859	1.598	0.1261	2.41	0.03815	1.868	0.04081
Trans-EKODE-(E)-Ib	1.07103	0.0361	0.04695	2.018	0.008386	1.942	0.1568	3.036	0.01933	3.058	0.07906
4'-Methylisoscutellarein 8-(2''-sulfoglucoside)	1.07082	0.01556	0.03726	3.364	0.009358	3.143	0.01116	3.654	0.01827	3.098	0.02001
1-O-Vanilloyl-beta-D-glucose	1.07008	0.02374	0.03726	1.822	0.08875	2.359	0.07936	2.163	0.07156	2.099	0.006666
3alpha,15alpha-Diacetoxy-(22R)-hydroxylanosta-7,9(11),24-trien-26-oic acid	1.07001	0.01556	0.03726	2.062	0.006838	2.291	0.02586	1.877	0.02479	1.315	0.07733
Quercetin 3-rutinoside 3',7-diglucoside	1.06987	0.02488	0.03726	3.102	0.02038	3.118	0.06939	2.012	0.09265	2.317	0.08524
Membrenone A	1.06951	0.02998	0.04214	0.6349	0.002591	0.8473	0.3633	1.789	0.1078	1.692	0.1502
Tyr-Leu-Trp	1.06934	0.02162	0.03726	2.697	0.01321	2.238	0.07925	1.886	0.05315	1.769	0.1382
Luteoskyrin	1.06898	0.01879	0.03726	3.027	0.01788	2.361	0.4299	2.866	0.02469	2.936	0.05897
4-O-(Indole-3-acetyl)-D-glucopyranose	1.06853	0.04344	0.05337	2.733	0.0441	2.642	0.1025	2.058	0.002436	2.652	0.06847
Spinatoside	1.06847	0.01556	0.03726	2.482	0.02187	2.304	0.06028	2.675	0.0337	2.101	0.02561
1-Hydroxy-3-methoxy-7-primeverosyloxyxanthone	1.06738	0.03069	0.04257	1.506	0.3185	2.026	0.2571	2.416	0.03664	2.093	0.298
7,3',4'-Trihydroxyflavone	1.06731	0.02374	0.03726	2.44	0.02283	2.19	0.07354	2.407	0.05835	1.856	0.06932
Soyasapogenol A	1.0668	0.02374	0.03726	2.897	0.03427	3.441	0.06216	3.084	0.06199	3.114	0.07009
Leu-Pro-Val-Leu-Glu	1.06465	0.01556	0.03726	2.155	0.02773	2.219	0.02833	1.758	0.03476	1.213	0.01981
Pro-Phe-Lys	1.06418	0.01556	0.03726	2.843	0.1045	3.126	0.04141	3.049	0.01783	2.501	0.05213
12-Hydroxyjasmonic acid	1.06373	0.01879	0.03726	1.39	0.1605	1.096	0.1101	2.185	0.03832	2.289	0.06179
2',7-Dihydroxy-4'-methoxy-8-prenylflavan 2',7-diglucoside	1.06339	0.02162	0.03726	2.963	0.03128	2.802	0.0193	1.827	0.3094	2.13	0.1182
Inosinic acid	1.06309	0.01556	0.03726	3.045	0.01764	3.109	0.04572	2.669	0.08418	3.271	0.05224
6''-O-Acetyldaidzin	1.06196	0.01556	0.03726	2.782	0.009799	2.593	0.01421	1.693	0.07662	1.972	0.06229
PIP(22:4(10Z,13Z,16Z,19Z)/PGF2alpha)	1.06162	0.02162	0.03726	2.457	0.05996	2.518	0.01652	1.441	0.002368	1.459	0.01014
(Z,Z)-2,9,16-Heptadecatriene-4,6-diyn-8-ol	1.05989	0.01879	0.03726	0.9256	0.04465	0.7884	0.1097	1.936	0.05345	1.793	0.0553
Edulisin VI	1.05985	0.01556	0.03726	2.792	0.02125	3.123	0.01274	2.968	0.01063	3.433	0.01938
Robinin	1.05971	0.02488	0.03726	3.142	0.01908	2.628	0.02767	2.871	0.03932	2.869	0.02169
Sulcatone	1.05908	0.02162	0.03726	1.196	0.06849	1.303	0.06754	2.188	0.03544	2.299	0.02472
Cryptochlorogenic acid	1.05889	0.01556	0.03726	4.402	0.01586	3.844	0.0398	4.36	0.01251	4.438	0.0126
Pavetannin B2	1.05882	0.02162	0.03726	2.683	0.01918	2.335	0.06123	2.817	0.02789	2.36	0.05645
Miscanthoside	1.05811	0.01556	0.03726	1.836	0.07183	2.263	0.1084	2.621	0.03438	2.779	0.01822
3alpha-Corosolic acid	1.05729	0.02488	0.03726	2.806	0.02613	3.324	0.04467	2.352	0.07062	2.37	0.04279
Pimecrolimus	1.05706	0.01556	0.03726	2.25	0.01645	2.565	0.04382	2.911	0.009011	3.263	0.0107
4-hydroxyproline	1.05706	0.01556	0.03726	1.824	0.1055	2.347	0.009827	1.985	0.03007	2.101	0.05061
Torachrysone 8-(6-oxalylglucoside)	1.05694	0.02374	0.03726	1.248	0.1588	1.15	0.0005577	2.161	0.07915	1.67	0.06422
Taxifolin 7-O-beta-D-glucopyranoside	1.05641	0.02488	0.03726	2.108	0.04679	2.625	0.02044	2.322	0.03133	2.119	0.09272
Lansioside C	1.05622	0.01556	0.03726	3.423	0.01121	2.904	0.01977	3.858	0.01541	3.707	0.01449
Elatoside D	1.05621	0.01556	0.03726	1.824	0.01853	1.684	0.004427	1.912	0.04007	2.505	0.03734
Ent-17-Acetoxy-16b-kauran-19-al	1.05593	0.02488	0.03726	1.236	0.003178	1.356	0.1066	1.917	0.09131	1.34	0.07395
Phe-Lys-His	1.05547	0.01556	0.03726	2.024	0.03835	2.325	0.06945	2.782	0.006974	3.079	0.03488
Morphine-3-glucuronide	1.05526	0.01556	0.03726	2.431	0.05198	2.209	0.1044	3.07	0.008664	2.534	0.01561
Cyanidin 3-(3-glucosyl-6-malonylglucoside) 4'-glucoside	1.05505	0.01556	0.03726	3.839	0.03099	3.634	0.1165	2.79	0.002453	2.809	0.01049
Isoscoparin 2''-(6-(E)-p-coumaroylglucoside)	1.05493	0.01556	0.03726	2.178	0.07333	2.392	0.06737	3.06	0.02571	2.583	0.04164
(3b,9R)-5-Megastigmene-3,9-diol 9-[apiosyl-(1->6)-glucoside]	1.05493	0.01556	0.03726	2.598	0.0037	2.45	0.04086	2.268	0.02298	2.832	0.03183
Biotripyrrin-a	1.05474	0.0232	0.03726	1.574	0.04785	1.487	0.05101	1.368	0.05881	1.978	0.1149
Quercetin 3-triglucoside	1.05394	0.01879	0.03726	1.913	0.02292	2.436	0.01928	1.941	0.002429	2.075	0.0158
Oolonghomobisflavan A	1.05386	0.02488	0.03726	2.579	0.08586	2.185	0.07255	1.807	0.1522	2.177	0.01048
Kaempferol 3-glucuronide	1.0522	0.04445	0.05415	0.1246	0.002903	0.7089	0.3551	0.1434	0.0008171	0.5332	0.3853
Asiaticoside	1.0516	0.01556	0.03726	3.291	0.04268	2.869	0.06216	3.005	0.009073	2.666	0.01072
Hydroxychloroquine	1.05114	0.01556	0.03726	1.959	0.03261	2.134	0.02957	2.241	0.04375	1.679	0.05997
Maclurin 3-C-(6''-p-hydroxybenzoyl-glucoside)	1.051	0.02488	0.03726	3.154	0.02595	3.249	0.01481	3.721	0.01057	3.156	0.01211
Quercetagitrin	1.05092	0.02162	0.03726	3.386	0.02083	3.376	0.01849	3.427	0.01796	2.825	0.0239
Butyryl-CoA	1.05062	0.02488	0.03726	0.4152	0.3351	0.3365	0.321	1.243	0.058	1.541	0.04333
1-Acetoxy-7-hydroxy-3,7-dimethyl-2E,5E-octadien-4-one	1.04981	0.02731	0.03949	2.852	0.1332	2.331	0.1192	2.694	0.04428	2.962	0.05978
Erythronolide A	1.04947	0.01879	0.03726	2.487	0.002198	2.211	0.01946	2.502	0.01248	2.012	0.01906
Cyanidin	1.04891	0.0329	0.04389	1.902	0.1481	2.294	0.07809	1.98	0.2355	2.474	0.1392
Quercetin-3'-glucuronide	1.04862	0.01556	0.03726	3.314	0.003717	3.455	0.002317	3.445	0.003852	2.864	0.0155
Kaempferol 7-o-glucoside	1.04845	0.02162	0.03726	3.881	0.02281	3.927	0.04844	4.654	0.02359	4.105	0.01046
Arg-Gly-Asp-Phe	1.04761	0.01556	0.03726	2.012	0.02934	2.38	0.01481	2.932	0.01875	2.679	0.0339
(S)-Naringenin 8-C-(2''-rhamnosylglucoside)	1.04675	0.01556	0.03726	3.004	0.01402	3.475	0.009813	3.423	0.01055	3.618	0.02155
Arg-Tyr-Thr	1.04633	0.01556	0.03726	3.378	0.01858	3.296	0.004507	3.143	0.02223	2.571	0.02268
Quercetin 3-O-acetyl-rhamnoside	1.04494	0.01879	0.03726	2.596	0.1447	2.245	0.1316	2.444	0.08262	2.952	0.06307
Ciprostene	1.04407	0.02374	0.03726	1.917	0.04605	2.269	0.1373	2.732	0.04021	2.338	0.1363
Monocrotaline	1.04398	0.01556	0.03726	2.895	0.00907	2.845	0.006906	2.079	0.05094	2.607	0.005075
8-C-Ascorbylepigallocatechin 3-gallate	1.04394	0.01879	0.03726	2.837	0.0257	2.521	0.2727	3.462	0.05469	2.969	0.03217
Vitexin 7-O-glucoside	1.04329	0.02162	0.03726	5.384	0.02192	4.927	0.03912	5.114	0.01262	4.882	0.02897
Myricetin 3'-glucoside	1.04275	0.01556	0.03726	3.806	0.01418	3.956	0.02528	3.917	0.00341	3.342	0.03121
Lucuminoside	1.04259	0.02374	0.03726	1.673	0.02557	2.082	0.1565	2.513	0.06246	2.216	0.1428
Simmondsin	1.04226	0.04987	0.05986	2.764	0.06126	2.771	0.1485	2.262	0.1795	2.878	0.02036
25-Methyldolichosterone	1.04169	0.04148	0.05158	0.6755	0.1475	1.185	0.188	1.355	0.08434	1.408	0.05717
5-Deoxykievitone	1.04159	0.01556	0.03726	2.657	0.03099	3.03	0.01862	2.956	0.02995	2.554	0.04444
Momordicoside L	1.04115	0.02374	0.03726	2.882	0.01952	3.412	0.02928	2.738	0.00309	2.891	0.03036
7-methoxycoumarin	1.04101	0.01556	0.03726	3.091	0.01378	2.625	0.02268	2.75	0.02827	2.943	0.03448
Safflomin C	1.04091	0.01556	0.03726	3.115	0.02261	2.916	0.01272	2.53	0.009097	3.042	0.01621
3-Dehydroquinic acid	1.04072	0.01879	0.03726	2.239	0.02486	2.32	0.05069	1.881	0.09287	1.353	0.05116
Chrysoeriol 7-O-(6''-malonyl-glucoside)	1.04035	0.02374	0.03726	1.821	0.0461	1.695	0.1807	2.667	0.03	2.166	0.1491
2alpha,3alpha-(Difluoromethylene)-5alpha-androstan-17beta-ol acetate	1.04033	0.01879	0.03726	2.719	0.01352	2.231	0.05682	2.289	0.0259	2.406	0.08391
Demethylphylloquinol	1.04023	0.01556	0.03726	3.219	0.03494	3.679	0.01582	3.598	0.05106	3.822	0.03671
Ricinoleic acid	1.03979	0.01556	0.03726	2.125	0.2462	1.704	0.1254	2.727	0.06607	2.812	0.02448
(Z)-2-Methyl-2-butene-1,4-diol 4-O-beta-D-Glucopyranoside	1.03893	0.01879	0.03726	3.247	0.02571	3.284	0.0358	3.093	0.01374	3.67	0.007383
Cer(d18:0/14:0)	1.03875	0.01556	0.03726	4.309	0.01506	3.575	0.8771	4.276	0.007694	4.544	0.1088
6,7-Dimethyl-8-(1-D-ribityl)lumazine	1.03816	0.01556	0.03726	2.047	0.04445	1.692	0.05499	1.877	0.03508	2.333	0.05254
Cosmosporaside B	1.03802	0.01556	0.03726	2.648	0.008945	2.509	0.01959	2.356	0.02735	2.905	0.02278
Pg(22:6(5z,8e,10z,13z,15e,19z)-2oh(7s, 17s)/22:4(7z,10z,13z,16z))	1.0378	0.02162	0.03726	2.36	0.07206	2.837	0.06734	3.025	0.02381	3.063	0.03995
Pro-Phe-Arg	1.03746	0.02488	0.03726	1.268	0.2403	1.278	0.3856	2.232	0.02205	2.38	0.009764
Cornusalterin D	1.03731	0.01879	0.03726	2.436	0.08645	2.532	0.04392	2.921	0.01578	3.408	0.02489
Gomisin R	1.03725	0.01556	0.03726	2.868	0.02288	2.417	0.02827	2.161	0.044	2.067	0.07439
Leu-Arg-Asn-Arg	1.03711	0.01556	0.03726	2.642	0.007988	2.693	0.03687	3.026	0.005832	2.466	0.007731
20-Hydroxyeicosatetraenoic acid	1.03699	0.02488	0.03726	1.659	0.03716	1.722	0.1061	2.608	0.06107	2.715	0.05431
Khelmarin D	1.03677	0.01879	0.03726	2.064	0.1283	2.384	0.04628	2.24	0.08697	1.71	0.1898
1-heptadecanoyl-glycero-3-phosphoethanolamine	1.03613	0.01879	0.03726	1.65	0.02581	2.042	0.01866	1.161	0.1018	1.557	0.09513
6-Methoxyluteolin 7-glucuronide	1.03601	0.01556	0.03726	2.892	0.03532	3.042	0.0447	2.67	0.1067	3.226	0.01071
Isoliquiritin apioside	1.03588	0.01556	0.03726	2.586	0.06169	2.743	0.03371	2.878	0.02887	2.33	0.02554
Catechin-(4alpha->8)-gallocatechin-(4alpha->8)-catechin	1.03576	0.02374	0.03726	3.851	0.01041	3.406	0.05988	3.453	0.003223	3.679	0.00413
N1-trans-Feruloylagmatine	1.03536	0.02374	0.03726	3.408	0.03809	3.232	0.02507	3.382	0.06663	2.82	0.1372
(-)-epicatechin-3'-O-glucuronide	1.03501	0.01556	0.03726	3.347	0.005687	3.832	0.01328	3.635	0.004866	3.591	0.02453
Diinsinin	1.03473	0.01879	0.03726	2.779	0.08398	3.039	0.05154	3.417	0.01858	2.941	0.06074
3,4-Dicaffeoyl-1,5-quinolactone	1.03425	0.01556	0.03726	4.568	0.006213	4.262	0.01892	3.647	0.02042	3.96	0.005065
(2E,4E)-2,7-Dimethyl-2,4-octadienedioic acid	1.03406	0.03781	0.04782	2.038	0.07471	2.489	0.06572	2.439	0.1567	2.086	0.1697
Pa(20:3(6,8,11)-oh(5)/2:0)	1.0339	0.02162	0.03726	1.134	0.003126	1.285	0.1128	2.091	0.08889	2.189	0.08355
Pyridoxal	1.03377	0.02488	0.03726	2.028	0.03854	2.286	0.09593	1.509	0.03978	2.013	0.01178
Dihydrocaffeic acid 3-O-glucuronide	1.03318	0.02374	0.03726	2.764	0.006191	2.776	0.02221	2.803	0.008476	2.221	0.004356
4-hydroxyphenyllactic acid	1.03277	0.01556	0.03726	2.676	0.0305	3.155	0.02335	2.945	0.03229	2.79	0.03822
Aquifoliunine EII	1.03246	0.02374	0.03726	3.32	0.002037	2.811	0.01969	3.191	0.008025	3.316	0.01317
N-Trifluoroacetyladriamycinol	1.03196	0.01556	0.03726	2.522	0.02441	2.113	0.1301	1.928	0.01795	2.241	0.01012
N-acetyl-l-tryptophan	1.03107	0.01556	0.03726	3.229	0.02123	2.858	0.07392	2.357	0.1684	2.649	0.06149
Quercetin 3-(2-feruloylsophoroside) 7-glucoside	1.03078	0.02374	0.03726	2.3	0.03005	1.888	0.07168	2.211	0.03152	1.893	0.03115
28-Glucosylsiaresinolate 3-arabinoside	1.03056	0.01556	0.03726	2.165	0.07058	1.982	0.06948	3.057	0.009674	3.013	0.02922
Fa(18:2+4o)	1.02884	0.02607	0.03857	1.135	0.1113	1.032	0.05655	2.115	0.1263	1.951	0.0806
Pe(p-18:0/17:2)	1.02837	0.02488	0.03726	4.586	0.03	4.116	0.1616	4.593	0.03773	4.919	0.05327
N2-(2-Carboxymethyl-2-hydroxysuccinoyl)arginine	1.02813	0.01556	0.03726	2.06	0.05076	2.355	0.02067	3.009	0.007145	2.741	0.0195
6-Methoxy-7-[3,4,5-trihydroxy-6-(hydroxymethyl)oxan-2-yl]oxychromen-2-one	1.02673	0.0232	0.03726	2.615	0.08726	2.762	0.07696	1.823	0.09269	2.322	0.1936
Mg(0:0/pge1/0:0)	1.02616	0.0329	0.04389	1.736	0.1641	1.798	0.1123	2.744	0.01067	2.71	0.05577
Luteolin 7-O-(2-apiosyl-6-malonyl)-glucoside	1.02593	0.01556	0.03726	2.849	0.00827	2.352	0.03877	2.918	0.01851	2.742	0.03409
2,2,6,7-Tetramethylbicyclo[4.3.0]nona-1(9),4-diene-7,8-diol	1.02545	0.01556	0.03726	2.555	0.03523	2.243	0.03776	1.729	0.02046	2.091	0.07843
Luteolin 7-[E-feruloyl-(->2)-glucuronyl-(1->2)-glucuronide] 4'-glucuronide	1.02515	0.01556	0.03726	3.036	0.003168	2.551	0.05052	2.891	0.008126	3.104	0.04326
Sucrose 6-phosphate	1.02506	0.01879	0.03726	2.83	0.0644	2.594	0.07927	2.479	0.04385	2.984	0.07666
Quercetin 7-glucuronide 3-rhamnoside	1.02478	0.01556	0.03726	2.013	0.07684	2.214	0.09095	1.879	0.06916	2.407	0.0109
Mangiferin 6'-gallate	1.02462	0.01556	0.03726	3.595	0.03469	3.106	0.0275	3.995	0.02331	3.839	0.01326
(R)-Rutaretin 1'-(6''-sinapoylglucoside)	1.02403	0.01556	0.03726	2.844	0.008762	2.777	0.04075	2.532	0.008038	3.079	0.01617
Tiliroside	1.02398	0.02162	0.03726	3.91	0.01307	4.094	0.02524	3.596	0.01142	4.115	0.008715
Axillarin	1.02395	0.01556	0.03726	0.6016	0.00876	0.6161	0.0004549	1.183	0.02423	0.6355	0.003586
1-Nitro-7-glutathionyl-8-hydroxy-7,8-dihydronaphthalene	1.02368	0.01556	0.03726	2.519	0.05131	2.046	0.1082	2.709	0.05743	2.966	0.06645
Malvidin 3-laminaribioside	1.02361	0.01556	0.03726	4.333	0.05346	4.204	0.06012	5.093	0.007481	4.607	0.01522
Dimoracin	1.02338	0.01556	0.03726	3.682	0.009204	3.254	0.04167	2.976	0.005509	3.168	0.01163
Moringyne	1.0228	0.02162	0.03726	1.564	0.05013	1.796	0.05071	1.518	0.04181	0.9779	0.1727
Pro-Ile-Thr	1.02279	0.02374	0.03726	2.274	0.008542	2.266	0.04015	3.056	0.05486	2.539	0.1142
Isobiflorin 6''-gallate	1.02112	0.02488	0.03726	1.832	0.04082	2.013	0.02973	2.363	0.07278	1.855	0.0417
Camellidin II	1.02077	0.01879	0.03726	2.335	0.04021	2.369	0.01189	2.703	0.0506	2.154	0.02841
Mulberrofuran M	1.02051	0.02162	0.03726	2.636	0.01836	2.864	0.02434	3.303	0.01197	2.84	0.02245
D-1-[(3-Carboxypropyl)amino]-1-deoxyfructose	1.01953	0.02162	0.03726	2.247	0.04261	2.139	0.127	2.891	0.05955	2.352	0.04313
Bhas#26	1.01911	0.02162	0.03726	1.844	0.03632	1.798	0.04664	2.82	0.04789	2.679	0.0188
Cyanidin 3-o-rutinoside	1.01902	0.01556	0.03726	5.223	0.01179	4.998	0.0267	5.147	0.005789	4.654	0.008172
Alternariol	1.01892	0.01556	0.03726	2.614	0.06167	2.458	0.02703	2.328	0.07983	1.809	0.0487
3-trans-p-Coumaroylrotundic acid	1.01857	0.02162	0.03726	3.493	0.008625	3.191	0.02568	2.812	0.009982	3.209	0.01759
Leucine-betaxanthin	1.01853	0.02162	0.03726	3.222	0.04724	2.989	0.08556	3.206	0.03421	2.709	0.02677
Alpha-(1,2-Dihydroxyethyl)-1,2,3,4-tetrahydro-7-hydroxy-9-methoxy-3,4-dioxocyclopenta[c][1]benzopyran-6-acetaldehyde	1.01702	0.02374	0.03726	1.242	0.05621	0.9376	0.0005309	1.469	0.257	0.9601	0.004156
3-Methoxy-4-hydroxyphenylglycol glucuronide	1.01696	0.02374	0.03726	2.546	0.08001	2.831	0.07854	1.679	0.4548	1.821	0.0607
Tanacetol B	1.01667	0.01556	0.03726	1.464	0.03934	1.628	0.02083	2.447	0.01021	2.403	0.009474
Kaempferol-3-O-a-L-rhamnosyl(1,2)-b-D-glucoside-7-O-a-L-rhamnoside	1.01644	0.02488	0.03726	2.71	0.02947	2.244	0.1545	2.47	0.05064	2.251	0.07091
Phytosulfokine b	1.0164	0.01556	0.03726	1.274	0.1385	1.421	0.06819	2.285	0.01114	2.173	0.02567
(22E,24R)-Stigmasta-4,22-diene-3,6-dione	1.0156	0.01556	0.03726	2.353	0.03719	2.692	0.003563	3.179	0.02042	3.274	0.01188
5'-Hydroxy-3'-methoxysativan	1.01556	0.01556	0.03726	0.6603	0.009132	0.6754	0.0004734	0.7168	0.002346	1.323	0.2752
N-acetyl-dl-glutamic acid	1.01543	0.02488	0.03726	1.355	0.0765	1.651	0.07361	2.082	0.01572	1.68	0.02209
Tomelukast	1.01535	0.02488	0.03726	0.8212	0.009928	0.8377	0.000513	1.787	0.3915	1.854	0.09634
Gamma-L-Glutamyl-L-pipecolic acid	1.01535	0.02266	0.03726	1.264	0.0839	0.9335	0.2713	1.92	0.09167	2.041	0.04376
Phenylacetic acid	1.01525	0.0232	0.03726	2.327	0.1478	2.83	0.1104	2.712	0.07243	2.645	0.03352
Cys-His-Ala	1.01492	0.02374	0.03726	2.473	0.02381	2.579	0.04427	1.869	0.05326	2.404	0.09278
Ps(lte4/20:5(5z,8z,11z,14z,17z))	1.01468	0.01879	0.03726	2.874	0.02191	2.393	0.07937	2.827	0.04821	3.07	0.01229
3-Ethyl-4-(9-hydroxy-4,6,8,10-tetramethyl-7-oxododec-4-en-2-yl)oxetan-2-one	1.01418	0.01556	0.03726	2.503	0.05246	2.83	0.05149	3.224	0.09211	3.452	0.06315
(9Z,11E)-(13S)-13-Hydroperoxyoctadeca-9,11-dienoic acid	1.01415	0.01556	0.03726	2.747	0.006447	2.953	0.02342	3.736	0.01121	3.538	0.01567
Tetradecanedioic acid	1.01353	0.02488	0.03726	1.789	0.0681	1.348	0.03952	1.792	0.1059	1.517	0.04146
(-)-cis-Rotenolone	1.01334	0.03781	0.04782	2.34	0.005385	2.428	0.05153	1.858	0.01215	2.398	0.05128
Carthamone	1.01334	0.01556	0.03726	2.138	0.08971	1.806	0.09784	1.544	0.08391	1.199	0.2319
Epicatechin 3-O-gallate-(4beta->8)-epigallocatechin 3-O-gallate	1.01332	0.02162	0.03726	1.913	0.2037	2.038	0.1127	2.941	0.06333	2.78	0.07426
Baicalin	1.01323	0.02162	0.03726	3.2	0.01151	3.354	0.02701	3.382	0.01991	2.851	0.02585
Gaylussacin	1.01304	0.02374	0.03726	2.844	0.01377	3.003	0.007362	3.489	0.007718	2.995	0.01537
(S)-(+)-1-(p-Hydroxy-trans-cinnamoyl)-glycerol	1.01293	0.01879	0.03726	2.516	0.01482	2.394	0.01855	1.973	0.01237	2.488	0.02038
Anhydrocinnzeylanine	1.01291	0.01556	0.03726	3.352	0.01059	3.178	0.04006	2.898	0.05401	3.398	0.02488
11,12-dhet	1.01287	0.03781	0.04782	0.7436	0.009581	1.293	0.09342	1.11	0.2847	0.945	0.1702
Patuletin 3-gentiobioside	1.01165	0.01556	0.03726	2.394	0.01614	1.922	0.04831	2.268	0.03321	2.488	0.03553
4'-O-Methyldelphinidin 3-O-rutinoside	1.01061	0.01556	0.03726	2.822	0.01821	3.087	0.0125	3.774	0.02387	3.576	0.01197
Oscr#27	1.01045	0.02488	0.03726	2.993	0.2412	2.94	0.08128	3.885	0.02017	3.445	0.05031
Pe(22:1/0:0)	1.00956	0.03781	0.04782	2.554	0.1959	3.032	0.1497	3.107	0.01127	2.904	0.07506
Soyasaponin aa	1.00955	0.02374	0.03726	2.922	0.03278	3.14	0.04241	2.086	0.1034	2.161	0.1021
PA(TXB2/i-14:0)	1.00948	0.01556	0.03726	1.196	0.04362	1.607	0.05177	0.9626	0.2816	0.619	0.003544
Leucodelphinidin 3-[galactosyl-(1->4)-glucoside]	1.00933	0.01556	0.03726	4.04	0.023	3.576	0.05465	3.68	0.01826	3.66	0.006114
Hyp-Ile	1.00902	0.02162	0.03726	2.392	0.008008	2.722	0.06005	3.109	0.0312	2.759	0.06218
Mg(0:0/pge2/0:0)	1.00874	0.01556	0.03726	1.162	0.09569	1.317	0.05003	1.923	0.0188	2.184	0.0369
Natsudaidain 3-glucoside	1.00773	0.01556	0.03726	2.241	0.02501	1.791	0.08387	2.686	0.02284	2.481	0.03787
4beta-(2-Aminoethylthio)catechin	1.00684	0.01556	0.03726	2.208	0.005653	2.24	0.007192	1.367	0.1071	1.817	0.06586
2-methoxyestradiol	1.00631	0.02162	0.03726	2.419	0.3533	2.106	0.3973	3.079	0.03132	3.288	0.1431
Isorhamnetin 3-O-Galactoside	1.00622	0.01556	0.03726	2.09	0.08592	2.364	0.02942	3.008	0.03163	2.743	0.02206
E-64-c	1.00615	0.03781	0.04782	2.351	0.1769	1.829	0.141	2.244	0.01446	2.449	0.125
L-2-Amino-4-methylenepentanedioic acid	1.00557	0.02374	0.03726	1.943	0.06972	2.408	0.09504	1.984	0.04771	2.188	0.06141
Lyratyl acetate	1.00549	0.01556	0.03726	1.952	0.02281	1.599	0.3314	2.609	0.01371	2.663	0.03292
Beta-Citraurinene	1.00533	0.01556	0.03726	3.128	0.008678	3.539	0.02753	3.803	0.02663	3.909	0.04041
Petunidin	1.00386	0.01556	0.03726	2.762	0.01316	2.952	0.02747	3.735	0.004995	3.543	0.002982
Aesculetin-6-O-beta-D-apiofuranosyl-(1->6)-O-beta-glucopyranoside	1.00381	0.01879	0.03726	3.449	0.02895	3.404	0.0374	3.534	0.02324	2.991	0.02861
Isoacteoside	1.00334	0.01879	0.03726	2.167	0.02242	2.594	0.0327	2.433	0.02513	2.64	0.03621
Glas#3	1.00243	0.01556	0.03726	2.046	0.01248	2.43	0.05627	2.237	0.06259	2.547	0.02415
4'-Phosphopantothenoylcysteine	1.00217	0.04344	0.05337	2.156	0.1408	2.171	0.1732	1.98	0.07496	2.568	0.05568
Flavin mononucleotide	1.00209	0.01556	0.03726	2.426	0.02551	2.179	0.02028	1.485	0.03545	1.708	0.03518
(E)-indol-3-ylacetaldoxime	1.00164	0.01556	0.03726	2.021	0.04265	2.307	0.06005	1.579	0.1356	1.253	0.12
Dihydroprudomenin	1.00158	0.02374	0.03726	2.937	0.06003	2.762	0.1075	2.213	0.04872	2.684	0.01197
Aspirin	1.00137	0.04987	0.05986	1.966	0.07939	1.79	0.3899	1.717	0.1727	1.13	0.145
Aflatoxin B1exo-8,9-epoxide-GSH	1.00129	0.01556	0.03726	2.784	0.02854	2.907	0.04066	3.582	0.0472	3.127	0.03188
B-D-fructosyl-a-D-(6-O-(E))-feruloylglucoside	1	0.01556	0.03726	2.798	0.01489	3.204	0.02354	3.134	0.01839	2.896	0.01627

## Sheet: levels and classification
Metabolite	Library ID	Formula	HMDB Class	M/Z	CAS ID	HMDB Subclass	FD_1	FD_2	FD_3	JK_1	JK_2	JK_3	LJ_1	LJ_2	LJ_3	YS_1	YS_2	YS_3
Dihydroprudomenin	HMDB0039357	C23H26O12	Flavonoids	477.135	24512-61-6	Flavonoid glycosides	2.88031	2.737	2.66988	2.67412	2.6809	2.69739	2.1909	2.1796	2.26907	2.88732	2.92041	3.00381
Flumethasone	HMDB0252336	C22H28F2O5	Steroids and steroid derivatives	465.209	2135-17-3	Hydroxysteroids	1.41676	1.28666	1.17861	2.69406	2.67064	2.60419	2.88825	2.96513	2.87041	2.46466	2.47082	2.42629
L-Methionine	HMDB0000696;PW_C000548	C5H11NO2S	Carboxylic acids and derivatives	150.058	63-68-3	Amino acids, peptides, and analogues	2.3692	2.39996	2.46436	2.09688	2.1165	2.13312	1.91348	1.79421	1.672	2.75401	2.77012	2.81064
L-2-Amino-4-methylenepentanedioic acid	HMDB0029433	C6H9NO4	Carboxylic acids and derivatives	160.06	16804-57-2	Amino acids, peptides, and analogues	2.50779	2.39724	2.31861	2.18263	2.13002	2.25244	2.0104	2.01304	1.92911	1.88624	1.92264	2.02101
Ile-Leu-Phe	-	C21H33N3O4	-	414.233	-	-	2.51675	2.67184	2.55631	1.44159	1.15933	1.4296	2.21343	2.35835	2.32903	2.66163	2.72004	2.7007
Luteolin 7-O-(2-apiosyl-6-malonyl)-glucoside	HMDB0301682	C29H30O18	Flavonoids	631.128	-	Flavonoid glycosides	2.31054	2.35679	2.38755	2.72909	2.71644	2.78079	2.92035	2.9356	2.89876	2.83976	2.85441	2.85373
Gancaonin B	HMDB0038488	C21H20O6	Isoflavonoids	373.102	124596-86-7	Isoflavans	1.57558	1.51759	1.64147	1.57441	1.6028	1.68522	1.06975	0.654612	0.86471	1.14501	1.15911	1.42447
Luteolin 7-glucuronide	HMDB0240541	C21H18O12	Flavonoids	463.087	-	Flavonoid glycosides	3.61901	3.58205	3.59193	2.95076	3.00926	3.01465	3.63731	3.63797	3.64069	3.56502	3.58827	3.59038
3'-O-Methylguanosine	HMDB0006038	C11H15N5O5	Purine nucleosides	302.086	10300-27-3	Not Available	1.70053	1.65435	1.60947	1.0144	0.836891	1.2242	1.01429	0.888283	0.903422	0.624121	0.62727	0.712374
Pyridoxal	HMDB0001545;PW_C001188	C8H9NO3	Pyridines and derivatives	150.054	66-72-8	Pyridine carboxaldehydes	2.39331	2.25594	2.20862	2.0201	2.01985	1.99957	1.53895	1.46352	1.52316	1.99474	2.01885	2.0702
Isochorismate	HMDB0304395	C10H10O6	Hydroxy acids and derivatives	453.103	22642-82-6	Beta hydroxy acids and derivatives	2.26039	2.25231	2.18641	1.71316	1.6703	1.81053	2.64493	2.58927	2.58033	2.65759	2.55545	2.68756
Lycorine	HMDB0254256	C16H17NO4	Amaryllidaceae alkaloids	292.092	476-28-8	Lycorine-type amaryllidaceae alkaloids	2.37924	2.23331	2.40439	1.67826	1.73805	1.68124	1.14637	1.08337	1.26936	2.4972	2.48987	2.52767
6-O-Galloylsucrose	HMDB0039282	C19H26O15	Benzene and substituted derivatives	512.162	115731-15-2	Benzoic acids and derivatives	2.05264	2.05327	2.10516	1.68635	1.7558	1.89589	2.65393	2.67916	2.66426	2.16128	2.15109	2.16705
5-(3',4',5'-Trihydroxyphenyl)-gamma-valerolactone-4'-O-glucuronide	HMDB0059986	C17H20O11	Organooxygen compounds	455.118	-	Carbohydrates and carbohydrate conjugates	2.3951	2.43902	2.41411	1.63487	1.77698	1.71537	2.78739	2.82185	2.74246	2.57546	2.43861	2.52128
Baicalin	HMDB0041832	C21H18O11	Flavonoids	447.093	21967-41-9	Flavonoid glycosides	3.37115	3.32288	3.368	2.82343	2.85545	2.87461	3.39356	3.39393	3.35925	3.20349	3.21009	3.18769
Delphinidin 3-caffeoylglucoside	HMDB0301899	C30H27O15+	Flavonoids	645.167	-	Flavonoid glycosides	3.78247	3.81005	3.85711	3.50387	3.48803	3.51875	4.21472	4.20667	4.17906	3.83432	3.8499	3.84374
Sarcodon scabrosus Depsipeptide	HMDB0041421	C23H39N3O8	Peptidomimetics	508.265	-	Depsipeptides	2.21719	2.05939	2.08674	1.70482	1.91826	1.73255	1.40569	1.40385	1.401	2.56856	2.5516	2.49894
Gallocatechin-(4alpha->8)-gallocatechin-(4alpha->8)-gallocatechin	HMDB0040378	C45H38O21	Flavonoids	915.198	87402-90-2	Biflavonoids and polyflavonoids	3.37178	3.33921	3.37912	3.84792	3.85218	3.85545	3.56508	3.5833	3.57807	3.86393	3.88141	3.8815
Gamma-Glutamyltyramine	-	C13H18N2O4	-	267.134	-	-	1.30741	1.85627	1.39361	0.846942	0.767047	0.781653	1.42379	1.50237	1.39558	1.27315	0.923562	0.95516
6-Methoxyluteolin 7-glucuronide	HMDB0037459	C22H20O13	Flavonoids	475.087	82657-12-3	Flavonoid glycosides	3.0929	3.00988	3.02264	3.21506	3.23634	3.22778	2.55508	2.69047	2.76557	2.85295	2.90174	2.9216
Mascaroside	HMDB0035603	C26H36O11	Naphthofurans	529.201	55465-97-9	Not Available	1.97901	1.92202	2.01451	1.57268	1.72418	1.70042	1.17882	0.851427	1.18867	2.3209	2.348	2.23532
Kaempferol 3-gentiobioside-7-rhamnoside	LMPK12111762	C33H40O20	-	757.216	-	-	2.24867	2.19121	2.1432	2.55628	2.52992	2.53232	2.57497	2.60322	2.48538	3.19988	3.22077	3.21754
Robinin	HMDB0302847;HMDB0257285;LMPK12111685	C33H40O19	Flavonoids	741.217	301-19-9	Flavonoid glycosides	2.63073	2.59866	2.65375	2.89232	2.86344	2.84985	2.88993	2.89704	2.82566	3.1256	3.16304	3.13796
Aesculetin-6-O-beta-D-apiofuranosyl-(1->6)-O-beta-glucopyranoside	-	C20H24O13	-	455.118	-	-	3.44043	3.40547	3.36567	3.00668	2.95751	3.00744	3.55436	3.53877	3.50864	3.41724	3.45541	3.47403
Delphinidin 3-sophoroside	HMDB0038007	C27H31O17+	Flavonoids	669.192	59212-40-7	Flavonoid glycosides	2.95707	3.00304	2.97549	2.15187	2.30329	2.1941	2.96165	2.98769	2.93647	2.72055	2.70827	2.65387
Liquiritin	HMDB0029520	C21H22O9	Flavonoids	436.159	551-15-5	Flavonoid glycosides	2.85117	2.93875	2.70424	2.58686	2.81841	2.72677	3.09577	2.98948	3.08652	1.82518	1.89322	2.18452
8-C-Ascorbylepigallocatechin 3-gallate	HMDB0039208	C28H24O17	Benzoxepines	650.135	126715-87-5	Not Available	2.28871	2.45389	2.82136	2.93232	2.98697	2.98906	3.4265	3.43458	3.52501	2.81208	2.83455	2.86335
2-Hydroxy-3-methyl-4H-pyran-4-one O-(6E-cinnamoyl-b-D-glucoside)	HMDB0041098	C21H22O9	Cinnamic acids and derivatives	436.16	84888-58-4	Cinnamic acid esters	2.89518	2.84774	2.79179	2.75477	2.73291	2.71754	3.3271	3.29829	3.31885	2.58123	2.64008	2.61289
Pelargonidin 5-galactoside	HMDB0041170	C21H21O10+	Isoflavonoids	434.117	157526-28-8	Furanoisoflavonoids	3.10049	2.99096	3.15081	2.11936	2.26383	2.40666	0.755991	1.46557	1.55888	2.22113	2.06138	2.18799
Leucine-betaxanthin	HMDB0304697	C34H34N2O16	Carboxylic acids and derivatives	727.205	-	Amino acids, peptides, and analogues	3.08203	2.91361	2.97159	2.69128	2.73985	2.69604	3.24547	3.18632	3.18613	3.19011	3.20012	3.27648
Catechin-(4alpha->8)-gallocatechin-(4alpha->8)-catechin	HMDB0038375	C45H38O19	Flavonoids	883.207	87421-89-4	Biflavonoids and polyflavonoids	3.47474	3.37085	3.37121	3.68313	3.67499	3.6803	3.45079	3.45655	3.45116	3.84334	3.86296	3.84709
Octanol	HMDB0001183	C8H18O	Fatty Acyls	153.126	111-87-5	Fatty alcohols	3.76528	3.80801	3.73949	2.99161	2.7906	3.04095	2.85448	2.3522	2.51097	2.59193	2.79595	2.78639
Biochanin A 7-(6-methylmalonylglucoside)	HMDB0030641	C26H26O13	Isoflavonoids	588.171	34232-19-4	Isoflavonoid O-glycosides	3.51986	3.43763	3.38881	4.03725	4.02386	4.06889	4.72308	4.75212	4.81322	3.80388	3.88872	3.8898
N1-trans-Feruloylagmatine	HMDB0037107	C15H22N4O3	Cinnamic acids and derivatives	307.177	-	Hydroxycinnamic acids and derivatives	3.24126	3.25072	3.20335	2.81973	2.68354	2.95794	3.36976	3.32303	3.45448	3.3891	3.45217	3.38365
1-Hydroxy-3-methoxy-7-primeverosyloxyxanthone	HMDB0030870	C25H28O14	Benzopyrans	616.163	85761-72-4	1-benzopyrans	2.26908	1.75691	2.05157	1.79496	2.39105	2.09421	2.45713	2.40598	2.38611	1.61536	1.14673	1.75463
Luteolin 7-O-(2-apiosyl-4-glucosyl-6-malonyl)-glucoside	HMDB0029259	C35H40O23	Flavonoids	883.209	-	Flavans	3.04414	3.12329	3.08119	3.42948	3.37194	3.35952	3.18309	3.25838	3.11381	3.62904	3.60638	3.53524
9-Aminononanoic acid	-	C9H19NO2	-	174.149	-	-	3.13943	3.03525	3.14195	3.1291	3.17573	3.15094	2.44087	2.66009	2.41517	3.07408	2.98037	3.01418
Simmondsin	HMDB0030394	C16H25NO9	Organooxygen compounds	340.139	51771-52-9	Carbohydrates and carbohydrate conjugates	2.914	2.78265	2.61761	2.87416	2.86046	2.90053	2.11325	2.46115	2.21023	2.70321	2.82568	2.76173
Fulvic acid	HMDB0252514	C14H12O8	Benzopyrans	331.044	-	1-benzopyrans	0.6129	0.586927	1.12487	2.17919	2.17508	2.36566	0.614579	0.613128	0.610892	0.578031	0.581071	0.582961
Octanoyl-CoA	HMDB0001070	C29H50N7O17P3S	Fatty Acyls	932.185	1264-52-4	Fatty acyl thioesters	1.16385	1.13163	1.12249	1.17517	1.17631	1.73611	2.04954	2.30924	2.2279	1.41844	1.1243	1.36478
Valechlorin	HMDB0041045	C22H31ClO8	Prenol lipids	491.205	51771-49-4	Monoterpenoids	2.73977	2.77021	2.9514	2.19283	2.46043	2.20324	1.0642	1.06245	1.05975	2.91051	2.82673	2.8922
Kaempferol 3-(3'',6''-diacetyl-2'',4''-di-p-coumaroylrhamnoside)	HMDB0029503	C43H36O17	Flavonoids	847.18	94474-72-3	Flavonoid glycosides	2.28649	2.38164	2.31254	2.00304	2.38483	2.31538	2.05332	1.16921	1.16645	2.8401	2.40785	2.4977
Hydroxysafflor yellow A	HMDB0040677	C27H32O16	Cinnamic acids and derivatives	613.175	146087-19-6	Hydroxycinnamic acids and derivatives	2.90681	2.90069	2.85758	3.47209	3.48082	3.50679	3.74071	3.74335	3.74263	3.84354	3.83159	3.83919
Quercetin 3-rhamnosyl-(1->6)-glucosyl-(1->6)-galactoside	LMPK12112240	C33H40O21	-	773.211	-	-	1.94056	1.81927	1.83728	1.82528	1.83528	2.07248	2.61315	2.59457	2.52299	1.76734	1.77139	1.77391
Myricetin 3-neohesperidoside	HMDB0038287	C27H30O17	Flavonoids	627.154	-	Flavonoid glycosides	1.72128	2.13931	2.21081	1.19556	1.29239	1.21316	1.7888	2.04738	2.01321	2.33163	2.20851	2.22248
5-Hydroxy-7-(4-hydroxy-3-methoxyphenyl)-1-phenyl-3-heptanone	HMDB0029524	C20H24O4	Diarylheptanoids	351.159	79559-61-8	Linear diarylheptanoids	1.85676	1.93595	1.84488	2.63588	2.821	2.80817	3.17931	3.16545	3.0949	2.16769	2.32028	2.07006
Chrysoeriol 7-O-(6''-malonyl-glucoside)	HMDB0037455	C25H24O14	Flavonoids	590.149	-	O-methylated flavonoids	1.54984	1.89739	1.63778	2.24139	1.99462	2.2629	2.64551	2.70162	2.65517	1.77102	1.86212	1.8289
4-O-Caffeoyl-3-O-feruloylquinic acid	HMDB0033008	C26H26O12	Flavonoids	572.174	96990-65-7	Flavonoid glycosides	2.71895	2.57535	2.61862	3.16648	3.23185	3.16715	3.71649	3.71593	3.74776	2.47345	2.44727	2.43704
6-Methoxy-7-[3,4,5-trihydroxy-6-(hydroxymethyl)oxan-2-yl]oxychromen-2-one	-	C16H18O9	-	355.103	-	-	2.83986	2.68599	2.75933	2.25306	2.17183	2.54026	1.71646	1.87516	1.87881	2.53028	2.70458	2.60978
Myricetin 7-(6''-galloylglucoside)	HMDB0035463	C28H24O17	Flavonoids	633.108	-	Flavonoid glycosides	0.0020152	0.00186082	0.0018191	3.64035	3.64971	3.63985	0.0020255	0.0020166	0.00200293	0.00181002	0.00182726	0.00183804
Asn-Lys	-	C15H20N4O7	-	369.14	-	-	3.0786	3.18045	3.24332	2.55907	2.5925	2.524	3.05622	3.09343	3.06637	2.356	2.16596	1.98948
Petunidin 3-rhamnoside 5-glucoside	HMDB0038099	C28H33O16+	Flavonoids	643.211	53925-30-7	Flavonoid glycosides	2.64837	2.53356	2.53309	2.94324	2.87013	2.92588	3.14921	3.10104	3.16162	2.20464	1.99133	2.14347
(2RS,5RS)-(E)-2-(2-Phenylethenyl)-1,3-dioxan-5-ol	HMDB0031973	C12H14O3	Benzene and substituted derivatives	207.102	87562-73-0	Styrenes	2.99938	2.87391	2.96007	3.12563	3.03527	3.07519	2.4318	2.47437	2.55196	2.5687	2.73893	2.78048
4-O-(Indole-3-acetyl)-D-glucopyranose	HMDB0301785	C16H19NO7	Indoles and derivatives	360.107	52703-89-6	Indolyl carboxylic acids and derivatives	2.73456	2.65928	2.53178	2.71356	2.57807	2.663	2.05985	2.05795	2.05502	2.7664	2.68283	2.74903
Cleviolide	-	C10H10O2	-	163.075	-	-	2.41674	2.42969	2.48306	1.91726	1.93312	2.00597	2.35008	2.34704	2.39594	2.00358	2.00567	2.08091
Dihydrotanshinone	HMDB0251332	C18H14O3	Prenol lipids	311.128	-	Diterpenoids	2.68043	2.79145	2.70953	1.97316	1.7985	2.21161	2.62513	2.67024	2.4567	2.58076	2.31026	2.15771
Prestegane B	-	C20H22O6	-	359.149	-	-	3.02661	2.96128	2.84523	2.17614	2.10552	2.17888	2.69398	2.72151	2.71502	2.34151	2.30953	2.25213
Bellidifolin	HMDB0248933	C14H10O6	Benzopyrans	275.055	2798-25-6	1-benzopyrans	2.67074	2.61145	2.70556	2.86044	2.9843	2.79198	2.37281	1.93175	1.91473	2.17964	2.38079	2.59345
Garbanzol	HMDB0037254	C15H12O5	Flavonoids	273.076	1226-22-8	Flavans	1.3824	2.03003	1.45781	2.60464	2.66328	2.56275	1.36323	1.35603	1.3532	1.59384	1.82282	1.74477
Ethyl trans-p-methoxycinnamate	HMDB0030762	C12H14O3	Cinnamic acids and derivatives	207.101	24393-56-4	Cinnamic acid esters	2.61596	2.58209	2.47632	1.93285	1.75032	1.88922	1.63567	1.59625	1.70926	1.24646	1.76912	1.62341
Gibberellin A34	HMDB0303448	C19H24O6	Prenol lipids	331.154	32630-92-5	Diterpenoids	3.67307	3.56779	3.55775	3.09597	3.1136	3.10315	3.07077	3.06228	3.06315	2.93361	2.89967	2.91063
Pro-Phe-Arg	-	C20H30N6O4	-	419.238	-	-	1.72056	1.09979	1.01389	2.37857	2.39007	2.37066	2.21417	2.25653	2.22472	1.28858	1.49722	1.01797
Vicenin 2	HMDB0030708;LMPK12110218	C27H30O15	Flavonoids	595.165	23666-13-9	Flavonoid glycosides	4.027	3.98193	3.97478	4.5955	4.58254	4.60008	4.82723	4.8175	4.82754	5.07202	5.08151	5.09487
Piperacillin	HMDB0014464	C23H27N5O7S	Carboxylic acids and derivatives	572.175	61477-96-1;66258-76-2	Amino acids, peptides, and analogues	2.5784	2.59149	2.49469	3.26431	3.22401	3.25396	3.64388	3.6308	3.66775	2.19185	2.32784	2.2265
2,6-Dimethyldeca-2,4,6,8-tetraenedial	-	C12H14O2	-	191.105	-	-	1.13849	1.35754	1.09733	2.47624	2.30998	2.42867	1.37277	1.68454	1.52704	1.09533	1.43774	1.35963
Perillyl alcohol	HMDB0003634	C10H16O	Prenol lipids	153.128	18457-55-1;536-59-4	Monoterpenoids	3.32166	3.32046	3.28904	2.92706	2.91163	2.87619	2.12596	2.26717	2.22963	3.13101	3.13835	3.27394
2''-Galloylhyperin	-	C28H24O16	-	617.113	-	-	1.19943	1.16702	1.15783	4.04588	4.05381	4.0727	1.32789	1.74798	1.79917	1.1558	1.15964	1.16203
Vitexin-2'-o-rhamnoside	-	C27H30O14	-	579.167	-	-	4.4652	4.46865	4.45243	4.7551	4.76855	4.77152	4.8397	4.8222	4.83495	5.16543	5.17746	5.18303
Haloperidol	HMDB0014645	C21H23ClFNO2	Organooxygen compounds	376.147	52-86-8	Carbonyl compounds	2.51467	2.50879	2.46844	1.4886	1.63015	1.55243	1.22556	1.22376	1.22098	2.42037	2.39054	2.41287
(2R)-2-Hydroxy-2-phenylethyl glucosinolate	HMDB0037205	C15H21NO10S2	Organooxygen compounds	481.097	-	Carbohydrates and carbohydrate conjugates	0.906016	0.875786	0.867244	2.20538	1.9861	2.04052	2.15104	1.91343	1.89339	0.865363	0.868928	0.871144
Kaempferol 3-O-Rhamninoside	-	C33H40O19	-	741.223	-	-	1.90624	0.563713	0.556561	3.58963	3.57989	3.57965	4.9819	4.97606	4.95992	1.78768	1.39479	1.77306
Isorhamnetin 3-beta-laminaribioside	HMDB0041383	C28H32O17	Flavonoids	605.151	171828-59-4	Flavonoid glycosides	1.08469	1.05296	1.04397	2.36991	2.3419	2.43313	1.57373	1.08496	1.43657	1.04199	1.04574	1.04808
Gancaonin C	HMDB0038395	C20H18O6	Isoflavonoids	355.118	124596-87-8	Isoflav-2-enes	1.36901	1.19111	1.64773	2.20495	2.04107	2.19437	1.92207	1.99761	1.77933	2.47539	2.48247	2.53176
Naringenin 7-O-glucuronide	HMDB0041761	C21H20O11	Flavonoids	512.118	-	Flavonoid glycosides	3.14739	3.11727	3.08688	3.32748	3.35236	3.32946	2.54551	2.41725	2.53886	3.17512	3.17005	3.21772
Mauritianin	HMDB0040562;LMPK12111679	C33H40O19	Flavonoids	741.223	109008-28-8	Flavonoid glycosides	2.72662	2.74409	2.69587	2.99868	3.03349	3.00578	4.78213	4.77661	4.79501	3.28278	3.32622	3.29041
Irisolidone 7-O-glucuronide	HMDB0041746	C23H22O12	Isoflavonoids	491.118	-	Isoflavonoid O-glycosides	1.73502	1.58212	1.79526	3.43877	3.47424	3.43994	3.02882	3.04024	3.02141	3.21398	3.18129	3.07678
Lys-Phe	HMDB0028958	C15H23N3O3	Carboxylic acids and derivatives	348.192	6235-35-4	Amino acids, peptides, and analogues	2.51434	2.53636	2.39378	1.99493	1.95594	1.92051	2.80244	2.91858	2.71225	1.94961	2.0301	1.96667
Pelargonidin 3-O-[b-D-Xylopyranosyl-(1->2)-a-D-glucopyranoside]	HMDB0303823	C26H29O14+	Organooxygen compounds	566.158	-	Carbohydrates and carbohydrate conjugates	1.59277	1.559	1.54941	2.01314	2.07185	2.072	2.375	2.34957	2.30358	2.18614	2.05504	2.19929
Licofuranone	HMDB0035525	C20H20O6	2-arylbenzofuran flavonoids	389.159	161099-38-3	Not Available	2.32483	2.34491	2.33949	2.36605	2.35808	2.44642	2.61957	2.62067	2.56611	1.80946	1.56906	1.9997
Cynarotrioside	HMDB0038470	C33H40O20	Flavonoids	739.208	20056-21-7	Flavonoid glycosides	2.91079	2.85488	2.84695	1.47379	1.09896	1.11514	2.11868	2.22584	2.13837	3.13232	3.09273	3.15352
4'-O-Methyldelphinidin 3-O-rutinoside	HMDB0041677	C28H33O16+	Isoflavonoids	643.212	-	O-methylated isoflavonoids	3.09057	3.07279	3.09689	3.58944	3.56655	3.57194	3.78693	3.78944	3.74691	2.80746	2.84256	2.8166
Hyperin 6''-[glucosyl-(1->3)-rhamnoside]	HMDB0039375	C33H40O21	Flavonoids	755.201	134953-93-8	Flavonoid glycosides	3.17402	3.1022	3.044	2.43199	2.45585	2.37285	2.0146	2.23395	2.22032	3.29216	3.31466	3.30352
5,7,2',6'-Tetrahydroxyflavone 2'-O-glucoside	LMPK12110122	C21H20O11	-	471.09	-	-	1.76593	1.72745	1.31632	2.05815	2.09757	1.9359	2.45324	2.49501	2.42986	1.40786	0.838737	0.840927
N2-Malonyl-D-tryptophan	-	C14H14N2O5	-	291.097	-	-	2.32311	2.77127	2.75777	2.65922	2.74296	2.68038	2.21049	2.29765	2.23447	3.39305	3.38935	3.38697
Phe-Gly	HMDB0304788	C11H14N2O3	Carboxylic acids and derivatives	245.092	721-90-4	Amino acids, peptides, and analogues	1.30672	2.09756	2.39238	2.17763	2.29664	2.25874	1.30883	1.30701	1.53075	3.00186	2.96455	3.04261
3-Hydroxyphloretin 2'-O-xylosyl-glucoside	HMDB0301671	C26H32O15	Flavonoids	549.16	-	Biflavonoids and polyflavonoids	2.8235	2.74313	2.73474	3.33739	3.34055	3.33937	3.52738	3.5166	3.4898	3.42475	3.43922	3.45693
3,4-Dicaffeoyl-1,5-quinolactone	HMDB0029291	C25H22O11	Cinnamic acids and derivatives	499.123	-	Hydroxycinnamic acids and derivatives	4.28368	4.25646	4.24731	3.96319	3.95442	3.96321	3.66992	3.6304	3.64124	4.56111	4.56862	4.57344
Pollenin A	HMDB0303704	C15H10O7	Flavonoids	303.05	-	Flavones	0.287365	0.27092	0.266368	3.46287	3.47788	3.43734	3.34594	3.35607	3.3358	0.265371	0.267262	0.268441
3'-Methoxytricetin 7-glucuronide	HMDB0039904	C22H20O13	Flavonoids	556.107	-	Flavonoid glycosides	0.085501	0.0795014	1.17746	1.83101	1.92013	1.93733	0.0858985	0.085555	0.0850273	2.05667	1.93182	2.15034
1-O-Cinnamoyl-beta-D-gentiobiose	HMDB0030295	C21H28O12	Cinnamic acids and derivatives	473.166	181373-65-9	Cinnamic acid esters	3.49966	3.51564	3.48982	2.84831	2.83534	2.88179	3.46182	3.46898	3.43981	2.88684	2.88969	2.91518
Hofmeisterin	-	C11H12O4	-	209.081	-	-	1.37017	1.56305	1.54863	1.70593	1.62587	1.84707	2.44342	2.39968	2.32378	2.12514	2.23172	2.22816
Isovanillic acid	HMDB0060003	C8H8O4	Benzene and substituted derivatives	151.038	-	Benzoic acids and derivatives	1.908	1.96922	1.93944	2.72486	2.82533	2.76191	2.95066	2.97252	2.96738	1.72921	1.84005	1.75687
Epicatechin 3-O-(3-O-methylgallate)	HMDB0037945	C23H20O10	Flavonoids	457.113	83104-86-3	Flavans	2.41809	2.42314	2.47103	4.18843	4.19338	4.20595	4.51488	4.508	4.51729	2.23114	2.24739	2.1229
Trp-Phe	HMDB0029090	C20H21N3O3	Carboxylic acids and derivatives	352.166	-	Amino acids, peptides, and analogues	2.61817	2.57491	2.42671	2.20838	2.23607	2.28123	1.68063	1.40864	1.5384	2.34241	2.34242	2.36239
Sarcaglaboside D	-	C26H38O12	-	543.24	-	-	2.6424	2.49038	2.48868	0.00798328	1.54718	1.16468	1.55962	1.49215	1.48994	2.3629	2.38885	2.3753
Graveobioside A	HMDB0038469	C26H28O15	Flavonoids	585.122	63808-23-1	Flavonoid glycosides	0.860664	0.830922	0.822524	1.77798	1.79157	1.89726	0.862579	0.860925	0.858374	0.820675	0.82418	0.826358
Gossypin	-	C21H20O13	-	481.097	652-78-8	-	2.59336	2.55136	2.56018	2.34041	2.44426	2.37537	2.66294	2.58749	2.64206	1.51074	1.67089	1.59277
2',7-Dihydroxy-4'-methoxy-8-prenylflavan 2',7-diglucoside	HMDB0036400	C33H44O14	Flavonoids	665.278	-	Flavonoid glycosides	2.82138	2.80178	2.78278	2.2551	2.02013	2.1145	2.12767	1.843	1.50946	2.98831	2.9717	2.92778
1-(2-Hydroxyphenylamino)-1-deoxy-beta-D-gentiobioside 1,2-carbamate	HMDB0037551	C19H25NO12	Organooxygen compounds	501.173	396714-64-0	Carbohydrates and carbohydrate conjugates	2.24086	1.89457	1.8646	1.81531	2.03615	1.71833	2.62739	2.2418	2.44655	1.55986	1.88709	1.59844
Tricin 7-glucuronoside	HMDB0033894	C23H22O13	Flavonoids	511.087	32769-02-1	Flavonoid glycosides	1.77111	1.58399	1.72046	2.02671	1.95866	1.92059	1.61998	1.6181	1.61522	2.3593	2.38589	2.42854
Cyanidin 3-(6''-acetylglucoside)	HMDB0301884;LMPK12010132	C23H22O12	Flavonoids	491.119	-	Flavonoid glycosides	2.30669	2.31108	2.30637	2.62398	2.63417	2.64534	1.84359	1.82566	1.80912	2.41465	2.36004	2.38859
Demethyloleuropein	HMDB0036121	C24H30O13	Prenol lipids	549.159	52077-55-1	Terpene glycosides	0.967593	0.936776	0.928061	2.03481	2.10106	2.13192	0.969575	0.967863	0.965223	0.926141	0.92978	0.93204
Isoacteoside	HMDB0041025	C29H36O15	Cinnamic acids and derivatives	589.192	61303-13-7	Hydroxycinnamic acids and derivatives	2.62977	2.56601	2.58526	2.60388	2.67629	2.63946	2.44186	2.40517	2.45326	2.14305	2.16912	2.18767
Ixabepilone	HMDB0015593	C27H42N2O5S	Macrolides and analogues	545.248	219989-84-1	Epothilones and analogues	2.57006	2.59271	2.56667	2.91516	2.88701	2.89907	3.26401	3.2565	3.25626	2.29422	2.25991	2.21695
Gomisin R	-	C22H24O7	-	401.16	-	-	2.40029	2.44932	2.40044	2.10334	1.98136	2.11611	2.20505	2.16167	2.11705	2.87065	2.88982	2.84426
Tremetone	HMDB0259119	C13H14O2	Benzene and substituted derivatives	220.133	4976-25-4	Acetophenones	1.6143	1.63446	1.50843	1.72761	1.76786	1.80846	2.50829	2.52286	2.47408	1.13604	0.147971	0.000637989
Arg-Gly-Asp-Phe	HMDB0248586	C21H31N7O7	Peptidomimetics	476.226	-	Hybrid peptides	2.39687	2.37077	2.37168	2.64382	2.68264	2.71137	2.95286	2.91766	2.92409	1.98013	2.01671	2.03816
Samarangenin B	HMDB0039718	C44H32O22	Flavonoids	945.17	147103-19-3	Biflavonoids and polyflavonoids	1.58341	1.36171	1.29149	2.48208	2.52553	2.57067	2.60443	2.6469	2.61277	2.58841	2.70601	2.71392
B-D-fructosyl-a-D-(6-O-(E))-feruloylglucoside	HMDB0029281	C21H28O12	Cinnamic acids and derivatives	473.167	-	Cinnamic acid esters	3.17895	3.20687	3.22574	2.87822	2.90133	2.90962	3.13939	3.11314	3.14857	2.78137	2.80271	2.81003
Platyphylline N-oxide	-	C18H27NO6	-	354.191	-	-	2.2771	1.85493	2.24823	0.961367	0.962448	0.978126	1.62274	1.6781	1.96876	2.372	2.34613	2.31711
Cyanidin 3-O-(2'-xylosyl-6'-(6''-caffeoyl-glucosyl)-galactoside)	HMDB0029244	C41H45O23+	Flavonoids	910.219	-	Flavonoid glycosides	2.16757	2.19132	2.19499	2.29006	2.22074	2.29432	1.95012	1.86699	1.9256	2.62398	2.59442	2.68983
7,11,12-Triacetoxycoumestan	HMDB0030560	C21H14O9	Isoflavonoids	411.07	2074-56-8	Coumestans	0.970348	0.939507	0.930784	1.16614	0.982298	0.99806	2.12462	1.88182	1.93128	0.928862	0.932504	0.934767
Cyanidin 3-rhamnoside	HMDB0037975	C21H21O10+	Flavonoids	433.112	38533-30-1	Flavonoid glycosides	0.800601	0.771589	0.763406	2.09078	2.14362	2.29546	2.50059	2.52676	2.55911	0.761605	0.765019	0.767141
Quercetin 3-(2G-glucosylrutinoside)	HMDB0037960	C33H40O21	Flavonoids	805.236	55696-55-4	Flavonoid glycosides	2.5704	2.55928	2.5732	2.27722	2.23207	2.22112	2.25471	2.26803	2.28043	3.37272	3.38206	3.38336
Delphinidin 3-(3''-p-coumaroylglucoside)	HMDB0030099	C30H27O14+	Flavonoids	611.142	717816-13-2	Flavonoid glycosides	2.94406	2.92191	2.92874	4.05452	4.03647	4.05992	3.09829	3.14542	3.10135	2.82989	2.87163	2.85941
Moracetin	HMDB0040487	C33H40O22	Flavonoids	821.229	61474-16-6	Flavonoid glycosides	1.92971	1.65003	1.87	3.66865	3.65879	3.69172	2.25616	2.22192	2.21174	2.53862	2.60874	2.61509
Cys-His-Ala	-	C12H19N5O4S	-	393.133	-	-	2.57562	2.53581	2.6242	2.33008	2.50811	2.37375	1.89361	1.90636	1.8084	2.47028	2.45048	2.49789
Salicin	HMDB0003546	C13H18O7	Organooxygen compounds	309.097	138-52-3	Carbohydrates and carbohydrate conjugates	1.83678	1.87954	1.87111	3.30982	3.36977	3.38627	3.39045	3.39442	3.41559	1.89853	1.87678	1.82423
Quercetin 3-(6-[4-glucosyl-p-coumaryl]glucosyl)(1->2)-rhamnoside	HMDB0040484	C42H46O23	Flavonoids	919.252	142997-33-9	Flavonoid glycosides	2.26482	2.28443	2.15418	3.90998	3.89007	3.88428	3.22696	3.2084	3.23001	2.06643	2.03919	2.12873
3-Keto-beta-ionone	-	C13H18O2	-	207.138	-	-	2.81071	2.7206	2.71728	2.00139	1.99987	2.0102	2.28677	2.26853	2.24237	1.90518	1.87182	1.87696
Apiosporic acid	-	C13H20O3	-	225.148	-	-	2.90315	2.80299	2.83962	2.07727	1.91912	2.09606	2.43221	2.5296	2.30353	2.04238	1.83438	1.90322
Alpha-Cyperol	HMDB0035026	C15H24O	Prenol lipids	221.19	20084-99-5	Sesquiterpenoids	1.06566	1.0478	1.01476	2.6926	2.68558	2.41119	1.98179	2.24758	2.38255	2.91568	2.90711	2.90852
Petunidin 3-(6''-p-coumaryl-glucoside) 5-glucoside	HMDB0038100	C37H39O19+	Flavonoids	787.216	51939-66-3	Flavonoid glycosides	2.14718	2.01522	2.02369	1.45163	1.53363	1.54872	1.7337	1.65076	1.45077	2.63745	2.66919	2.65491
Trans-p-Coumaroyl beta-D-glucopyranoside	HMDB0302089	C15H18O8	Cinnamic acids and derivatives	309.097	-	Hydroxycinnamic acids and derivatives	1.72524	1.6543	1.06459	3.13229	3.12412	3.17295	2.983	2.85948	2.9006	0.142571	0.820738	0.144452
Cis-Melilotoside	HMDB0060077	C15H18O8	Organooxygen compounds	309.097	2446-60-8	Carbohydrates and carbohydrate conjugates	1.43977	1.53474	1.59523	3.41651	3.44833	3.44063	2.80742	2.78257	2.75489	1.05168	1.05544	1.08441
Buddlenoid A	HMDB0040477	C30H26O13	Flavonoids	595.145	142750-32-1	Flavonoid glycosides	3.73411	3.70975	3.70278	4.60238	4.59633	4.61065	3.81708	3.80472	3.81463	3.78109	3.79457	3.79673
8-Oxo-dGMP	HMDB0011670	C10H14N5O8P	Purine nucleotides	727.129	127027-50-3	Purine deoxyribonucleotides	1.43914	1.44898	1.42242	2.10143	2.22004	2.21123	2.41428	2.39945	2.40095	2.34706	2.31195	2.33798
Methoxamine	HMDB0014861	C11H17NO3	Benzene and substituted derivatives	176.107	390-28-3	Methoxybenzenes	2.73202	2.68951	2.72554	2.59912	2.30278	2.51378	2.91871	2.97586	2.96633	2.36195	2.19785	2.44489
Tiliroside	LMPK12111791	C30H26O13	-	595.145	-	-	4.12283	4.07915	4.07909	4.10677	4.11494	4.12419	3.60038	3.6054	3.58358	3.89726	3.9091	3.92337
(R)-Rutaretin 1'-(6''-sinapoylglucoside)	HMDB0039041	C31H34O14	Coumarins and derivatives	648.228	-	Furanocoumarins	2.82333	2.76068	2.74685	3.09744	3.07415	3.06637	2.52373	2.53393	2.53959	2.83657	2.85383	2.84258
Blighinone	HMDB0030643	C16H10O8	Phenanthrenes and derivatives	331.046	20544-62-1	Hydrophenanthrenes	1.44407	1.48547	1.69038	2.65939	2.67182	2.78001	1.7495	1.59892	1.57716	0.860122	1.25392	1.46495
Gallicynoic acid F	LMFA01050573	C18H32O6	-	345.227	-	-	2.00033	2.06446	2.17371	2.24888	2.31761	2.16435	2.47125	2.42307	2.39949	1.24418	1.31214	1.25049
7-methoxycoumarin	HMDB0029758	C10H8O3	Coumarins and derivatives	177.054	531-59-9	Not Available	2.62521	2.64775	2.6024	2.90351	2.95592	2.96853	2.7517	2.77751	2.72104	3.10299	3.09443	3.07602
Kievitol	HMDB0038112	C20H22O7	Isoflavonoids	438.155	104363-14-6	Isoflavans	3.27392	3.24236	3.24206	3.30859	3.27096	3.28198	2.53919	2.43469	2.38778	3.32881	3.34406	3.33646
Gln-Asp-Cys-Tyr-Ser	-	C24H34N6O11S	-	615.207	-	-	3.48241	3.44554	3.45512	4.29327	4.28248	4.3058	3.2581	3.23029	3.23481	3.54715	3.57376	3.55702
Calycosin-7-o-beta-d-glucoside	-	C22H22O10	-	447.128	-	-	1.08566	1.48976	1.38988	2.0815	2.0201	2.0532	2.42196	2.41754	2.35043	2.35358	2.30676	2.26839
Nelumboside	HMDB0038464	C27H28O18	Flavonoids	695.139	93252-57-4	Flavonoid glycosides	0.00290797	0.00568469	0.0967095	2.5366	2.42698	2.47189	2.52266	2.52747	2.47462	1.67233	1.69198	1.51073
2-O-p-Coumaroyl-D-glucose	HMDB0039167	C15H18O8	Cinnamic acids and derivatives	309.097	110351-44-5	Hydroxycinnamic acids and derivatives	0.9757	0.60589	0.831621	2.74798	2.7895	2.71804	1.75739	1.66055	1.69381	0.596861	1.20576	0.622371
Meliacarpinin B	-	C33H44O12	-	633.29	-	-	2.84419	2.93485	2.91113	2.59895	2.2977	2.46147	2.21868	1.81508	1.56284	3.2391	3.24453	3.18755
3-Caffeoyl-4-feruloylquinic acid	HMDB0037092	C26H26O12	Organooxygen compounds	553.134	125132-81-2	Alcohols and polyols	0.0010911	0.00100743	0.000984827	2.87755	2.8334	2.89852	1.57605	1.41087	1.57895	0.000979907	0.00098925	0.000995094
Pancritamine	-	C21H29NO5	-	376.212	-	-	1.83774	1.36107	1.23605	2.05779	2.10011	2.1323	1.63506	1.54306	1.67549	2.04448	2.11388	2.051
Galangin	HMDB0029521;LMPK12111653	C15H10O5	Flavonoids	271.06	548-83-4	Flavones	2.25125	2.11638	2.23241	1.91085	1.94042	1.79193	2.52588	2.37971	2.50197	2.56111	2.59217	2.76271
Tracheloside	HMDB0030557	C27H34O12	Lignan glycosides	555.186	33464-71-0	Not Available	0.897144	1.04032	0.858491	2.49318	2.47829	2.49406	2.63587	2.67751	2.67372	1.61528	1.73297	1.56667
Alliospiroside C	HMDB0030914	C38H60O13	Steroids and steroid derivatives	707.398	114317-57-6	Steroidal glycosides	3.30368	3.25829	3.26299	1.6411	1.60982	1.4894	2.44173	2.4225	2.35116	2.21226	2.24625	2.23887
Gly-Pro-Arg	HMDB0252828	C13H24N6O4	Carboxylic acids and derivatives	392.204	-	Amino acids, peptides, and analogues	2.39769	2.10195	2.24372	2.40385	2.47565	2.72959	2.73889	2.71954	2.69239	1.90385	0.964004	0.966287
Lupiwighteone hydrate 7-glucoside	HMDB0034813	C26H30O11	Isoflavonoids	523.158	-	Isoflavonoid O-glycosides	1.39622	1.5785	1.57958	2.41078	2.39641	2.38719	2.6575	2.63256	2.57484	0.393398	0.999015	1.04878
(3b,6b,8a,12a)-8,12-Epoxy-7(11)-eremophilene-6,8,12-trimethoxy-3-ol	HMDB0031963	C18H30O5	Naphthofurans	344.244	-	Not Available	0.793764	1.08852	1.49667	1.9634	1.98151	1.9969	2.3501	2.26676	2.28058	0.754889	0.758293	0.760408
Ciceritol	HMDB0032777	C19H34O16	Organooxygen compounds	523.159	88167-26-4	Carbohydrates and carbohydrate conjugates	1.52437	1.55128	1.46866	2.32806	2.36162	2.35594	2.33392	2.31538	2.33108	0.701712	1.25685	0.988743
Natsudaidain 3-glucoside	HMDB0040507	C27H32O14	Flavonoids	598.217	98891-93-1	Flavonoid glycosides	1.88471	1.72297	1.76537	2.4475	2.47374	2.52215	2.69376	2.66039	2.70411	2.24023	2.21642	2.26642
Dipentyl phthalate	HMDB0251441	C18H26O4	Benzene and substituted derivatives	289.178	-	Benzoic acids and derivatives	0.765043	0.663758	0.566938	1.99156	1.95992	1.98982	1.96498	1.86769	2.00211	0.910776	0.625322	0.872889
Oleuropein	HMDB0035872	C25H32O13	Prenol lipids	545.162	32619-42-4	Sesquiterpenoids	1.56965	1.70115	1.86495	2.8962	2.89277	2.91733	2.51464	2.52307	2.55358	1.84013	1.78316	1.87354
Ustiloxin C	HMDB0041053	C23H34N4O10S	Carboxylic acids and derivatives	563.175	158274-98-7	Amino acids, peptides, and analogues	0.0038466	0.0035525	0.003473	2.40377	2.40164	2.42559	0.686158	0.908762	1.12413	0.0034557	0.00348856	0.0035091
4',5,6-Trimethylscutellarein 7-glucoside	HMDB0040512	C24H26O11	Anthracenes	455.133	17680-85-2	Anthraquinones	1.04458	1.01313	1.00423	2.53276	2.47013	2.58543	1.0466	1.04485	1.04216	1.00227	1.00599	1.0083
Lyratyl acetate	-	C12H18O2	-	195.137	-	-	1.21754	1.75801	1.82016	2.67669	2.62527	2.68657	2.62168	2.59437	2.61018	1.97624	1.94823	1.93105
LysoPA(P-16:0/0:0)	HMDB0011154	C19H39O6P	Glycerophospholipids	395.254	-	Glycerophosphates	1.02215	2.21741	1.98672	2.60889	2.59179	2.56003	2.00805	2.26163	2.2061	2.64766	2.73948	2.64081
11-Keto-beta-boswellic acid	HMDB0036671;LMPR0106180008	C30H46O4	Prenol lipids	471.346	17019-92-0	Triterpenoids	3.14076	3.13576	3.12994	2.21705	2.2839	2.30814	1.98242	1.9559	1.99408	2.4978	2.50506	2.50127
3-O-p-trans-Coumaroylalphitolic acid	HMDB0036299	C39H54O6	Flavonoids	619.398	67911-62-0	Biflavonoids and polyflavonoids	3.53526	3.53267	3.52586	2.64227	2.60143	2.66999	2.37135	2.34696	2.31513	2.92406	2.93308	2.91394
Cdp-dg(18:2(9z,12z)/16:1(9z))	HMDB0115965	C46H79N3O15P2	Glycerophospholipids	975.492	-	CDP-glycerols	3.19677	3.13256	3.08691	2.2129	2.11386	2.13916	1.67662	1.73312	1.58601	2.27189	2.13381	2.11044
Lucyoside J	HMDB0031774	C42H66O15	Prenol lipids	865.456	100156-31-8	Terpene glycosides	2.6057	2.57513	2.59057	0.661898	0.662848	0.67665	0.654153	0.652662	0.650362	0.64349	0.61967	0.621617
2'',6''-Di-O-acetylononin	HMDB0039925	C26H26O11	Flavonoids	547.18	-	Flavonoid glycosides	0.0522437	1.09253	0.047417	2.63063	2.62	2.65866	1.79388	1.70592	1.66878	0.0471922	0.0476189	0.0478855
Mg(0:0/pge2/0:0)	HMDB0260527	C23H38O7	Fatty Acyls	431.241	-	Eicosanoids	1.37477	1.28415	1.29272	2.14601	2.18767	2.2196	1.931	1.90107	1.93575	1.21546	1.05135	1.21865
Asp-Leu-Phe	-	C19H27N3O6	-	394.201	-	-	2.49824	2.47348	2.45902	2.90157	2.88778	2.94924	2.0481	1.97561	2.06221	2.93371	2.93742	2.89112
3'',6''-Di-O-p-coumaroyltrifolin	HMDB0040971	C39H32O15	Flavonoids	741.181	68127-12-8	Flavonoid glycosides	4.47729	4.42675	4.42006	4.71586	4.72584	4.74677	3.75571	3.70363	3.68811	4.27324	4.28284	4.26793
Phe-Lys-His	-	C21H30N6O4	-	431.242	-	-	2.37851	2.3492	2.24628	3.09764	3.03908	3.10119	2.77425	2.78792	2.78347	2.04102	2.05131	1.98033
Lys-Lys-Lys-Gln-Tyr	-	C32H55N9O8	-	694.43	-	-	3.19744	3.16706	3.14335	1.42373	1.50018	1.58473	0.769023	0.767433	0.793836	2.94211	3.00148	2.95888
Mg(20:4(8z,11z,14z,17z)-2oh(5s,6r)/0:0/0:0)	HMDB0260500	C23H38O6	Not Available	433.257	-	Not Available	1.69997	1.5241	1.60828	2.13312	2.12355	2.11665	2.20365	2.23398	2.22599	0.784024	0.929815	0.539263
Chenodeoxycholic acid glycine conjugate	HMDB0000637	C26H43NO5	Steroids and steroid derivatives	467.351	640-79-9	Bile acids, alcohols and derivatives	2.27982	2.20219	2.18319	3.46423	3.45017	3.47905	3.10223	3.09817	3.10071	1.44812	1.58151	1.58647
Pinostrobin 5-glucoside	HMDB0040503	C22H24O9	Flavonoids	455.133	115799-14-9	Flavonoid glycosides	3.59335	3.56082	3.54622	3.55253	3.61257	3.59111	2.91338	2.80767	2.76582	3.32088	3.32297	3.29206
2'',4''-Bis-O-(4-hydroxycinnamoyl)astragalin	HMDB0037435	C39H32O15	Flavonoids	741.181	85122-24-3	Flavonoid glycosides	4.1176	3.93467	3.87884	3.8534	3.84172	3.86005	3.15924	3.17005	3.14486	3.60843	3.6199	3.6281
Araliasaponin II	HMDB0036968	C47H76O19	Prenol lipids	909.481	289649-65-6	Terpene glycosides	2.84469	2.68123	2.69443	3.09125	3.09492	3.09787	2.24265	2.26406	2.31431	2.84183	2.86151	2.8561
Momorcharaside A	HMDB0032942	C42H72O15	Steroids and steroid derivatives	855.452	135126-59-9	Steroidal glycosides	4.45603	4.43312	4.39195	2.4856	2.41354	2.40198	2.99168	3.07558	3.07196	3.8112	3.80113	3.82156
Ginsenoside I	HMDB0035285	C48H82O20	Steroids and steroid derivatives	1017.5	227758-58-9	Steroidal alkaloids	3.8968	3.86971	3.83405	0.710253	0.710336	0.724528	2.10761	2.26002	2.25116	3.14891	3.141	3.15498
Arg-Arg-Lys-Ser-His	-	C27H50N14O7	-	683.413	-	-	1.09288	1.0611	1.0521	1.67397	1.98093	1.89705	1.50046	1.34289	1.26209	1.8267	1.83545	1.78956
Cornusalterin D	-	C30H46O	-	423.36	-	-	2.57239	2.48531	2.53888	3.41252	3.38155	3.43078	2.91164	2.93946	2.91263	2.41947	2.53015	2.35977
Betulonic acid	HMDB0249168	C30H46O3	Prenol lipids	455.35	-	Triterpenoids	3.26019	3.18453	3.20486	2.33177	2.41013	2.41841	2.45879	2.55106	2.45911	2.25436	2.3252	2.30474
Tragopogonsaponin A	HMDB0037910	C36H56O10	Prenol lipids	631.382	134361-64-1	Terpene glycosides	3.50455	3.43427	3.45856	2.60486	2.66459	2.64712	2.64607	2.67944	2.689	2.44149	2.50562	2.48855
Sanguisorbin E	HMDB0040523	C43H68O13	Prenol lipids	797.448	33055-20-8	Terpene glycosides	3.57882	3.64004	3.5967	2.66916	2.64118	2.65088	2.80297	2.73876	2.74063	2.3735	2.25694	2.33169
Ps(18:3(9z,12z,15z)/lte4)	HMDB0281872	C47H77N2O13PS	Not Available	941.486	-	Not Available	3.16965	3.12116	3.12753	1.88668	1.81702	1.84425	1.87159	1.99792	1.8581	0.666008	0.96552	0.671261
Sandosaponin A	HMDB0031884	C48H76O19	Prenol lipids	921.481	135272-91-2	Terpene glycosides	2.91471	2.88343	2.87603	1.68539	1.35812	1.69761	0.25083	0.249989	0.248696	1.94147	1.97523	1.98483
Tsugarioside B	HMDB0035509	C37H60O7	Prenol lipids	671.45	267649-97-8	Triterpenoids	1.19732	1.28872	1.31467	2.90065	2.88023	2.89488	1.53336	0.875223	1.53944	0.719898	0.527618	0.0517328
Oleanolic acid 3-[rhamnosyl-(1->4)-glucosyl-(1->6)-glucoside]	HMDB0040860	C48H78O17	Prenol lipids	949.514	160845-07-8	Terpene glycosides	3.63082	3.58317	3.59715	3.50131	3.45918	3.49737	2.41189	2.39497	2.34514	3.93376	3.93378	3.9487
Hovenidulcioside B2	HMDB0041549	C38H60O12	Prenol lipids	673.394	174902-17-1	Terpene glycosides	2.04266	2.14084	1.97215	2.44047	2.44694	2.49825	1.93883	1.89983	1.92621	1.50956	0.948648	1.38736
Ps(18:0/18:3(9z,12z,15z))	HMDB0012381	C42H76NO10P	Glycerophospholipids	824.477	-	Glycerophosphoserines	3.11301	3.09574	3.06644	0.838079	0.839117	0.854176	1.01497	0.827975	1.07684	2.21357	2.23467	2.14308
28-Hydroxy-14-taraxeren-3-one	HMDB0037033	C30H48O2	Prenol lipids	463.356	88717-97-9	Sesterterpenoids	3.02855	2.93783	2.94665	1.88018	2.03031	1.97818	0.987554	1.27493	1.11277	1.71427	1.60786	1.80677
PS(5-iso PGF2VI/18:2(9Z,12Z))	HMDB0281675	C42H72NO13P	Not Available	893.485	-	Not Available	2.30046	2.2759	2.25348	3.06787	3.04738	3.05686	2.39735	2.44031	2.29686	2.01217	2.13975	1.98767
Pg(txb2/22:4(7z,10z,13z,16z))	HMDB0270153	C48H81O14P	Not Available	917.522	-	Not Available	2.91051	2.83171	2.8828	0.44731	0.546071	0.747194	0.0262845	0.0261721	0.0259995	0.0235569	0.0237758	0.0239126
Compactin diol lactone	-	C18H26O4	-	307.19	58889-19-3	-	1.27455	0.763251	0.651885	2.50536	2.4789	2.51693	2.4968	2.48857	2.48508	1.1671	0.905858	0.655393
3-trans-p-Coumaroylrotundic acid	HMDB0040667	C39H54O7	Prenol lipids	617.383	144624-03-3	Triterpenoids	3.22061	3.17662	3.17565	3.19301	3.22778	3.20577	2.8198	2.81487	2.80058	3.48815	3.50335	3.4887
Estriol	HMDB0000153;PW_C000100	C18H24O3	Steroids and steroid derivatives	289.179	50-27-1	Estrane steroids	2.05319	2.1129	2.21379	2.6623	2.71453	2.69481	2.69171	2.73224	2.69849	1.7152	1.79104	1.66887
Bonianic acid B	-	C32H50O5	-	515.372	-	-	3.99657	3.9442	3.93697	3.10439	3.07791	3.05293	3.14793	3.11386	3.10805	3.09018	3.10735	3.09192
Trigoneoside VIII	HMDB0039950	C44H72O18	Steroids and steroid derivatives	853.455	425644-95-7	Steroidal glycosides	3.60495	3.57011	3.57102	2.64589	2.69681	2.67214	2.68332	2.71549	2.69919	2.88748	2.87528	2.82448
Pi(pgd2/22:3(10z,13z,16z))	HMDB0277822	C52H87O16P	Not Available	1037.53	-	Not Available	2.5892	2.54419	2.58401	2.37516	2.5155	2.51657	1.04746	1.24865	0.764103	0.727938	0.731295	0.733381
Officinalisnin I	HMDB0301861	C45H76O19	Steroids and steroid derivatives	943.482	57944-18-0	Steroidal glycosides	3.403	3.32437	3.39273	2.38903	2.48172	2.46714	2.14054	1.96801	2.12996	2.39523	2.43237	2.48007
28-Glucosylsiaresinolate 3-arabinoside	HMDB0037909	C41H66O13	Prenol lipids	808.48	356785-71-2	Triterpenoids	2.05495	1.9166	1.97455	3.01485	2.98271	3.04104	3.04655	3.06562	3.05892	2.08982	2.22983	2.17535
3b,18b-3-Methoxy-11-oxo-12-oleanen-30-oic acid	HMDB0034516	C31H48O4	Prenol lipids	467.35	1477-44-7	Triterpenoids	1.54279	1.14735	0.925223	2.16548	1.80199	2.00305	2.41738	2.27489	2.34971	0.923304	0.92694	0.929199
Momordicoside K	HMDB0036430	C37H60O9	Prenol lipids	653.402	81348-84-7	Terpene glycosides	2.05093	1.79765	1.89655	2.18096	2.06635	2.26878	1.46824	1.38844	1.39758	2.71606	2.74511	2.72211
Methyl (3b,11x)-3-Hydroxy-8-oxo-6-eremophilen-12-oate	HMDB0041229	C16H24O4	Prenol lipids	245.154	64964-00-7	Sesquiterpenoids	2.66265	2.63471	2.67195	1.35346	1.35462	1.37141	1.37977	1.74566	1.73576	2.82305	2.78279	2.63968
Ile-His-Pro-Lys-Asn	-	C27H45N9O7	-	608.357	-	-	1.24762	0.419764	0.413676	2.17935	2.17611	2.23906	1.98387	1.95959	2.0066	1.59033	1.75439	1.68926
Ps(16:0/22:6(5z,7z,10z,13z,16z,19z)-oh(4))	HMDB0281186	C44H74NO11P	Not Available	806.498	-	Not Available	2.41969	2.50193	2.23502	1.81379	1.74503	2.03164	1.21426	1.26659	1.1315	0.945811	0.949472	0.951746
Soyasapogenol A	HMDB0034505	C30H50O4	Prenol lipids	497.36	508-01-0	Triterpenoids	3.40171	3.51295	3.40927	3.09346	3.1916	3.05585	3.06654	3.15292	3.03272	2.89843	2.93017	2.86168
Sarsaparilloside	HMDB0030118	C57H96O28	Organooxygen compounds	1193.58	24333-07-1	Alcohols and polyols	2.71229	2.35267	2.52637	2.09638	2.06272	2.09746	1.79287	1.51112	2.11204	1.57229	1.64833	1.53034
PI(PGF1alpha/20:2(11Z,14Z))	HMDB0277268	C49H87O16P	Not Available	1001.54	-	Not Available	2.83542	2.83179	2.82467	1.88166	1.87476	1.89251	0.954623	0.952919	0.95029	0.911382	1.55484	1.21787
Pip(pgd1/18:3(6z,9z,12z))	HMDB0279340	C47H80O19P2	Not Available	1011.49	-	Not Available	2.98483	2.94381	2.97603	2.38729	2.35316	2.50535	2.52655	2.4552	2.52824	3.4863	3.54174	3.51759
Medinoside E	HMDB0040826	C54H88O23	Carboxylic acids and derivatives	1143.54	170034-93-2	Amino acids, peptides, and analogues	2.37773	2.25339	2.3464	0.975777	0.976863	0.992603	0.966911	1.37776	1.39123	2.89154	3.023	2.98405
Leukotriene B4	HMDB0001085	C20H32O4	Fatty Acyls	369.263	71160-24-2	Eicosanoids	1.80449	1.59588	1.75261	2.81169	2.87302	2.79656	2.82419	2.81529	2.88977	1.64791	1.65443	1.55549
Pectenotoxin 3	HMDB0033492	C47H68O15	Macrolides and analogues	837.441	97560-25-3	Pectenotoxins and derivatives	3.78769	3.7412	3.7652	3.79029	3.77711	3.81512	3.79738	3.78974	3.78455	4.28572	4.30124	4.30117
PS(22:2(13Z,16Z)/5-iso PGF2VI)	HMDB0283128	C46H80NO13P	Not Available	924.492	-	Not Available	1.92702	1.92662	1.92446	2.20029	2.20688	2.15586	1.27482	1.34375	0.647048	2.11656	2.14165	2.10609
Eremopetasidione	HMDB0040778	C14H20O3	Prenol lipids	201.127	163135-94-2	Sesquiterpenoids	2.32297	2.2646	2.41651	2.79574	3.03819	2.99988	2.77221	2.90467	2.89526	1.81805	1.48658	1.78179
(22E,24R)-Stigmasta-4,22-diene-3,6-dione	HMDB0038656	C29H44O2	Steroids and steroid derivatives	425.34	50868-51-4	Stigmastanes and derivatives	2.69501	2.68818	2.69334	3.28558	3.26183	3.27413	3.20175	3.16261	3.17207	2.33141	2.39573	2.33124
3beta-Acetoxy-19alpha-hydroxy-12-ursene	HMDB0036404	C32H52O3	Prenol lipids	489.372	273223-68-0	Triterpenoids	3.43731	3.42851	3.43788	4.45321	4.42464	4.44571	4.34788	4.32285	4.33131	3.22635	3.23716	3.21447
Soyasaponin II	HMDB0034650	C47H76O17	Prenol lipids	935.498	55319-36-3	Terpene glycosides	3.10404	3.05694	3.08957	3.26839	3.29923	3.29751	3.21225	3.22365	3.17893	2.16543	2.19531	2.14436
Lucyoside M	HMDB0034546	C44H68O15	Prenol lipids	891.472	100156-32-9	Terpene glycosides	1.93215	1.97225	1.87926	2.98859	3.0294	2.99848	2.45464	2.41358	2.36604	1.88839	2.00478	1.90534
Delta-Maslinic acid	HMDB0035260	C30H48O4	Prenol lipids	477.336	-	Triterpenoids	2.50003	2.54058	2.56688	2.50364	2.43711	2.5498	1.42611	1.65097	1.48462	2.87747	2.91329	2.87418
24-Acetyl-25-cinnamoylvulgaroside	HMDB0041368	C36H48O8	Prenol lipids	641.367	172616-89-6	Sesterterpenoids	2.2057	2.08619	2.10264	1.55058	0.905173	1.46817	2.35853	2.3614	2.30483	2.70196	2.6975	2.73627
TR-Saponin B	HMDB0035342	C52H80O20	Steroids and steroid derivatives	1088.54	288153-02-6	Steroidal glycosides	2.63244	2.5567	2.56274	1.17675	1.29846	1.02248	2.11543	2.1152	2.10378	2.86071	2.87143	2.88174
Lyciumoside VII	HMDB0033501	C44H74O21	Prenol lipids	939.473	212773-44-9	Terpene glycosides	3.54779	3.5704	3.55122	3.87333	3.87515	3.89334	4.1069	4.11262	4.10443	4.18868	4.15597	4.1698
Tragopogonsaponin F	HMDB0037919	C56H80O21	Prenol lipids	1071.51	134361-68-5	Terpene glycosides	2.34638	2.43473	2.50156	3.15737	3.17307	3.15593	2.96791	2.9906	2.98914	3.09682	3.01641	3.08319
Araloside A	HMDB0034535	C47H74O18	Prenol lipids	949.477	7518-22-1	Terpene glycosides	2.02732	1.94441	1.97126	1.52884	1.57265	1.54655	0.800506	1.37073	0.796405	3.19593	3.17754	3.16851
Pip(pgj2/20:0)	HMDB0279485	C49H86O18P2	Not Available	1088.54	-	Not Available	2.40324	2.35151	2.29312	2.26998	2.27241	2.30762	2.30102	2.28547	2.40054	3.08683	3.17108	3.13776
Apo-[3-methylcrotonoyl-CoA:carbon-dioxide ligase (ADP-forming)]	HMDB0059607	C7H15N3O2	Carboximidic acids and derivatives	173.116	-	Carboximidic acids	0.97504	0.944157	1.53526	2.23276	2.11775	2.17628	2.43834	2.34035	2.2778	0.988524	1.33333	1.3906
Pa(20:3(6,8,11)-oh(5)/2:0)	HMDB0266582	C25H43O9P	Not Available	519.27	-	Not Available	1.17376	1.28049	1.39934	2.2859	2.14017	2.14221	1.98878	2.15193	2.13154	1.13031	1.13414	1.13651
Oleanolic acid	HMDB0002364;LMPR0106150004	C30H48O3	Prenol lipids	457.366	508-02-1	Triterpenoids	2.49539	2.56104	2.61851	2.2974	2.14054	2.30713	2.47535	2.3678	2.14115	1.90099	2.00711	1.9437
Demethylphylloquinol	HMDB0304329	C30H46O2	Prenol lipids	439.356	-	Diterpenoids	3.69531	3.66368	3.67889	3.84351	3.78001	3.84368	3.6505	3.59519	3.54849	3.17987	3.247	3.23024
Lansioside C	HMDB0035103	C35H56O7	Organooxygen compounds	571.398	87453-35-8	Carbohydrates and carbohydrate conjugates	2.9183	2.88169	2.91295	3.70058	3.69692	3.72364	3.87446	3.84411	3.85467	3.41146	3.42273	3.43388
28-Glucosyloleanolic acid 3-[arabinosyl-(1->2)-6-methylglucuronide]	HMDB0039420	C48H76O18	Prenol lipids	982.535	117804-22-5	Terpene glycosides	3.46431	3.37672	3.36251	2.40656	2.50912	2.55087	2.32678	2.26428	2.18997	2.43418	2.45874	2.44461
Panaxjapyne C	-	C17H26O3	-	279.194	-	-	0.0762061	0.0103623	0.105953	1.19642	0.0115587	0.310105	1.15693	1.21011	1.35945	0.0100821	0.0101772	0.0102367
Carindone	HMDB0038189	C31H44O6	Prenol lipids	545.345	38045-62-4	Sesquiterpenoids	0.0542032	0.0502734	0.0492055	1.05785	1.03978	0.767024	2.05839	2.0491	2.17194	0.0489728	0.0494146	0.0496908
CDP-DG(i-20:0/LTE4)	HMDB0294124	C55H94N4O18P2S	Not Available	1157.57	-	Not Available	2.83121	2.82039	2.73107	2.41931	2.36698	2.47865	2.05664	2.1566	1.96307	1.69913	1.63794	1.44184
20-Hydroxyeicosatetraenoic acid	HMDB0005998	C20H32O3	Fatty Acyls	338.269	79551-86-3	Fatty acids and conjugates	1.65908	1.66278	1.84467	2.67265	2.6953	2.77598	2.5458	2.60947	2.6679	1.67057	1.61745	1.68903
(+)-Lepadin D	-	C18H35NO2	-	298.274	-	-	2.09099	1.87633	1.7039	1.76645	1.59702	1.67783	0.936398	1.32786	0.932088	1.84996	2.06663	2.15055
AzIV	HMDB0034545	C54H84O22	Prenol lipids	1089.53	244776-47-4	Terpene glycosides	3.07439	2.95034	3.00695	3.58749	3.55715	3.57377	2.41298	2.38877	2.37664	2.98643	2.9777	3.0365
CDP-DG(20:3(8Z,11Z,14Z)-O(5,6)/i-17:0)	HMDB0293781	C49H83N3O16P2	Not Available	1032.53	-	Not Available	3.08249	3.02	3.04902	2.85992	2.83776	2.77796	2.19427	2.23937	2.16427	2.85287	2.93549	2.89477
Pacificin H	-	C22H36O5	-	381.263	-	-	2.00702	1.95632	1.64185	2.15814	2.11382	2.20782	2.46009	2.49388	2.50375	1.25592	1.1777	1.14412
Tsugaric acid A	HMDB0032022	C32H50O4	Prenol lipids	553.386	-	Triterpenoids	3.09003	2.89471	2.9084	3.72916	3.72136	3.75062	3.87692	3.89542	3.82755	3.59488	3.54808	3.52447
Glypallidifloric acid	HMDB0038758	C30H46O3	Prenol lipids	455.351	17991-81-0	Triterpenoids	3.56964	3.48185	3.47301	3.49675	3.49229	3.51592	3.44208	3.49666	3.44152	2.93629	2.82389	2.73466
Tragopogonsaponin K	HMDB0037925	C50H72O15	Prenol lipids	967.504	-	Triterpenoids	2.88953	2.85859	2.73454	2.48349	2.57596	2.55677	3.2336	3.21939	3.18628	3.42649	3.42235	3.46783
Ps(pgd2/20:5(5z,8z,11z,14z,17z))	HMDB0282800	C46H72NO13P	Not Available	941.487	-	Not Available	3.64007	3.60044	3.55874	3.23556	3.18302	3.15768	3.10852	3.11595	3.08915	2.97965	3.02197	3.01959
Cdp-dg(16:0/18:2(9z,12z))	HMDB0006972	C46H81N3O15P2	Glycerophospholipids	977.51	-	CDP-glycerols	3.02906	3.05269	2.93325	2.81874	2.86352	2.78714	2.27796	2.41788	2.40902	1.70722	1.60957	1.89945
Asiaticoside	HMDB0036656	C48H78O19	Prenol lipids	981.509	16830-15-2	Terpene glycosides	2.93232	2.8671	2.80805	2.6781	2.66329	2.65726	3.01502	2.99716	3.00334	3.29647	3.24529	3.33006
LysoPE(0:0/18:1(9Z))	HMDB0011476	C23H46NO7P	Glycerophospholipids	480.309	-	Glycerophosphoethanolamines	3.08152	2.98345	3.07795	2.73451	2.6763	2.68813	2.1231	2.11311	2.05106	2.60337	2.61925	2.82389
Pg(22:6(5z,8e,10z,13z,15e,19z)-2oh(7s, 17s)/22:4(7z,10z,13z,16z))	HMDB0270183	C50H79O12P	Not Available	941.488	-	Not Available	2.88626	2.86544	2.76062	3.09419	3.07678	3.01796	3.05028	3.00306	3.02138	2.33947	2.43971	2.29992
CDP-DG(i-18:0/TXB2)	HMDB0293920	C50H87N3O19P2	Not Available	1128.57	-	Not Available	1.67789	1.64396	1.63432	2.30573	2.14207	2.18328	2.85093	2.84141	2.83175	2.12478	2.30646	2.0996
Toxicol B	-	C36H54O3	-	535.411	-	-	1.68237	1.64843	1.63878	2.75317	2.69885	2.71157	2.34501	2.26394	2.04596	1.63665	1.64069	1.64319
Thapsigargin	HMDB0258957	C34H50O12	Carboxylic acids and derivatives	673.322	67526-95-8	Pentacarboxylic acids and derivatives	2.51876	2.43431	2.38628	2.13744	1.98627	1.99746	1.62064	1.78997	2.03698	1.28107	1.36353	1.1654
Pa(18:2(9z,12z)/18:3(6z,9z,12z))	HMDB0114955	C39H67O8P	Glycerophospholipids	699.439	-	Glycerophosphates	2.24604	2.2598	1.89173	2.27991	2.46749	2.46392	2.21939	2.41457	2.28752	1.40851	1.26623	1.26866
Betaenone B	-	C21H36O5	-	369.265	-	-	2.44157	2.15468	1.30051	3.37792	3.3325	3.40321	3.20578	3.0213	2.93595	2.17026	2.81594	2.87887
Ciprostene	HMDB0250270	C22H36O4	Fatty Acyls	365.268	-	Eicosanoids	2.41352	2.25162	2.14057	2.28553	2.23651	2.49326	2.76898	2.73785	2.6892	1.89533	1.96994	1.88587
Ps(20:5(5z,8z,11z,14z,17z)/lte4)	HMDB0282807	C49H77N2O13PS	Not Available	965.487	-	Not Available	2.43265	2.20462	2.1964	2.537	2.5979	2.61714	3.21745	3.18725	3.17343	2.50662	2.50305	2.44148
(+)-alpha-pinene	HMDB0006525;LMPR0102120012	C10H16	Prenol lipids	137.132	7785-70-8	Monoterpenoids	2.25287	1.62529	2.02512	2.88366	2.0258	2.87973	2.79329	3.33677	3.23261	1.11632	1.12014	1.1225
Homodolichosterone	HMDB0034079	C29H48O5	Steroids and steroid derivatives	477.357	85797-14-4	Stigmastanes and derivatives	2.50753	2.4498	2.47829	3.21286	3.25761	3.32426	2.72261	2.51463	2.84394	1.96454	2.41088	2.38143
7a,12a-Dihydroxy-3-oxo-4-cholenoic acid	HMDB0000447	C24H36O5	Steroids and steroid derivatives	369.242	13587-11-6	Bile acids, alcohols and derivatives	2.49699	2.56229	2.79538	1.58956	1.59074	1.60786	1.57989	1.57802	1.57514	2.60128	2.99682	3.05233
Asparagoside A	HMDB0030046	C33H54O8	Fatty Acyls	543.369	14835-43-9	Fatty acids and conjugates	2.51251	2.50523	2.53176	2.48082	2.32967	2.50214	1.7951	1.7866	1.78369	1.74037	2.3865	2.37995
3-Ethyl-4-(9-hydroxy-4,6,8,10-tetramethyl-7-oxododec-4-en-2-yl)oxetan-2-one	HMDB0251673	C21H36O4	Prenol lipids	353.268	-	Terpene lactones	2.88901	2.79207	2.81041	3.52372	3.4047	3.42759	3.3189	3.21722	3.13503	2.44316	2.53909	2.5279
DG(PGF2alpha/0:0/10:0)	HMDB0294468	C33H58O8	Not Available	587.396	-	Not Available	2.02681	2.15533	1.97986	3.10864	3.04036	3.01115	2.60583	2.33015	2.43958	0.815273	1.96499	1.82031
Ent-17-Acetoxy-16b-kauran-19-al	HMDB0036722	C22H34O3	Prenol lipids	364.284	41756-46-1	Diterpenoids	1.45659	1.24409	1.36605	1.42515	1.28954	1.30622	2.01883	1.88873	1.84279	1.23274	1.23663	1.23904
Dg(8:0/0:0/20:4(5z,8z,11z,14z)-oh(20))	HMDB0297073	C31H52O6	Not Available	575.388	-	Not Available	1.58706	1.34269	1.33327	2.43483	2.27942	2.1973	2.75459	2.67654	2.80784	1.3312	1.33513	1.33757
Chichipegenin	HMDB0034528	C30H50O4	Prenol lipids	475.381	53227-91-1	Triterpenoids	2.52289	2.46003	2.38242	3.08807	3.06031	3.11015	2.29503	1.99605	2.02484	2.04041	2.13647	2.01331
Membrenone A	-	C22H36O5	-	381.263	-	-	1.26676	0.641401	0.633806	1.59182	1.62011	1.86492	1.71147	1.74301	1.91197	0.632136	0.635303	0.637272
Phe-Met-Arg-Phe	HMDB0252425	C29H42N8O4S	Carboxylic acids and derivatives	637.264	-	Amino acids, peptides, and analogues	4.02879	4.04757	3.97499	4.08032	4.06346	4.17468	3.97411	3.90741	3.90449	3.44526	3.35039	3.44711
(-)-alpha-Chamipinene	-	C15H24	-	205.195	-	-	0.798009	0.769031	1.01865	1.21033	0.80927	0.82415	1.65043	1.75441	2.42461	0.759059	0.762469	0.764588
Scortechinone S	-	C35H44O11	-	641.293	-	-	3.56517	3.49775	3.49543	3.49494	3.47684	3.51975	3.56931	3.56768	3.64337	2.98034	2.87451	2.78863
Lycoctonine	-	C25H41NO7	-	468.297	26000-17-9	-	2.88321	3.249	2.79332	2.75804	2.23346	1.58495	1.55702	1.55515	1.55228	1.6467	2.40963	2.87972
Methyl tumonoate A	-	C20H35NO4	-	371.29	-	-	2.14673	1.77963	2.31594	2.40362	2.26855	2.17619	1.54295	1.54109	1.53821	1.49547	1.49947	1.50195
Pe(22:1/0:0)	-	C27H54NO7P	-	536.37	-	-	3.16537	2.87025	3.06182	2.81947	2.93082	2.96235	3.09645	3.11892	3.10612	2.77648	2.47677	2.40813
Androsta-1,4-diene-3,17-dione	HMDB0003422	C19H24O2	Steroids and steroid derivatives	285.184	897-06-3	Androstane steroids	2.57391	1.94944	1.94957	3.1762	3.15465	3.34199	2.94696	2.78069	2.71968	1.93753	2.03355	1.95138
Cer(d18:0/14:0)	HMDB0011759	C32H65NO3	Sphingolipids	534.487	-	Ceramides	4.12631	4.03502	2.56361	4.66883	4.49282	4.47015	4.271	4.27205	4.28482	4.31954	4.31624	4.29196
Karajinone A	-	C35H42O12	-	655.274	-	-	4.06304	3.92597	3.94987	3.75279	3.73881	3.77851	3.83325	3.85018	3.99239	3.3577	3.28444	3.36196
8,9-dhet	HMDB0002311	C20H34O4	Fatty Acyls	321.244	-	Eicosanoids	1.87897	1.3775	1.48237	2.21676	2.11965	1.6706	2.32986	2.45553	2.81306	1.36597	1.36991	1.37237
Pc(17:0/20:5(7z,9z,11e,13e,17z)-3oh(5,6,15))	HMDB0286173	C45H80NO11P	Not Available	824.551	-	Not Available	3.24445	3.05319	2.85425	1.3811	1.80195	2.42278	2.4317	2.53179	2.47346	2.97205	3.08623	3.20509
Pa(lte4/2:0)	HMDB0266520	C28H46NO11PS	Not Available	636.255	-	Not Available	2.54922	2.52552	1.91953	2.19775	1.49093	2.57411	2.89777	2.90565	2.99002	1.43171	1.43569	1.43815
2-beta-benzoyloxy Ejpa-2	-	C35H40O11	-	637.265	-	-	4.889	4.78864	4.63084	4.74397	4.69316	4.82486	5.01695	5.09429	5.10613	4.36306	4.10082	4.02909
Neomycin	HMDB0015129	C23H46N6O13	Organooxygen compounds	619.291	1404-04-2;119-04-0	Carbohydrates and carbohydrate conjugates	2.33438	2.14178	2.1675	2.17048	2.23071	2.25499	2.35234	2.27463	2.30267	1.84644	1.70229	1.42111
Pe(22:1(13z)/txb2)	HMDB0283856	C47H86NO12P	Not Available	852.574	-	Not Available	2.56869	2.51231	2.20702	3.61026	3.54932	3.58989	3.04906	2.95199	2.76564	2.43571	2.14922	1.96006
Dgdg(10:0/2:0)	-	C27H48O15	-	635.284	-	-	3.29291	3.19748	3.13451	3.47114	3.45137	3.5087	3.3536	3.33509	3.32223	2.82871	2.65467	2.56126
1-palmitoyl-sn--glycero-3-phospho-D-myo-inositol	HMDB0061695	C25H49O12P	Glycerophospholipids	573.301	1425501-12-7	Glycerophosphoinositols	0.894768	1.7002	1.82584	2.29461	2.13474	1.96206	1.9001	1.97092	1.71735	0.921365	1.15907	0.759696
Pa(2:0/pgd1)	HMDB0266577	C25H43O11P	Not Available	605.275	-	Not Available	4.56756	4.52516	4.45378	4.36225	4.30578	4.11751	4.30075	4.23552	4.28019	3.98539	3.95613	3.90692
28-Norbrassinolide	HMDB0302397	C27H46O6	Steroids and steroid derivatives	449.326	-	Steroid lactones	2.88008	2.73382	2.74997	2.356	2.2377	2.16308	2.84599	3.00913	3.00067	2.60488	2.75273	2.66111
Capsanthin 3,6-epoxide	HMDB0033260	C40H56O4	Prenol lipids	600.414	-	Tetraterpenoids	3.55099	3.43485	3.32941	2.73572	1.88176	1.15269	2.93643	3.42173	3.42692	2.95802	2.92499	2.90538
9(Z),11(E),13(E)-Octadecatrienoic Acid methyl ester	-	C19H32O2	-	293.248	-	-	3.12106	3.09944	2.94485	2.32907	2.30777	2.16243	2.22643	2.09205	2.13298	2.02281	2.15771	2.04109
Gpa(16:0/16:0)	-	C35H69O8P	-	671.464	-	-	2.76484	2.92624	2.81672	2.53196	2.22994	2.35137	2.21775	1.83631	2.17052	2.10697	1.52577	1.70208
Brassica napus non-fluorescent chlorophyll catabolite 3	HMDB0040917	C34H38N4O8	Tetrapyrroles and derivatives	653.258	173740-48-2	Not Available	3.23259	2.98862	2.67794	2.64342	2.80329	3.2103	3.26388	3.35859	3.381	2.53115	2.35764	2.19465
Gly-Ser-Pro-Met-Phe	HMDB0033242	C29H45N7O7S	Carboxylic acids and derivatives	636.317	-	Amino acids, peptides, and analogues	2.72113	2.76773	2.40129	2.53903	2.54474	2.45435	2.71692	2.72099	2.79724	2.03565	1.40999	1.79452
Cyclo(Val-Ile-Leu-Pro-Leu)	-	C28H49N5O5	-	536.377	-	-	1.65692	1.33837	2.03999	2.361	2.56738	2.50307	2.6318	2.50661	2.41091	1.32689	1.33082	1.33326
Pe(p-18:0/17:2)	LMGP02030044	C40H76NO7P	-	714.542	-	-	4.21259	3.92893	4.20501	4.88137	4.98023	4.89639	4.63365	4.55902	4.58664	4.59226	4.55394	4.61308
Physagulin G	HMDB0039694	C36H50O15	Steroids and steroid derivatives	687.3	148076-22-6	Steroid lactones	3.46535	3.2405	3.33018	3.25217	3.15556	3.24727	3.47242	3.42312	3.56181	2.74203	2.53597	2.43754
2-methoxyestradiol	HMDB0000405	C19H26O3	Steroids and steroid derivatives	303.196	362-07-2	Estrane steroids	1.8943	1.86007	2.5647	3.15645	3.44047	3.26851	3.06828	3.11383	3.05382	2.51074	2.0292	2.71791
Melophlin P	-	C22H39NO3	-	366.3	-	-	2.09784	2.12768	1.66212	1.57655	2.45788	1.59483	2.47543	2.63868	2.78537	1.51933	1.52334	1.52582
Coproporphyrin III	HMDB0000570	C36H38N4O8	Tetrapyrroles and derivatives	637.264	14643-66-4	Porphyrins	2.88247	2.68265	2.91076	3.08012	3.05544	3.25001	2.61791	2.74826	2.61856	2.02957	1.74633	1.74885
Mg(0:0/18:1(11z)/0:0)	HMDB0011536	C21H40O4	Glycerolipids	357.299	-	Monoradylglycerols	2.15609	1.32018	1.81629	2.11054	2.08331	1.76359	2.52163	2.59545	2.35743	1.30872	1.31264	1.31508
Dg(10:0/0:0/txb2)	HMDB0294483	C33H58O9	Not Available	603.391	-	Not Available	1.08656	1.47401	2.11185	2.72718	2.83639	2.89565	2.6974	2.68915	2.74306	1.79282	1.25931	0.417406
Oscr#27	LMFA13040073	C22H40O6	-	401.29	-	-	3.03288	2.88334	2.90288	3.38811	3.46101	3.48461	3.90211	3.8891	3.86253	3.23827	2.98366	2.7561
17-Octadecen-9-ynoic acid	LMFA01030562	C18H30O2	-	279.232	-	-	2.20298	1.61383	1.94083	3.28761	3.39623	3.34514	3.25894	3.26726	3.32233	2.39613	2.16332	2.14506
Octanoylglucuronide	HMDB0010347	C14H24O8	Organooxygen compounds	641.295	99910-55-1	Carbohydrates and carbohydrate conjugates	3.47802	3.46399	3.45077	3.25479	3.19082	3.2456	3.31603	3.28817	3.3893	2.8611	2.74006	2.67695
Pa(18:4(6z,9z,12z,15z)/18:1(9z))	HMDB0115034	C39H67O8P	Glycerophospholipids	659.446	-	Glycerophosphates	2.51799	2.44685	2.52329	2.43539	2.37462	2.29856	1.57372	1.68042	1.56898	2.37251	2.55441	2.43413
4,4'-Methylenebis(2,6-di-tert-butylphenol)	-	C29H44O2	-	425.338	118-82-1	-	1.65878	1.9354	1.76218	2.69485	2.66901	2.75015	2.31953	2.45893	2.14663	1.42588	1.42985	1.43232
Cucurbitacin B 2-sulfate	HMDB0250580	C32H46O11S	Steroids and steroid derivatives	639.279	-	Cucurbitacins	3.81509	3.80926	3.79934	3.68606	3.66393	3.70719	3.71347	3.73823	3.76704	3.19639	3.21429	3.14244
2-Linoleoyl Glycerol	HMDB0245187	C21H38O4	Fatty Acyls	355.285	-	Lineolic acids and derivatives	2.53834	2.67585	2.67831	2.91812	2.9564	2.83504	3.02882	2.78463	2.83365	1.96043	2.41668	1.8428
DG(8:0/0:0/PGF1alpha)	HMDB0297257	C31H56O8	Not Available	557.402	-	Not Available	1.32744	1.45713	1.28509	2.56874	2.61209	2.60808	2.45278	2.47608	2.33946	1.28302	1.28693	1.28936
CDP-DG(6 keto-PGF1alpha/20:2(11Z,14Z))	HMDB0291832	C52H87N3O19P2	Not Available	1137.56	-	Not Available	3.36917	3.40392	3.11329	2.80883	2.61786	2.47689	2.44618	2.44774	2.50091	1.86737	2.28211	1.87396
Cryptophycin 327	-	C35H43ClN2O8	-	687.301	-	-	3.42717	3.38045	3.35894	3.07022	2.90787	2.75852	2.93229	2.94191	3.00055	2.28503	2.47412	2.52051
Dg(lte4/0:0/8:0)	HMDB0297134	C34H57NO8S	Not Available	622.379	-	Not Available	2.08046	1.81437	1.35367	2.29587	2.25716	2.34688	2.92801	2.9441	2.92816	1.2112	1.30778	1.21748
Amaranthussaponin II	HMDB0041352	C48H74O20	Prenol lipids	971.478	139742-10-2	Terpene glycosides	2.87972	2.90151	2.909	1.45042	1.45159	1.46854	2.74795	2.84658	2.78857	1.93881	2.36581	2.33422
(+/-)12(13)-EpOME	-	C18H32O3	-	319.227	-	-	2.32705	2.19338	2.06862	3.15949	2.99897	2.98043	3.02604	3.1865	2.87605	1.56026	1.98946	2.03171
Eremopetasinorol	HMDB0029668	C13H20O2	Organooxygen compounds	209.155	182127-77-1	Alcohols and polyols	1.72814	1.69413	1.68446	3.1717	3.02267	3.37702	2.74368	3.16472	2.94893	1.68233	1.68637	1.68888
(3b,16a,21b,22a)-12-Oleanene-3,16,21,23,28-pentol-22-angeloyloxy-23-al	HMDB0032832	C35H54O7	Prenol lipids	587.393	200492-42-8	Triterpenoids	1.32513	1.29214	1.28278	2.81619	2.83435	2.85231	2.26016	2.4054	2.25689	1.69179	1.28463	1.61992
Pip(22:2(13z,16z)/lte4)	HMDB0280213	C54H93NO19P2S	Not Available	1118.54	-	Not Available	2.90782	2.86698	2.79825	1.02851	1.02961	1.04556	1.33358	1.01779	1.01512	2.83448	2.82754	2.82399
1-hexadecylpyridinium	-	C21H37N	-	304.3	-	-	1.71211	1.63444	1.07018	0.948374	1.12128	1.457	2.15601	2.21869	2.11749	1.88634	1.72357	1.712
Desglucocoroloside	HMDB0033709	C29H44O7	Steroids and steroid derivatives	543.268	57361-72-5	Steroid lactones	1.13823	0.828645	0.820255	2.45372	2.35105	2.43221	3.09009	2.85586	3.00028	1.62587	1.18128	1.46514
Ps(22:5(4z,7z,10z,13z,16z)/20:5(5z,8z,11z,14z,17z))	HMDB0112831	C48H74NO10P	Glycerophospholipids	820.495	-	Glycerophosphoserines	2.72796	2.56636	2.26525	3.28099	3.29185	3.2617	3.59597	3.59927	3.64223	3.09119	3.20192	3.15974
PIP(6 keto-PGF1alpha/22:5(4Z,7Z,10Z,13Z,16Z))	HMDB0280624	C51H84O20P2	Not Available	1111.55	-	Not Available	2.10057	1.85209	1.30059	3.48336	3.49945	3.43115	3.66563	3.69668	3.68672	2.98394	3.03129	2.9268
Dg(20:3(6,8,11)-oh(5)/0:0/2:0)	HMDB0297054	C25H42O6	Not Available	439.307	-	Not Available	0.859911	0.651638	0.64399	1.84664	1.88091	0.994212	0.680585	0.679068	0.676729	0.642308	0.645497	0.64748
Trans-EKODE-(E)-Ib	-	C18H30O4	-	311.221	-	-	2.10674	1.92502	1.79445	3.08561	3.11984	2.96903	3.05535	3.0353	3.0167	2.02633	2.00958	2.01869
E-64-c	HMDB0247379	C15H26N2O5	Carboxylic acids and derivatives	315.193	-	Amino acids, peptides, and analogues	1.75991	1.99134	1.73609	2.59287	2.38364	2.36984	2.26065	2.23625	2.23501	2.32626	2.18709	2.53844
CDP-DG(18:2(9Z,11Z)/i-16:0)	HMDB0116056	C46H81N3O15P2	Glycerophospholipids	1032.53	-	CDP-glycerols	2.28226	2.27497	2.29453	2.2059	2.12122	2.19524	1.55859	1.27551	0.99835	2.20362	2.14425	2.20895
Kukoamine D	HMDB0060527	C28H42N4O6	Phenols	513.305	-	Benzenediols	1.07289	1.81954	1.71094	2.92737	2.92547	2.90229	2.93183	2.91551	2.93979	2.71306	2.71252	2.63332
Pa(20:4(6e,8z,11z,13e)-2oh(5s,15s)/18:3(6z,9z,12z))	HMDB0264170	C41H67O10P	Not Available	750.443	-	Not Available	2.03232	1.70047	1.73693	2.31737	2.44168	2.45984	2.28139	2.21963	1.80827	2.62728	2.55681	2.43721
Dehydrocarpaine I	HMDB0030271	C28H48N2O4	Macrolides and analogues	477.37	72362-02-8	Not Available	2.61302	2.44524	2.46955	0.314031	0.932224	1.21754	0.651157	0.307975	0.306474	1.62181	1.41123	1.52178
Oleanderolide 3-acetate	HMDB0034647	C32H50O5	Prenol lipids	556.404	62498-83-3	Triterpenoids	2.76542	2.71942	2.67022	3.28381	3.28995	3.29679	3.24728	3.25618	3.23364	2.17211	2.28504	2.26913
(3S,4S,6R,7S)-1,10-Bisaboladiene-3,4-diol	HMDB0031383	C15H26O2	Prenol lipids	293.21	129673-87-6	Sesquiterpenoids	1.05026	1.01877	1.00986	2.40476	2.32691	2.38939	2.20245	2.26125	2.1252	2.06759	2.16883	2.15734
6-Acetylandalusol	-	C22H36O4	-	365.267	-	-	1.39923	1.49715	1.77183	2.14796	1.99948	2.0746	2.19991	2.10778	2.16519	1.25744	0.992781	0.995082
Beta-D-Glucosyloxydestruxin B	HMDB0040136	C36H61N5O13	Flavonoids	754.422	-	Flavonoid glycosides	1.9283	1.73983	1.98071	1.17618	0.976394	1.18042	0.966444	0.964734	1.23243	0.92305	0.926685	0.928943
Soyasaponin aa	HMDB0040505	C53H82O21	Flavonoids	1059.52	157263-01-9	Flavonoid glycosides	3.1886	3.11828	3.11237	2.04953	2.18418	2.24977	2.05974	2.20017	1.99851	2.95728	2.89266	2.91535
20-hydroxyecdysone	LMST01010209	C27H44O7	-	463.305	5289-74-7	-	1.77418	1.80515	1.87823	2.61668	2.52123	2.56024	2.82391	2.88057	2.85175	2.35974	2.38372	2.29958
Diacetone alcohol	HMDB0031511	C6H12O2	Organooxygen compounds	171.1	123-42-2	Carbonyl compounds	1.37276	1.12146	1.11235	2.12936	2.62731	2.56484	2.48897	2.62743	2.8817	1.14224	1.20638	1.11651
Alphitolic acid	HMDB0304643	C30H48O4	Glycerophospholipids	455.349	19533-92-7	Glycerophosphocholines	3.08663	3.10352	3.10731	3.31873	3.34344	3.3259	2.78326	2.72853	2.67565	2.54937	2.53182	2.51683
Cdp-dg(20:1(11z)/22:6(4z,7z,10z,13e,15e,19z)-oh(17))	HMDB0291781	C54H87N3O16P2	Not Available	1118.55	-	Not Available	0.940848	0.910276	0.901633	1.22041	0.952698	1.32985	2.10169	2.13076	2.12007	2.90435	2.91197	2.8733
Ps(lte4/20:5(5z,8z,11z,14z,17z))	HMDB0282808	C49H77N2O13PS	Not Available	965.488	-	Not Available	2.41004	2.30642	2.46238	3.05657	3.07997	3.07476	2.88292	2.79848	2.80036	2.84879	2.88384	2.88909
Beta-Elemonic acid	HMDB0034963	C30H46O3	Benzene and substituted derivatives	477.335	28282-25-9	Not Available	3.09985	3.06798	3.0725	2.92539	2.95182	2.91086	3.1332	3.09959	3.113	3.62435	3.69506	3.70517
3-Hydroxysintaxanthin	HMDB0035641	C31H42O2	Prenol lipids	447.327	-	Triterpenoids	2.28194	2.26401	2.22384	1.5682	1.75946	1.66276	2.21722	2.17259	2.18864	3.00297	3.03894	3.03248
Capsianoside III	HMDB0031891	C50H84O26	Prenol lipids	1101.53	121961-81-7	Terpene glycosides	2.92214	2.83666	2.9226	3.11976	3.06989	3.15509	3.14891	3.1112	3.08267	3.60012	3.55279	3.53379
Melilotoside A	HMDB0041464	C35H58O7	Prenol lipids	573.411	170663-67-9	Triterpenoids	2.20005	2.14505	2.06554	1.03238	1.03348	1.04945	1.02339	1.02165	1.01897	2.68545	2.75675	2.76883
Momordicinin	HMDB0034726	C30H46O2	Prenol lipids	403.335	128529-78-2	Triterpenoids	2.37199	2.37879	2.39428	2.50914	2.36788	2.28621	2.28506	2.23555	2.26241	0.825783	0.829296	1.14934
Pip(22:2(13z,16z)/pgd1)	HMDB0280273	C51H90O19P2	Not Available	1091.54	-	Not Available	0.834082	1.28151	1.41475	3.03586	3.09979	3.08185	0.835978	0.83434	0.831815	0.794516	0.797983	0.800137
Tragopogonsaponin D	HMDB0037915	C57H82O22	Prenol lipids	1101.53	134361-67-4	Terpene glycosides	2.50913	2.59086	2.54056	3.18171	3.15808	3.17947	3.41912	3.43735	3.41835	3.52426	3.47966	3.50858
(3b,16a,20R)-25-Acetoxy-3,16,20,22-tetrahydroxy-5-cucurbiten-11-one 3-glucoside	HMDB0035346	C38H62O12	Steroids and steroid derivatives	765.44	178062-95-8	Steroidal glycosides	2.11507	1.98886	1.93622	2.90743	2.90066	2.95203	2.95095	2.91356	2.86235	1.5493	1.68206	1.15182
Hoduloside III	HMDB0039072	C47H76O17	Fatty Acyls	917.488	146503-30-2	Fatty acid esters	1.93451	1.80034	1.85156	3.42085	3.43871	3.46409	3.31391	3.29288	3.313	1.84654	1.65382	1.74643
28-Glucosyl-19(29)-dehydroursolic acid 3-arabinoside	HMDB0038019	C41H64O12	Prenol lipids	713.424	356785-72-3	Terpene glycosides	3.69354	3.65604	3.65607	4.22542	4.21993	4.24784	4.14583	4.1252	4.12209	3.12598	3.10561	3.07241
Ser-Leu-Ile-Gly-Lys-Val	HMDB0250013	C28H53N7O8	Carboxylic acids and derivatives	679.411	-	Amino acids, peptides, and analogues	2.56519	2.55476	2.55384	2.54676	2.49679	2.56916	1.92486	2.06746	1.89898	2.14069	2.09651	2.11737
Jujubasaponin IV	HMDB0041030	C48H78O18	Prenol lipids	981.484	146445-93-4	Triterpenoids	2.85232	2.76363	2.74344	2.59114	2.51347	2.56499	2.3352	2.37764	2.42568	3.38826	3.33857	3.3599
Pectenotoxin 1	HMDB0033490	C47H70O15	Macrolides and analogues	897.464	97564-90-4	Pectenotoxins and derivatives	3.31159	3.28346	3.32682	3.24657	3.27914	3.31902	3.3889	3.37254	3.40428	3.89926	3.91925	3.91741
Torvoside G	HMDB0030337	C34H56O9	Glycerolipids	573.378	184777-22-8	Triradylcglycerols	2.99257	2.92427	2.93075	2.35983	2.3488	2.41775	2.38924	2.39771	2.41393	3.45661	3.46334	3.48137
Petatrichol B	-	C30H48O3	-	457.365	-	-	2.87273	2.80463	2.78414	0.995623	1.3855	1.17279	1.96962	1.96737	2.01838	1.00264	1.18651	1.21883
Goyaglycoside a	HMDB0038348	C37H60O9	Steroids and steroid derivatives	653.398	333332-41-5	Steroidal glycosides	1.98997	1.97125	1.82269	2.24957	2.20683	2.13429	2.2395	2.22165	2.1328	2.52859	2.52471	2.57634
Momordicoside B	HMDB0035169	C47H80O19	Steroids and steroid derivatives	1012.54	75799-04-1	Steroidal glycosides	3.67084	3.59388	3.55929	3.18976	3.209	3.24719	3.07349	3.06512	3.03276	2.98923	2.96228	2.98444
Alpha-Hederin	HMDB0248219	C41H66O12	Prenol lipids	773.444	27013-91-8	Triterpenoids	4.15841	4.09264	4.10827	3.88858	3.89595	3.91411	3.81568	3.80659	3.80464	3.5538	3.54798	3.54591
Pa(8:0/18:1(9z)-o(12,13))	HMDB0266645	C29H53O9P	Not Available	577.354	-	Not Available	2.55956	2.66615	2.57023	2.59666	2.75374	2.78221	2.36564	2.3297	2.35315	0.866806	1.27864	0.87259
Pgp(pgj2/20:2(11z,14z))	HMDB0273364	C46H78O15P2	Not Available	897.463	-	Not Available	3.01405	2.90452	2.91663	3.00759	3.05761	2.99942	3.20071	3.16884	3.18899	3.43563	3.45269	3.52051
Digoxin	HMDB0001917;LMST01120023	C41H64O14	Steroids and steroid derivatives	803.421	20830-75-5	Steroid lactones	1.70557	1.45954	1.26569	1.48513	1.40233	1.55269	2.04608	2.09245	1.8614	2.37291	2.32064	2.21778
Actein	HMDB0247977	C37H56O11	Steroids and steroid derivatives	641.365	-	Cycloartanols and derivatives	1.9861	1.99907	2.16403	2.59747	2.56883	2.51865	2.78077	2.79944	2.7744	2.94278	2.95778	2.9608
PIP(22:4(10Z,13Z,16Z,19Z)/PGF2alpha)	HMDB0280417	C51H86O19P2	Not Available	1029.51	-	Not Available	2.53757	2.50903	2.5089	1.45275	1.45392	1.47087	1.44318	1.44133	1.43848	2.39839	2.4537	2.5182
Beta-Citraurinene	HMDB0035686	C30H42O	Prenol lipids	419.33	58947-97-0	Triterpenoids	3.54825	3.56118	3.50837	3.93936	3.86284	3.92366	3.81118	3.77295	3.82417	3.12429	3.13776	3.12155
Nonactin	HMDB0255706	C40H64O12	Macrolides and analogues	741.42	6833-84-7	Not Available	2.97464	2.91233	2.8797	1.67845	0.936758	1.67495	1.81662	1.79554	1.67895	2.00591	1.84183	2.00388
Cynarasaponin J	HMDB0039560	C47H74O19	Prenol lipids	925.474	117804-15-6	Terpene glycosides	3.19193	3.12303	3.13522	2.74569	2.72908	2.75989	2.35396	2.15853	2.28671	2.48043	2.42995	2.44275
28-Glucosyloleanolic acid 3-[rhamnosyl-(1->2)-galactosyl-(1->3)-glucuronide]	HMDB0040859	C54H84O24	Prenol lipids	1117.54	-	Terpene glycosides	3.03959	2.99528	3.03949	1.2468	1.34573	1.4362	1.64785	1.56456	1.86807	1.39774	1.69754	1.60731
Soyasaponin A3	HMDB0038608	C48H78O19	Fatty Acyls	923.495	114077-04-2	Fatty alcohol esters	3.04792	3.03138	3.09177	2.61833	2.6486	2.64025	2.43758	2.29469	2.45225	2.48235	2.46186	2.44052
2,3,23-Triacetylsericic acid	HMDB0034503	C36H54O9	Prenol lipids	631.383	58096-15-4	Triterpenoids	4.15733	4.10495	4.07463	3.89377	3.86651	3.86588	3.9423	3.95145	3.90312	3.44789	3.45063	3.46636
18-Dehydroursolic acid 3-arabinoside	HMDB0037908	C35H54O7	Prenol lipids	587.393	356785-74-5	Triterpenoids	2.37868	2.39088	2.4097	1.74883	1.39989	1.90034	2.30467	2.28653	2.18375	0.835144	1.07251	1.22414
Saringosterol 3-glucoside	HMDB0029767	C35H58O7	Glycerolipids	573.414	-	Glycosylglycerols	0.607608	0.191631	0.01693	1.91422	1.83648	2.29729	2.7801	2.82495	2.89685	0.107138	1.25681	1.15531
Manglupenone	HMDB0030395	C30H44O2	Prenol lipids	437.341	152369-65-8	Triterpenoids	4.31197	4.25027	4.1907	4.07656	4.04417	4.04503	4.06487	4.07307	3.99586	3.5126	3.50515	3.52497
8'-apo-beta-Carotenol	LMPR01070298	C30H42O	-	419.33	-	-	4.10696	4.03354	3.97611	3.6913	3.64316	3.64604	3.68388	3.65609	3.59748	3.23781	3.25432	3.26429
Dg(16:0/pgj2/0:0)	HMDB0295463	C39H66O7	Not Available	701.494	-	Not Available	2.59185	2.52369	2.61385	1.17501	1.22522	1.13375	0.972212	0.754267	0.911561	1.63597	1.55633	1.53556
Ganoderiol C	HMDB0037781	C32H54O5	Prenol lipids	573.414	114567-44-1	Triterpenoids	2.80033	2.7387	2.80258	0.016887	0.0169334	0.190834	1.34831	0.0164412	0.663344	1.98063	1.82152	1.95145
Melilotussaponin O1	HMDB0031965	C53H86O22	Prenol lipids	1097.55	-	Terpene glycosides	1.86928	1.6424	1.91572	1.21189	1.45882	1.09618	0.569627	0.568227	0.566069	2.49819	2.52591	2.5259
Limonexic acid	HMDB0036075	C26H30O10	Prenol lipids	503.191	99026-99-0	Triterpenoids	2.62493	2.61348	2.60943	2.67651	2.66564	2.69571	2.07788	2.0771	2.00841	2.63429	2.63601	2.65849
(+)-Nuciferal	-	C15H20O	-	217.158	-	-	1.01868	1.27061	1.47221	2.08169	2.05633	2.11675	2.1256	2.15002	2.14104	0.548514	1.07867	0.683038
Ala-Ala-Leu-Arg-Ala	-	C21H40N8O6	-	501.32	-	-	1.35714	1.32404	1.31464	2.69912	2.67832	2.73603	3.00924	3.00124	2.98662	1.93627	1.82659	1.80955
Soyasapogenol B	HMDB0034648	C30H50O3	Prenol lipids	481.366	595-15-3	Triterpenoids	3.08172	3.01058	3.0116	2.6659	2.71437	2.75996	1.90953	1.86642	1.88383	1.86279	1.81213	1.87287
Momordicoside L	HMDB0035917	C36H58O9	Steroids and steroid derivatives	657.4	81348-83-6	Cucurbitacins	3.44537	3.39911	3.39112	2.86683	2.88085	2.925	2.73499	2.74116	2.73791	2.90334	2.87871	2.86478
3alpha-Corosolic acid	HMDB0041043	C30H48O4	Prenol lipids	495.345	164920-64-3	Triterpenoids	3.37585	3.29675	3.30033	2.32078	2.39116	2.39812	2.34452	2.42674	2.28617	2.78143	2.80356	2.83351
Ambolic acid	HMDB0035713	C31H50O3	Organooxygen compounds	525.393	13878-93-8	Carbohydrates and carbohydrate conjugates	2.48894	2.38489	2.43213	1.45016	1.5565	1.6056	1.33354	1.32133	1.25019	1.88605	1.84612	1.84135
(9Z,11E)-(13S)-13-Hydroperoxyoctadeca-9,11-dienoic acid	HMDB0003871	C18H32O4	Fatty Acyls	313.237	33964-75-9	Lineolic acids and derivatives	2.98022	2.94158	2.93796	3.52607	3.532	3.55568	3.73504	3.74831	3.72602	2.74022	2.75264	2.74942
Tsugaric acid A 21-glucosyl ester	HMDB0033425	C38H60O9	Prenol lipids	683.419	205119-13-7	Triterpenoids	2.91063	2.86631	2.88623	1.11185	1.24167	1.64184	1.09083	1.22	1.13812	1.82483	1.9	1.85864
Hovenoside D	HMDB0035746	C57H92O26	Prenol lipids	1157.57	68144-22-9	Triterpenoids	2.52253	2.50495	2.51082	2.35863	2.50223	2.57612	0.809954	0.808334	0.805836	1.45801	1.37616	1.33886
Camellenodiol	HMDB0035735	C29H46O3	Prenol lipids	425.34	81426-91-7	Triterpenoids	2.69431	2.66804	2.68932	1.62399	1.76583	1.65065	1.29263	1.31786	1.47306	1.89689	2.00061	2.00536
Alpha-Tocopherolquinone	HMDB0034408	C29H50O3	Prenol lipids	451.355	7559-04-08	Diterpenoids	0.875222	1.25327	1.0621	2.3126	2.25733	2.29542	2.17167	2.15555	2.18098	1.24941	1.26598	1.26332
Glabrolide	HMDB0034515	C30H44O4	Prenol lipids	501.357	10401-33-9	Triterpenoids	2.27028	2.27046	2.24325	0.588119	0.58902	0.602122	1.98952	2.00712	1.96506	2.19444	2.17923	2.15919
Cis-p-Menthane-1,7,8-triol	HMDB0034783	C10H20O3	Prenol lipids	211.132	154843-72-8	Monoterpenoids	0.642609	0.809135	0.510026	2.12465	2.09298	2.13941	2.11767	2.10662	2.1754	0.748458	0.751645	0.513147
Geranylfarnesyl diphosphate	HMDB0012231	C25H44O7P2	Prenol lipids	560.293	-	Polyprenols	0.520981	0.497038	0.490336	1.23783	1.23679	1.31876	1.65903	1.57031	1.65765	1.09851	1.18186	0.848131
Soyasaponin IV	HMDB0039518	C41H66O13	Prenol lipids	789.44	108906-97-4	Terpene glycosides	4.02842	3.99276	3.9827	3.19896	3.20914	3.21396	2.09157	2.1254	2.19846	3.31841	3.34545	3.34188
Cdp-dg(pgj2/22:3(10z,13z,16z))	HMDB0292356	C55H87N3O17P2	Not Available	1187.56	-	Not Available	2.49858	2.34938	2.40385	0.706882	0.707858	0.722031	0.698923	0.69739	0.695026	0.66021	0.663437	0.665444
Tragopogonsaponin B	HMDB0037911	C50H70O16	Prenol lipids	959.497	134361-65-2	Terpene glycosides	3.06606	3.12047	3.0707	2.34518	2.31498	2.2614	1.94633	1.9928	1.65648	0.696674	0.699974	0.934384
Kaempferol 3-(2',6'-di-(E)-p-coumarylglucoside)	HMDB0037436	C39H32O15	Flavonoids	741.181	-	Flavonoid glycosides	3.63199	3.9745	3.99189	4.00728	3.99899	4.06299	3.31113	3.34621	3.31712	3.77958	3.79224	3.77352
Notoginsenoside G	HMDB0030902	C48H80O19	Benzene and substituted derivatives	999.493	193976-63-5	Toluenes	3.54122	3.47799	3.47816	0.298063	0.199946	0.206508	1.17411	0.786216	1.28715	2.73533	2.74754	2.75795
Mucronine D	HMDB0029335	C37H51N5O6	Carboxylic acids and derivatives	679.419	38496-00-3	Amino acids, peptides, and analogues	4.21951	4.18951	4.15627	2.3917	2.34956	2.40452	2.79136	2.85461	2.84854	3.57218	3.56569	3.57768
Hydroxypelenolide	HMDB0036663	C15H24O3	Prenol lipids	307.189	17909-94-3	Terpene lactones	0.713419	0.615854	0.608396	2.38219	2.39561	2.43356	2.35199	2.35526	2.37436	1.51605	1.38224	1.3777
2,2,6,7-Tetramethylbicyclo[4.3.0]nona-1(9),4-diene-7,8-diol	HMDB0036686	C13H20O2	Organooxygen compounds	209.153	99901-24-3	Alcohols and polyols	2.28676	2.21734	2.2263	2.11092	2.15731	2.00435	1.7218	1.75157	1.71238	2.54612	2.59433	2.52573
Pimecrolimus	HMDB0014481	C43H68ClNO11	Macrolide lactams	810.457	137071-32-0	Not Available	2.59779	2.58154	2.51507	3.25737	3.25599	3.27517	2.90042	2.91731	2.91431	2.23586	2.26785	2.2452
Quercetin 3-triglucoside	HMDB0302889	C33H40O22	Flavonoids	771.19	-	Flavonoid glycosides	2.42931	2.42169	2.45824	2.09307	2.06369	2.06829	1.94326	1.94136	1.93844	1.89489	1.93855	1.90459
Thujyl 19-trachylobanoate	HMDB0036840	C30H46O2	Prenol lipids	439.356	-	Diterpenoids	2.77751	2.6447	2.55925	3.81041	3.78238	3.83578	2.93333	2.95113	2.91341	2.92551	2.95101	2.92716
2alpha,3alpha-(Difluoromethylene)-5alpha-androstan-17beta-ol acetate	-	C22H32F2O2	-	367.248	-	-	2.25742	2.26989	2.16583	2.32958	2.39267	2.4958	2.31285	2.29311	2.26151	2.7276	2.70332	2.72578
3',4',5'-Trimethoxytricetin 7-[rhamnosyl-(1->6)-glucoside]	HMDB0035439	C30H36O16	Flavonoids	617.192	289915-88-4	Flavonoid glycosides	0.693634	0.666194	0.658473	2.51222	2.51539	2.51214	0.695405	0.833184	0.779339	0.656775	0.659995	0.661996
5-O-Galloylhamamelofuranose	HMDB0039366	C13H16O10	Benzene and substituted derivatives	315.072	90275-97-1	Benzoic acids and derivatives	2.10132	2.07197	1.97082	3.17942	3.15937	3.19203	2.00504	2.04407	2.03758	1.73431	1.83403	1.70146
Tragopogonsaponin C	HMDB0037912	C51H72O17	Prenol lipids	957.482	13436-66-3	Terpene glycosides	3.02992	3.04163	3.0325	2.29528	2.27921	2.30699	0.899103	1.10461	1.10585	2.63375	2.66538	2.62327
Dihydrocapsiate	HMDB0034781	C18H28O4	Phenols	291.195	-	Methoxyphenols	0.660886	0.634009	0.626453	1.73354	1.93917	1.79069	1.76556	1.79651	1.74824	1.06976	0.650818	0.6299
Mg(0:0/pge1/0:0)	HMDB0260561	C23H40O7	Not Available	433.257	-	Not Available	1.88657	1.83525	1.67158	2.7308	2.64668	2.75216	2.74194	2.73434	2.75541	1.88278	1.55871	1.76554
Ser-Phe-Tyr	-	C21H25N3O6	-	416.183	-	-	1.30393	1.27103	1.67855	2.31891	2.26629	2.34924	1.78888	1.88184	1.94463	2.42931	2.37974	2.48633
Karajinone B	-	C33H40O11	-	645.29	-	-	2.12378	2.29443	2.33591	1.85093	1.54703	1.67081	1.06982	0.852896	0.0788403	2.68952	2.6469	2.6294
Kuwanol E	HMDB0035941	C39H38O9	Diarylheptanoids	615.241	125850-38-6	Linear diarylheptanoids	3.21482	3.1804	3.10431	2.17275	2.1516	2.13334	2.21744	2.43195	2.23132	3.36726	3.39973	3.36051
Weigelic acid	-	C30H48O6	-	505.351	-	-	0.125839	0.11737	0.115053	2.24708	2.25604	2.2065	2.25545	2.31424	2.25342	0.114547	0.115507	0.116107
Fasciculol C	HMDB0035853	C30H52O6	Prenol lipids	531.366	65694-19-1	Triterpenoids	3.10176	3.01033	3.02784	1.49161	1.50012	1.56028	2.31642	2.19956	2.15891	1.94647	1.91023	1.75457
Asiatic acid	HMDB0035782	C30H48O5	Prenol lipids	471.346	464-92-6;76964-07-3	Triterpenoids	3.38614	3.33583	3.34199	2.17719	2.18088	2.23377	2.62967	2.61066	2.60945	2.57671	2.51342	2.56207
Cyclopassifloside VI	HMDB0035949	C36H58O11	Prenol lipids	689.388	292167-43-2	Terpene glycosides	3.6293	3.59198	3.59951	2.72402	2.75517	2.76072	3.00192	2.99416	3.00088	2.90512	2.897	2.90166
Dimoracin	HMDB0030068	C38H32O8	2-arylbenzofuran flavonoids	599.211	84323-11-5	Not Available	3.30194	3.23121	3.22839	3.15455	3.17327	3.17586	2.97571	2.98177	2.97077	3.67193	3.68337	3.69014
(-)-Catechin 3-O-gallate	HMDB0029255	C22H18O10	Linear 1,3-diarylpropanoids	425.085	-	Chalcones and dihydrochalcones	1.33408	1.35204	1.41685	2.15302	2.34438	2.39159	1.76092	1.69342	1.64197	0.822989	1.05523	1.0368
Capsiate	HMDB0034780	C18H26O4	Phenols	307.189	205687-01-0	Methoxyphenols	0.960666	0.648253	0.62	1.98901	1.94691	1.98435	2.05993	2.0515	2.03018	0.618346	1.08393	0.643199
Benzylazanium	-	C7H10N+	-	147.044	-	-	2.49578	2.31599	2.33826	1.20639	1.46274	1.04941	1.05573	0.694942	0.4947	1.32666	1.11609	1.25456
Apigenin 7-[feruloyl-(->2)-[glucuronyl-(1->3)]-glucuronyl-(1->2)-glucuronide]	HMDB0038302	C43H42O26	Flavonoids	975.196	-	Flavonoid glycosides	2.71165	2.66938	2.66826	1.94248	1.80896	1.96793	2.57567	2.58833	2.51738	2.37779	2.3499	2.37143
Cyanidin	HMDB0002708;LMPK12010002	C15H11O6+	Flavonoids	287.054	528-58-5;13306-05-3	Hydroxyflavonoids	2.33712	2.34042	2.20354	2.31659	2.58186	2.52236	2.07407	2.15352	1.7118	1.94407	2.02521	1.73793
Heliotrine	HMDB0253072	C16H27NO5	Not Available	336.179	303-33-3	Not Available	1.34964	1.34207	1.5608	1.90113	1.89605	1.77158	0.848117	1.2408	1.0854	1.31246	1.49396	1.56146
Kaempferol-3-Glucoside-2-p-coumaroyl	-	C30H26O13	-	595.146	-	-	2.1736	2.24516	2.17211	3.3206	3.32671	3.32249	2.64281	2.68185	2.64111	2.38792	2.46973	2.46252
Asp-Met-Leu	-	C15H27N3O6S	-	378.173	-	-	2.36296	2.34537	2.32219	1.89405	1.91268	2.01355	2.24575	2.18503	2.0481	3.00652	2.9503	2.95147
Quercetagetin 3,4'-dimethyl ether	LMPK12112993	C17H14O8	-	347.076	-	-	2.48646	2.36952	2.35907	2.85413	2.94658	2.86972	3.00237	3.04686	2.99287	3.01275	2.95998	3.00476
Gibberellin A44	HMDB0036901	C20H26O5	Prenol lipids	364.211	36434-15-8	Diterpenoids	2.49435	2.41524	2.40346	2.14363	2.06943	2.11893	1.84133	1.79756	1.81063	1.90245	1.97044	1.85814
Broussonetine W	-	C18H31NO4	-	308.222	-	-	0.634248	0.607861	0.600448	1.77849	1.69139	1.77023	1.79705	1.77996	1.65279	0.598818	0.601908	0.60383
12-Hydroxyjasmonic acid	LMFA02020011	C12H18O4	-	227.127	-	-	1.09271	0.987367	1.20755	2.31251	2.219	2.33573	2.22149	2.18783	2.14503	1.33531	1.26395	1.57067
CDP-DG(22:3(10Z,13Z,16Z)/PGF2alpha)	HMDB0292353	C55H91N3O18P2	Not Available	1148.55	-	Not Available	2.86755	2.93965	2.90232	2.90609	2.80863	2.8243	2.41465	2.3303	2.3615	2.36863	2.35457	2.39774
Kaempferol 3-[4''-(p-coumaroylglucosyl)rhamnoside]	HMDB0040540	C36H36O17	Flavonoids	741.202	102231-39-0	Flavonoid glycosides	0.868717	0.00283706	0.109798	2.58781	2.49705	2.53599	2.66204	2.62396	2.63205	0.358538	0.00278595	0.00280238
Madlongiside C	HMDB0037904	C35H56O10	Prenol lipids	691.404	67258-70-2	Triterpenoids	1.6661	1.62085	1.64268	2.9093	2.92757	2.93981	2.93899	2.90125	2.89134	1.72475	1.79595	1.70613
3-O-alpha-L-Arabinopyranosylproanthocyanidin A5	HMDB0039861	C35H32O16	Flavonoids	731.16	-	Biflavonoids and polyflavonoids	0.0350164	0.032426	0.0317234	2.5275	2.5503	2.59485	3.29178	3.28798	3.28802	0.0315704	0.031861	0.0320426
Hyacinthin	HMDB0037982;LMPK12010139	C30H26O13	Flavonoids	595.145	56767-17-0	Flavonoid glycosides	3.80149	3.71752	3.72884	4.34062	4.33058	4.34276	3.46256	3.43686	3.43209	3.52128	3.54134	3.53441
Sec-o-Glucosylhamaudol	HMDB0258199	C21H26O10	Benzopyrans	403.139	-	1-benzopyrans	2.06437	2.32405	2.32789	1.94357	1.94591	1.88454	2.62951	2.64006	2.63863	2.62601	2.60961	2.61138
Irilone 4'-glucoside	HMDB0033818	C22H20O11	Isoflavonoids	425.086	50868-47-8	Isoflavonoid O-glycosides	2.20769	1.39878	1.90246	2.94207	3.09728	3.14219	2.48837	2.61506	2.49561	2.4122	2.40235	2.3927
D-4'-Phosphopantothenate	HMDB0001016	C9H18NO8P	Carboxylic acids and derivatives	341.112	5875-50-3	Amino acids, peptides, and analogues	2.75807	2.6359	2.73725	2.22136	2.27981	2.32416	1.75735	1.49444	1.71585	2.8851	2.80209	2.84159
Luteolin 7-[E-feruloyl-(->2)-glucuronyl-(1->2)-glucuronide] 4'-glucuronide	HMDB0038045	C43H42O27	Flavonoids	1032.22	-	Flavonoid glycosides	2.60301	2.50213	2.54749	3.13258	3.05466	3.12616	2.88794	2.88493	2.90026	3.03929	3.03297	3.03578
3-O-Methylquercetin	-	C16H12O7	-	317.064	-	-	1.84448	1.57969	1.72832	1.74454	1.62644	1.66417	2.52805	2.50768	2.54225	1.95269	1.89132	1.97602
(R)-Heraclenol 2'-(3-methyl-2-butenoate)	HMDB0039058	C21H22O7	Coumarins and derivatives	387.144	-	Furanocoumarins	2.31048	2.35929	2.31121	2.52196	2.52982	2.54558	2.58385	2.58457	2.6645	2.90308	2.92979	2.93747
Kaempferol 3-(6-[4-glucosyl-p-coumaryl]glucosyl)(1->2)-rhamnoside	HMDB0040476	C42H46O22	Flavonoids	903.255	142997-34-0	Flavonoid glycosides	1.30221	1.24624	1.23693	3.96176	3.91993	3.95252	3.51046	3.49772	3.47031	2.21795	2.17442	2.16665
N2-(2-Carboxymethyl-2-hydroxysuccinoyl)arginine	HMDB0032766	C12H20N4O8	Carboxylic acids and derivatives	697.26	87605-91-2	Amino acids, peptides, and analogues	2.36057	2.37307	2.33269	2.73594	2.72415	2.76224	3.01673	3.0036	3.00527	2.07682	2.10032	2.00305
Kaempferol 3-O-(6-O-feruloyl)-glucoside	-	C31H28O14	-	625.155	-	-	1.67448	1.49205	1.48809	2.85191	2.87697	2.93253	0.864873	0.496677	0.389183	1.94447	1.70721	1.7902
(-)-cis-Rotenolone	HMDB0034145	C23H22O7	Isoflavonoids	393.134	509-96-6	Rotenoids	2.42195	2.37959	2.48213	2.34072	2.41138	2.44042	1.86262	1.86655	1.84382	2.34373	2.34143	2.33347
2''-(6''-p-Coumaroylglucosyl)quercitrin	HMDB0039332	C36H36O18	Flavonoids	757.2	113447-39-5	Flavonoid glycosides	2.61837	2.60004	2.63225	2.30088	2.00018	1.919	3.36098	3.36529	3.35045	2.49003	2.4461	2.52296
Pelargonidin 3-p-coumarylglucoside	HMDB0301883	C30H27O12+	Flavonoids	580.152	-	Flavonoid glycosides	2.58143	2.5758	2.51806	2.12283	1.88221	2.03477	2.57464	2.602	2.50485	2.85183	2.87521	2.80003
Aquifoliunine EII	HMDB0032859	C34H43NO16	Naphthalenes	785.275	-	Not Available	2.83009	2.81124	2.79072	3.33095	3.30994	3.30669	3.19808	3.1919	3.18216	3.3214	3.31772	3.32107
4'-Methylliquiritigenin 7-rhamnoside	HMDB0040545	C22H24O8	Flavonoids	480.165	83697-43-2	Flavonoid glycosides	2.37949	2.32789	2.32308	1.88324	1.96161	1.97914	1.4125	1.31917	1.25758	2.01761	2.05066	2.04127
Kaempferol 3-sophorotrioside	HMDB0032008	C33H40O21	Flavonoids	805.234	80714-53-0	Flavonoid glycosides	2.96922	2.93676	2.91126	2.64271	2.61919	2.64079	2.23585	2.1989	2.08171	3.45229	3.45332	3.46843
Isoorientin 2''-[p-coumaroyl-(->6)-glucoside]	HMDB0032910	C36H36O18	Flavonoids	757.201	220948-74-3	Flavonoid glycosides	3.0075	2.92322	2.8202	2.94112	2.91484	2.83995	3.97949	4.00862	3.99482	2.9996	3.03589	3.05203
Eremopetasinorone A	HMDB0029669	C13H18O2	Organooxygen compounds	189.127	182127-76-0	Carbonyl compounds	2.93286	2.92847	2.91026	2.24503	2.39196	2.30719	2.53461	2.46581	2.61565	2.23853	2.11793	2.17038
Kaempferol 3-neohesperidoside-7-(2''-p-coumarylglucoside)	HMDB0041456	C42H46O22	Flavonoids	903.255	-	Flavonoid glycosides	3.36706	3.3081	3.28629	4.39796	4.38351	4.37059	4.50116	4.51637	4.49527	3.33298	3.36926	3.34803
Macaridine	HMDB0039455	C13H13NO2	Pyridines and derivatives	216.102	-	Hydropyridines	2.61124	2.62449	2.73244	1.73607	1.78797	2.35118	0.915803	0.914119	0.911521	2.83076	2.89443	2.82791
Quercetin 3-O-acetyl-rhamnoside	HMDB0301688	C23H22O12	Flavonoids	495.091	-	Flavonoid glycosides	2.3685	2.1067	2.26059	3.0088	2.9643	2.88433	2.53892	2.39147	2.40061	2.43667	2.71914	2.63213
Kaempferol 4'-rhamnoside	LMPK12111854	C21H20O10	-	433.112	-	-	0.604231	0.578432	0.57119	1.96421	1.80002	1.93306	2.34811	2.12101	2.28211	0.569598	1.11211	1.29532
Swertiamarin	HMDB0258644	C16H22O10	Organooxygen compounds	749.249	17388-39-5	Carbohydrates and carbohydrate conjugates	1.53876	1.61893	1.54584	3.86704	3.8684	3.86064	3.57191	3.52997	3.5276	1.64878	1.56978	1.72263
Melilotoside	HMDB0033581;HMDB0303353	C15H18O8	Organooxygen compounds	309.097	618-67-7	Carbohydrates and carbohydrate conjugates	1.61474	1.5979	1.53715	3.43965	3.40503	3.45706	3.23562	3.24022	3.22733	1.43884	1.29518	1.39883
Cyrtopterin	LMPK12140232	C23H26O10	-	463.16	-	-	3.2189	3.162	3.13249	3.41884	3.40359	3.4093	2.59646	2.57596	2.59484	3.26983	3.27432	3.25584
Pinocembrin	HMDB0030808	C15H12O4	Flavonoids	257.08	480-39-7	Flavans	1.25591	1.30252	1.69158	2.65789	2.80139	2.75742	2.8699	2.70618	2.65647	1.26074	1.16843	1.41847
Theadibenzotropolone A	HMDB0039809	C50H38O21	Flavonoids	975.196	-	Flavans	2.40036	2.35202	2.47102	1.09176	1.09288	1.10904	1.75293	1.96262	2.01974	1.97813	2.0052	2.04096
P-Coumaroyl vitisin A	HMDB0029239	C35H31O16+	Cinnamic acids and derivatives	730.147	-	Hydroxycinnamic acids and derivatives	0.6726	0.645517	0.874385	1.81659	1.62779	1.66212	2.41046	2.38858	2.44002	2.00735	2.00767	2.03401
Physagulin F	HMDB0039631	C30H40O9	Steroids and steroid derivatives	544.268	-	Steroid lactones	1.76431	1.40784	1.14434	2.42652	2.46909	2.43263	2.22676	2.17059	2.30988	2.86376	2.89442	2.87865
Pc(6:0/6:0)	LMGP01011229	C20H40NO8P	-	454.256	-	-	2.2814	2.32535	2.31929	2.36408	2.33573	2.35287	3.18672	3.16253	3.1679	2.28269	2.36897	2.33169
Spinatoside	HMDB0037457	C23H22O14	Flavonoids	545.092	65039-74-9	Flavonoid glycosides	2.28233	2.25816	2.37253	2.1016	2.07581	2.12704	2.66664	2.64597	2.71187	2.48908	2.45715	2.49901
Monocrotaline	HMDB0034363	C16H23NO6	Pyrrolizines	343.186	315-22-0	Not Available	2.85274	2.84312	2.83935	2.60706	2.6018	2.61195	2.02132	2.11856	2.09629	2.88433	2.89958	2.90047
Cinnamyl alcohol	HMDB0029697;HMDB0029698;HMDB0029697;HMDB0029698	C9H10O	Cinnamyl alcohols	135.08	104-54-1;4407-36-7	Not Available	1.95687	1.85072	1.91782	1.55649	1.69248	1.84986	2.13596	2.20204	2.1858	1.36585	1.49995	1.61097
Delphinidin 3-[6-(4-(Z)-p-coumarylrhamnosyl)glucoside] 5-glucoside	HMDB0301991	C42H47O23+	Flavonoids	919.25	-	Flavonoid glycosides	3.56106	3.47656	3.50256	4.32193	4.35633	4.34291	3.89019	3.91779	3.89817	2.62061	2.58429	2.58318
Kaempferol 3-neohesperidoside-7-(2''-p-coumaryllaminaribioside)	HMDB0041458	C48H56O27	Flavonoids	1065.31	-	Flavonoid glycosides	2.10909	2.07468	2.06489	3.0338	3.04974	3.04166	4.80689	4.82086	4.79265	2.06274	2.06683	2.06937
Isosalicin	HMDB0034023	C13H18O7	Organooxygen compounds	291.087	7724-09-06	Carbohydrates and carbohydrate conjugates	0.812293	0.783131	0.774904	1.91056	1.43545	1.78329	2.38478	2.63322	2.46384	0.773093	0.776526	0.778659
Ginkgolide c	HMDB0036860;LMPR0104540003	C20H24O11	Prenol lipids	441.143	15291-76-6	Terpene lactones	1.80732	2.31884	2.22633	3.15334	3.14042	3.17158	2.50221	2.5237	2.39435	2.74654	2.72042	2.36743
Pelargonidin 3-(2glu glucosylrutinoside)	HMDB0033689	C33H41O19+	Flavonoids	706.212	-	Flavonoid glycosides	0.939733	0.885631	0.87706	2.13457	2.04777	2.16383	1.75469	1.8271	1.96739	0.890782	0.87875	0.880973
Arg-Tyr-Thr	-	C19H30N6O6	-	439.233	-	-	3.29713	3.30054	3.29161	2.57027	2.54848	2.59382	3.14975	3.16119	3.11826	3.39232	3.38405	3.35682
FAD	HMDB0001248	C27H33N9O15P2	Flavin nucleotides	849.167	146-14-5	Not Available	2.87459	2.80663	2.79412	3.94285	3.94133	3.97561	2.94748	2.9207	2.91371	2.12129	2.08629	2.07507
Kaempferol-7-rhamnoside	-	C21H20O10	-	433.113	-	-	1.97922	1.75348	1.40488	3.17764	3.18931	3.20521	3.15832	3.14361	3.13437	2.10433	2.00124	1.77797
S-(2-Chloroacetyl)glutathione	HMDB0060505	C12H18ClN3O7S	Carboxylic acids and derivatives	425.086	113668-38-5	Amino acids, peptides, and analogues	2.98398	2.85706	2.76938	3.51921	3.52598	3.54165	2.95326	2.92814	2.88879	2.65976	2.66503	2.65712
Isoscoparin 2''-(6-(E)-p-coumaroylglucoside)	HMDB0037423	C37H38O18	Flavonoids	775.187	99445-33-7	Flavonoid glycosides	2.46387	2.3804	2.33054	2.61619	2.53605	2.59577	3.07597	3.03063	3.0743	2.2618	2.12706	2.14425
Isorhamnetin 3-O-Galactoside	-	C22H22O12	-	479.114	-	-	2.34174	2.35237	2.39717	2.71735	2.75334	2.75744	3.04309	2.98205	2.99816	2.12125	1.99245	2.15536
Phenylacetic acid	HMDB0000209;PW_C000135	C8H8O2	Benzene and substituted derivatives	119.048	103-82-2	Not Available	2.9541	2.74208	2.7947	2.63191	2.68342	2.6205	2.77576	2.63337	2.72763	2.18327	2.47853	2.3199
Tyr-Leu-Trp	-	C26H32N4O5	-	481.245	-	-	2.3164	2.23925	2.15791	1.68787	1.92851	1.69059	1.85361	1.85722	1.94743	2.70124	2.682	2.70732
Cyclo(Phe-Pro)	HMDB0250631	C14H16N2O2	Carboxylic acids and derivatives	245.128	-	Amino acids, peptides, and analogues	3.05993	2.97385	2.95294	2.37314	2.27765	2.21762	2.91375	2.93385	2.79656	1.83814	1.85124	1.83196
6-C-Methylkaempferol 3-glucoside	LMPK12111836	C22H22O11	-	463.123	-	-	2.77516	2.76117	2.80842	1.82799	1.82427	1.85058	1.77981	1.57074	1.59114	2.78793	2.79358	2.93109
Ajugol	HMDB0248074	C15H24O9	Prenol lipids	313.131	-	Terpene glycosides	2.68081	2.61072	2.41801	1.85209	2.03127	1.91455	2.56554	2.57885	2.30462	2.26149	1.97926	2.1785
2beta-Hydroxytestosterone	HMDB0012654	C19H28O3	Sphingolipids	322.237	10390-14-4	Phosphosphingolipids	0.919297	0.888933	0.880352	0.929998	1.72635	1.77269	0.92125	0.919563	0.936185	2.34125	1.95916	2.27939
Epsilon-Caprolactone	HMDB0060476	C6H10O2	Lactones	119.048	502-44-3	Not Available	2.98821	3.02495	2.84276	2.59423	2.63349	2.69491	2.65471	2.83795	2.70974	2.2486	2.29905	2.16477
Quercetin 3-(6''-acetylglucoside)	HMDB0037366;LMPK12112138	C23H22O13	Flavonoids	511.086	54542-51-7	Flavonoid glycosides	2.20134	2.11968	2.11115	2.01442	2.05284	1.89816	1.08233	1.08057	1.07785	2.44629	2.52045	2.51279
Safflomin C	HMDB0034052	C30H30O14	Diarylheptanoids	632.196	126093-98-9	Linear diarylheptanoids	2.9287	2.90326	2.91565	3.03831	3.02872	3.06033	2.53242	2.53846	2.52058	3.08998	3.12176	3.13374
Subaphylline	HMDB0033463	C14H20N2O3	Cinnamic acids and derivatives	306.182	501-13-3	Hydroxycinnamic acids and derivatives	1.85149	2.03137	1.92042	1.61617	1.53152	1.54849	2.26243	2.29763	2.44844	1.60418	1.07637	1.19803
Quercetin-4'-o-glucoside	-	C21H20O12	-	465.102	-	-	1.93866	2.05261	2.03729	3.09647	3.12291	3.06375	3.07355	3.08099	3.08913	1.364	1.07911	0.890807
Cyanidin 3-(2G-xylosylrutinoside)	HMDB0037994	C32H39O19+	Flavonoids	745.244	38226-79-8	Flavonoid glycosides	2.94233	2.92661	2.90034	3.34978	3.36101	3.35631	2.52136	2.56288	2.61735	3.2996	3.3009	3.30247
1,3-dicaffeoylquinic acid	HMDB0030093;HMDB0029279	C25H24O12	Organooxygen compounds	517.134	30964-13-7;19870-46-3	Alcohols and polyols	3.83849	3.80013	3.79763	3.49472	3.49182	3.47426	3.12746	3.13349	3.13953	4.12636	4.13205	4.12869
Petunidin 3-Galactoside	HMDB0038093;LMPK12010348	C22H23O12+	Flavonoids	479.118	28500-02-9	Flavonoid glycosides	1.41215	1.43262	1.45027	2.61187	2.58079	2.55405	2.79264	2.78287	2.84119	1.36732	1.37127	1.37372
Luteoskyrin	HMDB0254226	C30H22O12	Naphthalenes	575.117	21884-44-6	Naphthols and derivatives	1.86449	2.59212	2.625	3.00104	2.92091	2.88602	2.89347	2.85805	2.84595	3.02267	3.01211	3.04698
Quercetin 3-arabinoside 7-glucoside	HMDB0037355	C26H28O16	Flavonoids	601.117	28452-84-8	Flavonoid glycosides	1.00838	0.977216	0.968398	3.46707	3.49267	3.47111	1.01038	1.00865	1.00598	0.966456	0.970138	0.972425
(5alpha,8beta,9beta)-5,9-Epoxy-3,6-megastigmadien-8-ol	HMDB0034672	C13H20O2	Benzopyrans	209.155	69927-26-0	Not Available	3.14934	2.98666	2.8928	2.85849	2.86817	2.8471	1.85942	2.00963	2.1578	3.06862	3.18046	3.17622
Laricitrin	HMDB0126497	C16H12O8	Flavonoids	333.059	53472-37-0	Flavones	1.55735	1.52366	1.72527	2.47103	2.29489	2.34506	2.35314	2.65703	2.79011	2.11038	2.14739	2.20399
Cyanidin 3-o-rutinoside	HMDB0031458;HMDB0304663;LMPK12010452	C27H31O15+	Flavonoids	595.163	28338-59-2	Flavonoid glycosides	5.02852	4.9861	4.97922	4.66303	4.6491	4.64867	5.15205	5.14893	5.14084	5.20982	5.22628	5.23268
Mulberrofuran M	HMDB0033261	C34H22O10	2-arylbenzofuran flavonoids	591.132	101365-03-1	Not Available	2.88902	2.86232	2.84043	2.86117	2.81637	2.84124	3.31244	3.28972	3.30764	2.61891	2.65535	2.63321
1-(3-Methyl-2-butenoyl)-6-apiosylglucose	HMDB0039952	C16H26O11	Fatty Acyls	412.179	467242-32-6	Fatty acyl glycosides	2.67941	2.60146	2.36674	2.53535	2.51235	2.13519	2.68179	2.71511	2.78545	3.00807	3.28629	3.06471
Oolonghomobisflavan A	HMDB0039599	C45H36O22	Benzopyrans	929.175	126737-60-8	1-benzopyrans	2.16772	2.26464	2.12265	2.18291	2.18236	2.16449	1.88844	1.63171	1.90177	2.48476	2.59781	2.65322
Macrophorin B	HMDB0030456	C22H30O5	Organooxygen compounds	379.186	85764-12-1	Carbonyl compounds	2.65286	2.73094	2.65617	2.3158	2.40869	2.5732	1.42271	1.56313	1.21351	2.45662	2.42017	2.57205
Simmondsin 2'-ferulate	HMDB0035475	C26H33NO12	Cinnamic acids and derivatives	534.198	179466-18-3	Hydroxycinnamic acids and derivatives	2.72458	2.79892	2.76577	2.59343	2.59942	2.56202	2.84278	2.87791	2.91518	2.25611	2.22539	2.36698
3-(8,11,14-Pentadecatrienyl)phenol	HMDB0033862	C21H30O	Phenols	353.245	79353-39-2	1-hydroxy-4-unsubstituted benzenoids	1.95026	1.91597	1.90623	2.53661	2.42618	2.49309	3.1374	3.02217	2.94664	1.90408	1.90815	1.91068
Beta-Citryl-L-glutamic acid	HMDB0013220	C11H15NO10	Carboxylic acids and derivatives	339.105	69281-09-0	Amino acids, peptides, and analogues	2.29638	1.67494	1.73229	1.15402	1.16879	1.4879	1.55006	1.46162	1.34692	2.39262	2.54217	2.24301
Glu-Met	HMDB0028825	C10H18N2O5S	Carboxylic acids and derivatives	311.128	4423-22-7	Amino acids, peptides, and analogues	1.12486	1.09287	1.08381	2.21433	2.20924	2.52686	2.72354	2.59203	2.91909	2.3954	2.40461	2.11607
Doxorubicinol	HMDB0041884	C27H31NO11	Anthracyclines	600.202	54193-28-1	Not Available	2.38421	2.29396	2.19032	2.35095	2.29392	2.29966	1.72835	1.72875	1.78074	2.02615	2.03703	1.99305
Veratric acid	HMDB0059763	C9H10O4	Benzene and substituted derivatives	165.054	-	Benzoic acids and derivatives	2.09464	1.78175	1.75836	2.69854	2.76509	2.90812	2.78886	3.13573	3.19465	2.46569	2.35092	2.43767
3-(6-Aminopurin-9-yl)-5-(hydroxymethyl)cyclopentane-1,2-diol	HMDB0244841	C11H15N5O3	Nucleoside and nucleotide analogues	230.102	-	Cyclopentyl nucleosides	1.42052	1.39412	1.93739	2.41817	1.9068	1.73279	1.05278	0.989091	0.986436	2.16086	2.4318	1.93868
4''-methylepigallocatechin gallate	-	C23H20O11	-	473.108	-	-	2.5077	2.28068	2.30813	4.65229	4.68697	4.68875	4.81289	4.76623	4.78638	2.46176	2.23073	2.27582
3,4-Methylenedioxybenzaldehyde	HMDB0032612	C8H6O3	Benzodioxoles	151.039	120-57-0	Not Available	2.10861	2.0742	2.06442	3.21727	3.29575	3.22503	3.40399	3.21092	3.43119	2.06226	2.06635	2.06889
Syringaresinol	HMDB0038928	C22H26O8	Furanoid lignans	401.16	21453-71-4	Not Available	2.10285	2.21542	2.22267	1.34045	1.42472	1.9039	1.48764	1.90716	1.99651	2.81794	2.8456	2.83351
Homovanillic acid sulfate	HMDB0011719	C9H10O7S	Organic sulfuric acids and derivatives	317.029	38339-06-9	Arylsulfates	3.01235	3.08463	2.8726	1.88327	2.08698	2.05409	1.09286	1.09109	1.19069	2.228	2.12776	2.16478
Jasmonic acid	HMDB0032797;LMFA02020001	C12H18O3	Fatty Acyls	211.131	6894-38-8;59366-47-1	Lineolic acids and derivatives	1.64043	1.64407	1.7055	2.08542	1.98397	2.02851	1.04872	1.34325	0.981518	1.6431	1.69304	1.34571
Chrysoeriol 7-[feruloyl-(->2)-glucuronyl-(1->2)-glucuronyl-(1->3)-glucuronide]	HMDB0039933	C44H44O27	Flavonoids	1005.21	380468-63-3	Flavonoid glycosides	2.73719	2.67546	2.68409	2.38853	2.43301	2.4823	2.73332	2.70626	2.68107	1.98177	1.96494	2.11527
Betavulgarin	HMDB0303334	C17H12O6	Isoflavonoids	313.07	51068-94-1	Isoflav-2-enes	1.42697	1.39363	1.38417	1.43867	1.62029	1.56215	2.07342	2.35366	2.50324	2.53621	2.85122	2.64093
3-Hydroxy-beta-ionone	HMDB0036821	C13H20O2	Prenol lipids	209.154	50281-38-4	Sesquiterpenoids	1.57633	1.61478	1.60919	2.76119	2.76384	2.71568	1.86608	2.03223	2.23504	1.86592	1.83024	1.85243
Verproside	HMDB0259794	C22H26O13	Organooxygen compounds	531.171	-	Carbohydrates and carbohydrate conjugates	3.12142	3.15712	3.06628	3.5528	3.58578	3.59645	3.686	3.66597	3.6797	3.7509	3.7721	3.78918
4'-Methyl-(-)-epigallocatechin 3'-glucuronide	HMDB0041675	C22H24O13	Flavonoids	501.102	-	Flavonoid glycosides	1.12322	1.89988	1.94608	2.90846	2.80167	2.92041	2.26404	2.22146	2.36245	2.22083	2.11306	2.25309
Petasitenine	HMDB0030328	C19H27NO7	Azaspirodecane derivatives	382.187	60102-37-6	Not Available	2.48136	2.34772	2.31011	1.81026	1.7987	1.67579	2.74962	2.52011	2.54481	2.12107	1.91473	2.08588
1-Acetoxy-7-hydroxy-3,7-dimethyl-2E,5E-octadien-4-one	-	C12H18O4	-	227.127	-	-	2.44726	2.33575	2.20904	2.97418	3.01406	2.89651	2.64385	2.72656	2.71259	2.72051	2.84863	2.98684
Moracin N	HMDB0041298	C19H18O4	2-arylbenzofuran flavonoids	343.154	135248-05-4	Not Available	2.8997	2.82371	2.77986	2.38242	2.37403	2.43593	2.16789	2.1929	2.07679	2.24288	2.2495	2.17906
Daidzein	HMDB0003312;LMPK12050038	C15H10O4	Isoflavonoids	255.065	486-66-8	Isoflav-2-enes	1.7993	1.72314	1.79223	3.33815	3.33736	3.27307	1.21254	1.08972	1.09017	2.05974	2.05532	2.0357
10-Hydroxy-2,8-decadiene-4,6-diynoic acid	HMDB0031054	C10H8O3	Fatty Acyls	177.054	-	Fatty acids and conjugates	1.7377	2.11878	1.94584	2.67944	2.81193	2.93241	2.70478	2.65603	2.68017	3.02158	3.08477	3.20127
3-O-Feruloylquinic acid	HMDB0030669	C17H20O9	Organooxygen compounds	369.12	-	Alcohols and polyols	1.53709	1.55965	1.55839	2.14309	2.35477	2.18001	2.15134	2.39025	2.02397	2.70178	2.77887	2.70995
Coumarinic acid	HMDB0041592	C9H8O3	Cinnamic acids and derivatives	147.043	495-79-4	Hydroxycinnamic acids and derivatives	1.92956	2.29775	2.36593	2.3734	2.08683	1.92801	2.38792	2.40876	2.42808	1.30345	1.44189	1.27779
Sanguiin H1	HMDB0039272	C34H26O22	Tannins	787.1	82202-99-1	Hydrolyzable tannins	2.12577	2.27842	2.24504	2.76655	2.82498	2.82316	2.10789	2.42079	2.25927	1.68391	2.12789	1.4461
5-Deoxykievitone	HMDB0034214	C20H20O5	Isoflavonoids	341.138	74161-24-3	Isoflavans	3.05034	3.01407	3.02486	2.50335	2.58389	2.57617	2.92309	2.9639	2.98146	2.62433	2.68595	2.66096
Ustiloxin A	HMDB0039640	C28H43N5O12S	Carboxylic acids and derivatives	696.247	143557-93-1;141044-51-1	Amino acids, peptides, and analogues	1.46288	1.26268	1.38573	2.27934	2.27201	2.22954	2.62654	2.47548	2.53652	2.97421	2.99662	2.92868
1-Nitro-7-glutathionyl-8-hydroxy-7,8-dihydronaphthalene	HMDB0060329	C20H24N4O9S	Naphthalenes	560.137	-	Not Available	2.02407	2.16325	1.9501	2.98357	2.89216	3.02142	2.72791	2.64475	2.75495	2.57811	2.48369	2.4961
Malvidin 3-rutinoside	HMDB0041595	C29H35O16+	Flavonoids	657.228	39824-82-3	Flavonoid glycosides	2.94914	2.74385	2.82108	3.30751	3.41237	3.35334	3.79375	3.69643	3.72774	2.46004	2.48097	2.44305
Dihydromorin	-	C15H12O7	-	305.065	-	-	1.99036	2.05715	1.91823	2.61468	2.62912	2.65368	2.77508	2.92057	2.76623	2.57212	2.70571	2.74237
Osmanthuside B	HMDB0038749	C29H36O13	Cinnamic acids and derivatives	631.177	94492-23-6	Hydroxycinnamic acids and derivatives	3.43412	3.38607	3.3781	3.84663	3.87236	3.88907	4.40367	4.39698	4.38622	3.44778	3.47772	3.44333
Anhydrocinnzeylanine	HMDB0036864	C22H32O7	Prenol lipids	447.176	68799-62-2	Terpene lactones	3.13329	3.20962	3.19258	3.37342	3.3977	3.42317	2.95026	2.90261	2.84247	3.34574	3.34609	3.36426
Marein	HMDB0254334	C21H22O11	Fatty Acyls	451.123	-	Fatty alcohols	3.11727	3.09925	3.04697	3.75544	3.78229	3.77008	3.97834	3.95426	3.94822	4.06135	4.09496	4.06362
Ustiloxin B	HMDB0041373	C26H39N5O12S	Prenol lipids	700.246	151841-41-7	Diterpenoids	2.56158	2.54324	2.45091	2.78935	2.87077	2.84784	2.75905	2.75026	2.69417	2.04249	1.96171	2.02449
6''-O-Galloylquercimeritrin	HMDB0033593	C28H24O16	Flavonoids	617.115	-	Flavonoid glycosides	3.80024	3.73434	3.73501	3.37045	3.45756	3.4328	3.92952	3.93989	3.93638	3.51392	3.4436	3.47136
Vitexin 7-O-glucoside	LMPK12110288	C27H30O15	-	595.166	-	-	4.9667	4.9251	4.88852	4.84923	4.89187	4.90451	5.12302	5.11901	5.09942	5.36439	5.40768	5.38011
Gamma-CEHC glucuronide	HMDB0242175	C21H28O10	Organooxygen compounds	482.198	-	Carbohydrates and carbohydrate conjugates	2.92124	2.90285	2.8918	2.9495	2.8144	2.79201	2.23224	2.2356	2.27829	2.50814	2.56807	2.60096
3-Methoxy-4-hydroxyphenylglycol glucuronide	HMDB0000496	C15H20O10	Organooxygen compounds	424.125	52002-41-2	Carbohydrates and carbohydrate conjugates	2.92082	2.7982	2.77448	1.83176	1.87619	1.75614	1.91639	1.15413	1.96516	2.63445	2.52697	2.47803
1-O-Caffeoylquinic acid	HMDB0030652	C16H18O9	Organooxygen compounds	355.103	1241-87-8	Alcohols and polyols	1.73383	2.3983	2.52086	3.69287	3.74286	3.81102	3.61062	3.49777	3.7521	3.63639	3.58532	3.40669
Kaempferol 3-(2G-apiosylrobinobioside)	HMDB0039759	C32H38O19	Flavonoids	727.208	132185-73-0	Flavonoid glycosides	2.12355	2.40317	2.40788	1.97104	2.04308	1.7951	2.9192	3.05577	2.97201	2.83563	2.8315	2.84616
Cyanidin 3-(3-glucosyl-6-malonylglucoside) 4'-glucoside	HMDB0030098	C38H47O22+	Flavonoids	919.271	651768-27-3	Flavonoid glycosides	3.76463	3.59641	3.54078	2.80241	2.80362	2.82115	2.7925	2.79058	2.78763	3.82563	3.87436	3.81683
Sophoricoside	HMDB0252680	C21H20O10	Isoflavonoids	433.114	-	Isoflavonoid O-glycosides	3.73705	3.77321	3.81488	2.77481	2.77527	2.77192	3.40815	3.47467	3.3872	3.01035	3.01585	3.05669
Leucodelphinidin 3-[galactosyl-(1->4)-glucoside]	HMDB0032762	C27H34O18	Flavonoids	611.154	189890-19-5	Flavonoid glycosides	3.63775	3.53485	3.55438	3.6557	3.65629	3.66658	3.67197	3.66801	3.70144	4.01481	4.04362	4.06028
3-Oxovalproic acid	HMDB0060685	C8H14O3	Keto acids and derivatives	163.074	60113-81-7	Short-chain keto acids and derivatives	1.82506	1.48699	1.63315	1.54182	1.36297	1.22197	1.88845	1.96099	1.70138	1.24186	1.2704	0.00948844
Kaempferol-3-O-a-L-rhamnosyl(1,2)-b-D-glucoside-7-O-a-L-rhamnoside	-	C33H40O19	-	741.218	-	-	2.41963	2.18589	2.12774	2.16916	2.2954	2.28826	2.52444	2.42406	2.46257	2.67646	2.72706	2.72792
Phe-Val	HMDB0029008	C14H20N2O3	Carboxylic acids and derivatives	265.155	3918-90-9	Amino acids, peptides, and analogues	2.50659	2.24405	2.12602	2.52468	2.46768	2.51791	1.74416	1.56319	1.79266	2.89036	2.58145	2.48538
Maritimein	LMPK12130009	C21H20O11	-	449.107	-	-	3.15138	2.94263	3.0024	2.59892	2.77452	2.80287	3.61247	3.55619	3.56649	2.93108	2.84407	2.91528
Pallidol 3, 3''-diglucoside	HMDB0304713	C17H24O11	Prenol lipids	446.165	-	Terpene glycosides	2.87408	2.76738	2.73785	2.81627	2.8105	2.84473	2.2366	1.994	2.02965	2.38276	2.47236	2.46689
Meloside	HMDB0302583	C27H30O15	Flavonoids	599.135	-	Flavonoid glycosides	3.26236	3.14223	3.17669	2.55525	2.78539	2.71027	1.50398	1.35153	1.47931	3.0409	3.06768	3.16948
Quercetin 3-rutinoside 3',7-diglucoside	HMDB0037958	C39H50O26	Flavonoids	935.264	75213-00-2	Flavonoid glycosides	3.19241	3.10759	3.05486	2.31834	2.23096	2.40143	2.04352	1.90809	2.08533	3.07879	3.11073	3.1167
Cis-4-Hydroxyequol	HMDB0041710	C15H14O4	Isoflavonoids	517.181	-	Isoflavans	2.79275	2.84979	2.46275	2.58894	2.43607	2.52549	2.34067	2.34426	2.31479	2.11498	2.05664	2.06068
Lucuminoside	HMDB0029900	C19H25NO10	Organooxygen compounds	392.132	1392-28-5	Carbohydrates and carbohydrate conjugates	2.17753	1.90177	2.16803	2.37515	2.09889	2.1743	2.46104	2.49604	2.58238	1.69129	1.64386	1.68413
Homomangiferin	HMDB0041258	C20H20O11	Benzopyrans	437.108	21794-66-1	1-benzopyrans	3.06099	3.00297	3.07896	2.58807	2.54172	2.48114	3.30857	3.32108	3.32	3.00291	3.01674	3.05708
Epicatechin 3-glucoside	HMDB0037943	C21H24O11	Flavonoids	453.139	103303-00-0	Flavonoid glycosides	2.78632	2.70176	2.76752	3.00915	2.96628	3.04753	2.47666	2.46855	2.44572	2.38463	2.37718	2.29258
3-Hydroxy-4,6-heptadiyne-1-yl 1-glucoside	HMDB0038964	C13H18O7	Fatty Acyls	291.086	-	Fatty acyl glycosides	2.85828	2.81532	2.7571	3.20308	3.17082	3.18862	2.66717	2.65444	2.58501	2.43556	2.43169	2.41018
Maclurin 3-C-(2'',3'',6''-trigalloylglucoside)	HMDB0032643	C40H32O23	Organooxygen compounds	935.154	92631-86-2	Carbohydrates and carbohydrate conjugates	2.05812	1.97802	2.18832	1.75592	1.75711	1.77437	2.62617	2.5792	2.66461	2.34632	2.34527	2.25539
4-Glucosyl gallate	HMDB0038912	C13H16O10	Tannins	315.073	84274-52-2	Not Available	2.57254	2.37975	2.5402	2.91867	2.89055	2.97279	2.29487	2.19379	2.23681	2.33795	2.32597	2.14709
Spiraeoside	HMDB0037932;HMDB0257588;LMPK12112184	C21H20O12	Flavonoids	465.102	20229-56-5	Flavonoid glycosides	2.51329	2.5344	2.44042	2.92833	2.87404	2.91458	3.2865	3.2886	3.27552	2.95066	2.97742	2.94858
Kaempferol 3-(2''-rhamnosylrutinoside)	HMDB0037432	C33H40O19	Flavonoids	782.248	32602-83-8	Flavonoid glycosides	3.31351	3.34093	3.21722	3.45161	3.36406	3.35948	2.79429	2.68995	2.69241	2.96159	2.85254	2.9062
6,7-Dimethyl-8-(1-D-ribityl)lumazine	HMDB0003826	C13H18N4O6	Pteridines and derivatives	326.123	2535-20-8;5118-16-1	Not Available	1.62984	1.71482	1.73279	2.34911	2.27431	2.37562	1.91747	1.85296	1.86133	2.00992	2.09611	2.03416
Gaylussacin	HMDB0040620	C21H22O9	Stilbenes	436.159	38232-08-5	Stilbene glycosides	2.99428	3.00578	3.008	2.97757	3.00184	3.00604	3.49708	3.48636	3.48211	2.82762	2.85169	2.85125
6-Hydroxykaempferol 3-glucoside	HMDB0040478	C21H20O12	Flavonoids	528.114	145134-61-8	Flavonoid glycosides	2.93938	2.89475	2.94249	2.75828	2.7643	2.74858	1.28892	1.50546	1.5262	3.15185	3.11728	3.14981
Isorhamnetin 4'-O-glucuronide	HMDB0041757	C22H20O13	Flavonoids	457.077	-	Flavonoid glycosides	3.502	3.46093	3.49115	3.95104	3.93042	3.94841	3.2855	3.30047	3.30241	3.51706	3.50301	3.5025
Petunidin	HMDB0003173	C16H13O7+	Flavonoids	359.097	1429-30-7;13270-60-5	O-methylated flavonoids	2.98358	2.94052	2.9325	3.54213	3.53988	3.54579	3.73208	3.73166	3.74051	2.77621	2.75039	2.7589
Apigenin 7-[p-coumaroyl-(->2)-[glucuronyl-(1->3)]-glucuronyl-(1->2)-glucuronide]	HMDB0038297	C42H40O25	Flavonoids	909.175	-	Flavonoid glycosides	1.13341	1.10137	1.09229	1.65781	1.1458	1.22345	2.64957	2.6808	2.66242	1.09029	1.09408	1.09643
Pro-Leu-Val	-	C16H29N3O4	-	328.222	-	-	2.13191	2.24022	2.24752	1.46657	1.60673	1.65809	0.986532	0.941256	0.901923	2.01129	2.02208	2.01716
Myricetin 3'-glucoside	HMDB0034359	C21H20O13	Flavonoids	481.098	520-14-9	Flavonoid glycosides	3.98486	3.94122	3.94093	3.36118	3.30636	3.35965	3.92086	3.91404	3.91739	3.78952	3.81542	3.81246
Pro-Ile-Thr	-	C15H27N3O5	-	330.203	-	-	2.25032	2.31133	2.23562	2.40863	2.62	2.58903	3.10825	3.0605	2.99881	2.26876	2.28342	2.26849
Theogallinin	HMDB0040434	C36H32O21	Tannins	783.141	144207-58-9	Complex tannins	2.63013	2.64758	2.58234	1.50046	1.4962	1.72314	2.74623	2.71933	2.72917	2.49452	2.56336	2.52266
Patuletin 3-gentiobioside	HMDB0037541	C28H32O18	Flavonoids	621.144	101021-28-7	Flavonoid glycosides	1.97391	1.91453	1.87821	2.4808	2.52644	2.45646	2.24508	2.30566	2.25177	2.41253	2.38201	2.3882
Beta-Lactose	HMDB0041627	C12H22O11	Organooxygen compounds	343.124	5965-66-2	Carbohydrates and carbohydrate conjugates	1.7759	1.71494	1.7838	2.09746	2.04936	2.28318	1.76632	1.70617	1.61224	2.16346	2.17512	2.19485
Glycine-betaxanthin	HMDB0304685	C11H12N2O6	Carboxylic acids and derivatives	269.077	-	Amino acids, peptides, and analogues	2.23022	2.01969	2.32344	1.94042	1.84233	1.85279	0.957003	1.12936	0.917	2.34277	2.49444	2.60162
Doxorubicin	HMDB0015132	C27H29NO11	Carboxylic acids and derivatives	508.157	23214-92-8	Amino acids, peptides, and analogues	2.49073	2.41627	2.46722	1.6446	1.67142	1.68107	1.37673	1.32801	1.47354	2.64767	2.61288	2.61585
4beta-(2-Aminoethylthio)catechin	HMDB0037475	C17H19NO6S	Flavonoids	383.124	-	Flavans	2.24523	2.23215	2.24387	1.82452	1.74764	1.87871	1.46134	1.38997	1.25082	2.20894	2.20222	2.21345
Hyp-Ile	HMDB0028866	C11H20N2O4	Carboxylic acids and derivatives	245.15	-	Amino acids, peptides, and analogues	2.65737	2.77574	2.73409	2.68703	2.79693	2.7924	3.13837	3.07631	3.11297	2.38316	2.39672	2.39732
beta-Ala-Arg	HMDB0060441	C9H19N5O3	Peptidomimetics	245.15	-	Hybrid peptides	1.99348	1.97611	1.89039	2.016	2.02181	1.99205	2.63907	2.6373	2.60147	1.71331	1.73123	1.79003
Quercetagitrin	HMDB0030624	C21H20O13	Flavonoids	481.098	548-75-4	Flavonoid glycosides	3.39731	3.36435	3.36631	2.79748	2.83786	2.83982	3.44668	3.41133	3.42346	3.36698	3.3836	3.40837
Luteolin 4'-glucoside 7-galacturonide	HMDB0038809	C27H28O17	Flavonoids	666.164	126207-52-1	Flavonoid glycosides	1.43466	1.43833	1.50665	2.0961	2.05987	2.13186	2.22635	2.25319	2.251	2.13375	2.03369	2.10924
Formononetin 7-(6''-methylmalonylglucoside)	HMDB0029494	C26H26O12	Isoflavonoids	495.125	34232-18-3	Isoflavonoid O-glycosides	2.2051	2.20957	2.26268	1.04799	1.1221	0.884168	0.822413	0.820784	0.818273	2.33833	2.29148	2.41021
5'-O-beta-D-Glucosylpyridoxine	HMDB0246884	C14H21NO8	Pyridines and derivatives	332.134	-	Pyridoxines	2.52379	2.49706	2.53015	3.25931	3.27968	3.29474	2.80541	2.77165	2.7815	3.34066	3.36088	3.36276
(S)-2-(Hydroxymethyl)glutarate	-	C6H10O5	-	163.059	-	-	2.04782	2.04335	2.10175	1.73045	1.73634	1.65789	2.31645	2.33683	2.3687	2.07787	2.14953	2.13121
Diinsinin	-	C36H32O15	-	705.185	-	-	3.0638	3.07343	2.97973	2.87127	2.98148	2.97064	3.3996	3.43649	3.41413	2.86242	2.69446	2.77979
D-1-[(3-Carboxypropyl)amino]-1-deoxyfructose	HMDB0038663	C10H19NO7	Carboxylic acids and derivatives	266.123	10003-63-1	Amino acids, peptides, and analogues	2.25995	2.0067	2.14901	2.35366	2.30837	2.3946	2.91216	2.93631	2.82323	2.20354	2.24862	2.28871
Cyanidin 3-laminaribioside	HMDB0037996	C27H31O16+	Flavonoids	629.196	53696-63-2	Flavonoid glycosides	2.02561	1.99126	2.05353	2.7728	2.76767	2.87236	3.17043	3.15922	3.21015	2.24957	2.39879	2.33301
Malvidin 3-laminaribioside	HMDB0038033	C29H35O17+	Flavonoids	673.223	55463-07-5	Flavonoid glycosides	4.27003	4.18998	4.1523	4.62239	4.60612	4.59198	5.08485	5.09564	5.09923	4.38791	4.32935	4.28116
Sucrose 6-phosphate	HMDB0301916	C12H23O14P	Organooxygen compounds	421.073	-	Carbohydrates and carbohydrate conjugates	2.5029	2.62949	2.64886	2.99338	2.90365	3.05618	2.44728	2.46143	2.5293	2.82369	2.89757	2.76926
5,8-Dihydroxy-3-(4-hydroxybenzyl)-7-methoxy-4-chromanone 8-acetate	HMDB0037252	C19H18O7	Homoisoflavonoids	379.082	99877-75-5	Homoisoflavans	2.86994	2.91129	2.9388	2.49616	2.47936	2.52563	3.29837	3.32836	3.26809	2.73017	2.78547	2.66172
1'-O-Galloylsucrose	HMDB0039283	C19H26O15	Benzene and substituted derivatives	493.119	115713-45-6	Benzoic acids and derivatives	1.51963	1.96525	1.87873	0.831375	0.816328	0.915106	2.11012	2.08864	1.94027	2.07198	2.08693	1.98815
2-c-methyl-d-erythritol 2,4-cyclodiphosphate	-	C5H12O9P2	-	276.988	143488-44-2	-	0.409355	0.410045	0.409914	0.428181	0.829927	0.425821	1.87303	1.57204	1.68839	0.403252	0.400968	0.390139
Garcinia acid	HMDB0031159	C6H8O8	Carboxylic acids and derivatives	207.014	27750-10-3	Tricarboxylic acids and derivatives	2.01645	2.16607	2.03404	1.72788	1.69775	1.5582	2.43527	2.50318	2.49173	0.802725	1.12344	1.21688
Isoliquiritin apioside	HMDB0253655	C26H30O13	Flavonoids	549.165	-	Flavonoid glycosides	2.77869	2.71187	2.73747	2.35988	2.31402	2.31747	2.91083	2.85979	2.86196	2.52492	2.58511	2.64828
3-Dehydroquinic acid	HMDB0012710	C7H10O6	Hydroxy acids and derivatives	189.04	10534-44-8	Alpha hydroxy acids and derivatives	2.34374	2.35524	2.26225	1.32027	1.4118	1.32641	1.80313	1.85593	1.98375	2.26783	2.22547	2.22409
Beta-D-Galactosyl-(1->4)-L-rhamnose	-	C12H22O10	-	325.113	-	-	1.81444	1.78508	1.63663	2.2106	2.44674	2.29678	1.61605	1.56666	1.68879	1.84929	1.91796	1.88682
N-acetyl-dl-glutamic acid	-	C7H11NO5	-	188.056	-	-	1.69121	1.69503	1.56567	1.67561	1.66039	1.70392	2.07007	2.07561	2.09965	1.31839	1.44346	1.30461
CDP-ethanolamine	HMDB0001564	C11H20N4O11P2	Pyrimidine nucleotides	891.113	3036-18-8	Pyrimidine ribonucleotides	2.08483	2.19271	2.33194	0.62195	0.517004	0.520847	1.97228	1.9977	1.94145	2.46167	2.39214	2.36739
Quercetin-4'-glucuronide	HMDB0029214	C21H18O13	Flavonoids	477.066	201463-36-7	Flavonoid glycosides	3.00622	2.9505	2.92843	2.21474	2.16915	2.1297	2.90951	2.90155	2.90395	2.78983	2.7881	2.75458
Methyl 3,4,6-tri-O-galloyl-beta-D-glucopyranoside	HMDB0039183	C28H26O18	Tannins	649.105	89927-26-4	Not Available	2.45846	2.29184	2.30933	1.76892	1.74824	1.71128	2.59331	2.57988	2.46736	2.43844	2.32117	2.52451
A-L-Fucopyranosyl-(1->2)-b-D-galactopyranosyl-(1->2)-D-xylose	HMDB0041222	C17H30O14	Organooxygen compounds	479.138	130136-27-5	Carbohydrates and carbohydrate conjugates	1.22332	1.22439	1.4007	2.00126	2.04232	2.0599	1.57526	1.6174	1.64721	1.98668	2.01656	2.02282
3-Methylxanthine	HMDB0001886	C6H6N4O2	Imidazopyrimidines	165.041	1076-22-8	Purines and purine derivatives	1.06413	0.949549	1.00511	0.629003	0.719431	0.790134	1.51945	1.55485	1.47068	0.702787	0.871685	0.807687
2'-Deoxyinosine triphosphate	HMDB0003537	C10H15N4O13P3	Purine nucleotides	490.98	16595-02-1	Purine deoxyribonucleotides	0.88942	0.890404	0.890217	3.05031	3.0055	3.02802	1.6554	1.64871	1.64601	0.880684	1.42207	1.44973
Thymidine	HMDB0000273;PW_C000187	C10H14N2O5	Pyrimidine nucleosides	241.082	50-89-5	Pyrimidine 2''-deoxyribonucleosides	1.98545	1.99265	1.9556	0.870572	0.609805	0.720054	1.7261	1.62774	1.68922	2.23077	2.13197	1.98686
Proline betaine	HMDB0004827	C7H13NO2	Carboxylic acids and derivatives	188.093	471-87-4	Amino acids, peptides, and analogues	2.50947	2.35453	2.34571	2.39311	2.46894	2.34336	2.17986	1.97493	2.05505	1.73045	2.12857	1.54518
1,7-dimethyluric acid	HMDB0011103;PW_C006746	C7H8N4O3	Imidazopyrimidines	195.052	33868-03-0	Purines and purine derivatives	2.14837	2.10208	2.11498	0.263989	0.259787	0.262276	0.273415	0.428706	0.761057	1.31128	1.35208	1.43482
Dihydrobenzoic acid pentose	-	C12H14O8	-	345.08	-	-	3.01413	2.9889	3.02654	3.14936	3.16523	3.18699	3.78136	3.78981	3.79	2.91809	2.90243	2.93448
Itoside L	-	C12H20O8	-	583.224	-	-	2.46978	2.67456	2.81017	0.0655228	0.00655032	0.0720897	1.49014	1.32625	1.35755	0.292389	0.0803918	0.348469
Orientaloside	HMDB0037100	C25H32O13	Organooxygen compounds	585.182	-	Carbohydrates and carbohydrate conjugates	3.06526	2.93381	2.89207	3.48705	3.47218	3.47556	2.66507	2.66379	2.71129	2.96704	2.95686	2.92004
3,3',5,5'-Tetrahydroxy-6,7-methyleneoxy-4'-methoxyflavone 3-glucuronide	HMDB0038030	C23H20O15	Flavonoids	571.044	-	Flavonoid glycosides	1.95607	2.03162	2.05688	2.54533	2.52905	2.52199	1.57198	1.68805	1.60819	2.11509	2.06095	2.03657
Padmatin	-	C16H14O7	-	363.071	-	-	2.50583	2.48494	2.65386	2.05054	2.01556	1.99212	2.71177	2.64645	2.67429	2.3459	2.3665	2.36362
Epicatechin-(4beta->8)-gallocatechin	HMDB0036303	C30H26O13	Flavonoids	653.15	-	Biflavonoids and polyflavonoids	2.8225	2.82892	2.85266	2.27378	2.26677	2.2849	2.57437	2.57158	2.57149	2.28762	2.25368	2.21794
2,2-dimethyl succinic acid	HMDB0002074	C6H10O4	Fatty Acyls	145.05	597-43-3	Fatty acids and conjugates	0.207061	1.35985	0.532626	0.863379	1.24809	1.23804	1.79515	1.95431	1.59284	0.203279	0.201869	1.10062
Corilagin	HMDB0031457	C27H22O18	Tannins	679.079	23094-69-1	Hydrolyzable tannins	1.31585	1.54585	1.52002	2.27251	2.28665	2.2852	2.14076	2.29286	2.17585	1.11832	0.883518	1.11277
Carthamin	HMDB0033898	C43H42O22	Cinnamic acids and derivatives	931.199	36338-96-2	Hydroxycinnamic acids and derivatives	0.596046	0.596889	0.865078	2.49325	2.425	2.43242	0.886655	1.62838	0.965363	1.10634	0.585765	0.889912
Quercetin 3-(2-feruloylsophoroside) 7-glucoside	HMDB0040842	C43H48O25	Flavonoids	999.225	151649-66-0	Flavonoid glycosides	1.94113	1.917	1.80668	1.91125	1.85723	1.9111	2.19613	2.24673	2.18888	2.26869	2.30253	2.32861
Urolithin A-8-O-glucuronide	HMDB0060022	C19H16O10	Cinnamic acids and derivatives	463.088	-	Hydroxycinnamic acids and derivatives	2.63081	2.79282	2.77058	2.05822	2.15791	2.13535	2.89966	2.94308	2.92336	2.5117	2.52084	2.50777
Pavetannin B2	HMDB0039572	C45H36O18	Flavonoids	909.18	139975-02-3	Biflavonoids and polyflavonoids	2.30032	2.40605	2.29967	2.33992	2.42335	2.31577	2.7966	2.80619	2.84899	2.68689	2.66282	2.70072
Deacetylasperulosidic acid	HMDB0250901	C16H22O11	Prenol lipids	371.099	-	Terpene glycosides	1.27741	1.27848	1.27828	2.66963	2.57878	2.5633	2.83858	2.85867	2.78285	1.2679	1.26432	1.24721
Phosphoribosyl-AMP	HMDB0012276	C15H23N5O14P2	Purine nucleotides	1163.15	1109-75-7	Purine ribonucleotides	2.41308	2.23909	2.34256	1.1118	1.10325	1.10833	1.13069	1.13532	1.13063	1.0746	1.07113	1.05459
D-Apiose	HMDB0029941	C5H10O5	Organooxygen compounds	195.051	639-97-4	Carbohydrates and carbohydrate conjugates	2.20358	1.99866	2.19427	1.75771	1.56384	1.78994	1.71197	1.7423	1.84783	0.601302	0.598469	0.584992
DIMP	HMDB0006555	C10H13N4O7P	Purine nucleotides	377.05	3393-18-8	Purine deoxyribonucleotides	2.07653	2.06945	2.11285	0.922748	1.35044	1.34363	2.07302	2.10611	2.08848	2.21399	2.2938	2.18533
4-Hydroxycoumarin	-	C9H6O3	-	161.024	1076-38-6	-	2.36442	2.3654	2.32324	0.553415	0.546749	0.550702	0.56823	0.571878	0.56818	1.78374	0.962399	0.967387
Glucocapangulin	HMDB0302437	C21H20O10	Anthracenes	413.087	-	Anthraquinones	3.42566	3.41536	3.45762	0.786679	0.778929	0.783528	0.803838	1.52036	1.59739	2.84487	2.69518	2.85826
Samarangenin A	HMDB0039717	C37H28O18	Flavonoids	759.122	147103-18-2	Biflavonoids and polyflavonoids	2.89348	2.72616	2.72154	2.57014	2.55857	2.54272	2.98314	3.06682	2.94062	3.25029	3.21275	3.23254
Hyperin 2''-[glucosyl-(1->3)-rhamnoside] 6''-rhamnoside	HMDB0039911	C39H50O25	Flavonoids	917.259	-	Flavonoid glycosides	3.36685	3.20773	3.12732	2.88163	2.56811	2.72316	2.59775	2.60273	2.59768	3.64801	3.62468	3.64354
4-O-Caffeoylshikimic acid	HMDB0033997	C16H16O8	Cinnamic acids and derivatives	335.078	-	Hydroxycinnamic acids and derivatives	2.70383	2.58896	2.49694	1.24905	1.0661	1.71072	1.93388	1.98987	1.94979	2.33287	2.33623	2.25814
Isobiflorin	HMDB0040632	C16H18O9	Organooxygen compounds	707.184	152041-16-2	Carbohydrates and carbohydrate conjugates	2.2182	2.26217	2.21491	3.97657	3.96141	3.9579	3.94033	3.94554	3.95746	3.93034	3.93054	3.9305
(3S,5R,6R,7E)-3,5,6-Trihydroxy-7-megastigmen-9-one	HMDB0038736	C13H22O4	Prenol lipids	241.145	-	Sesquiterpenoids	1.83449	1.90053	1.70908	0.846111	0.838165	0.84288	0.863689	0.868001	0.86363	0.811642	0.808444	0.793195
1-O-Sinapoyl-beta-D-glucose	HMDB0302379	C17H22O10	Cinnamic acids and derivatives	367.101	-	Hydroxycinnamic acids and derivatives	0.751186	0.969028	0.769954	2.18384	2.05473	2.20619	2.4038	2.35288	2.2961	2.54984	2.60094	2.60531
Ala-Gln-Tyr	-	C17H24N4O6	-	425.164	-	-	2.57664	2.70114	2.62247	1.20287	1.15671	1.16184	2.10715	2.02483	2.17408	2.27208	2.29751	2.15233
Prenyl apiosyl-(1->6)-glucoside	HMDB0031956	C16H28O10	Fatty Acyls	379.164	198832-70-1	Fatty acyl glycosides	2.64019	2.80708	2.33979	1.3654	1.71453	1.4582	1.78386	1.78734	1.66239	2.10605	2.16082	1.73096
Glucoalyssin	HMDB0301914	C13H24NO10S3-	Organooxygen compounds	495.055	499-37-6	Carbohydrates and carbohydrate conjugates	0.736347	1.15232	1.52821	0.761349	0.846337	0.758235	1.69998	1.87404	1.67125	1.62281	1.71833	1.26909
Miscanthoside	HMDB0029544	C21H22O11	Benzene and substituted derivatives	449.107	38965-51-4	Benzoic acids and derivatives	2.36338	2.27793	2.14807	2.79486	2.78203	2.7589	2.60458	2.59753	2.66028	1.89106	1.86186	1.75464
Peonidin-3-glucoside	HMDB0013689	C22H23O11+	Flavonoids	498.094	68795-37-9	Flavonoid glycosides	0.0194656	1.46856	1.16982	2.01444	2.10289	2.13756	1.75827	1.77361	1.7893	0.0190302	0.922105	0.0181136
2-succinylbenzoate	HMDB0304087	C11H10O5	Organooxygen compounds	281.067	-	Carbonyl compounds	2.65065	2.44234	2.52708	2.36296	2.27018	2.21486	1.99481	2.072	2.07602	0.00677275	0.7906	1.09741
Carthamidin 6,7-diglucoside	HMDB0040125	C27H32O16	Flavonoids	611.162	-	Flavonoid glycosides	3.36295	3.3398	3.36509	4.1038	4.10917	4.11639	4.42553	4.44663	4.43014	4.51609	4.50612	4.49766
Gibboside	-	C16H26O9	-	343.139	-	-	2.56829	2.67595	2.4805	0.865944	0.857938	0.862689	1.06603	1.41693	1.34774	1.71299	2.11842	1.86913
6-hydroxymethyl-7,8-dihydropterin	HMDB0304227	C7H9N5O2	Pteridines and derivatives	389.146	-	Pterins and derivatives	2.2248	2.18326	2.08928	1.41361	1.33473	1.34614	1.06649	1.24203	1.12313	1.4395	1.52534	1.31491
Pinobanksin 5-[galactosyl-(1->4)-glucoside]	HMDB0037506	C27H32O15	Flavonoids	595.167	91925-95-0	Flavonoid glycosides	3.33493	3.32879	3.32498	4.21283	4.20878	4.2177	4.49469	4.51315	4.4757	4.5907	4.58899	4.56328
Nb-trans-p-Coumaroylserotonin glucoside	HMDB0032760	C25H28N2O8	Carboxylic acids and derivatives	505.156	76423-56-8	Amino acids, peptides, and analogues	1.99006	2.10652	2.04374	1.62065	1.92571	1.47624	1.14332	1.00177	1.06307	1.58584	1.52273	1.40421
Aflatoxin B1exo-8,9-epoxide-GSH	HMDB0060431	C27H29N3O13S	Coumarins and derivatives	616.13	68385-50-2	Furanocoumarins	2.94888	2.90461	2.86767	3.16117	3.09794	3.12238	3.61879	3.59879	3.5289	2.80574	2.75154	2.79416
5,3',4'-Trihydroxy-3-methoxy-6,7-methylenedioxyflavone 4'-glucuronide	HMDB0301868	C23H20O14	Flavonoids	501.066	-	Flavonoid glycosides	1.72014	1.6809	1.59378	2.39088	2.10923	2.04653	2.69593	2.85491	2.8251	2.14597	1.79703	2.02226
Epicatechin 3-O-gallate-(4beta->8)-epigallocatechin 3-O-gallate	HMDB0039304	C44H34O21	Benzopyrans	957.175	126715-90-0	1-benzopyrans	2.10511	2.10185	1.90823	2.86307	2.71996	2.75712	2.99852	2.95091	2.87308	2.07011	1.98625	1.68289
Quercetin 3-O-xylosyl-glucuronide	HMDB0301686	C26H26O17	Flavonoids	631.093	117-39-5	Flavonoid glycosides	1.49322	0.835642	0.835459	3.22574	3.13743	3.17707	1.75101	1.80771	1.83859	1.67104	1.56353	1.59165
Kuwanon L	HMDB0030121	C35H30O11	Flavonoids	671.172	88524-65-6	Flavans	2.03424	2.10525	2.05936	1.49855	1.37841	1.45145	2.00193	2.06962	2.14885	1.70381	1.6514	1.70142
Quercetin 7-xyloside	HMDB0037927	C20H18O11	Flavonoids	433.076	82178-32-3	Flavonoid glycosides	1.8568	1.97753	2.00517	0.989488	0.97349	1.07586	2.37644	2.54888	2.615	1.69759	1.76682	1.67532
Bidenlignaside B	-	C26H34O12	-	583.203	-	-	3.13988	3.14076	3.177	2.53884	2.45634	2.60899	3.15289	3.13408	3.1466	2.77069	2.80335	2.76932
Tmc 2a	-	C28H34N4O9	-	615.228	-	-	2.86109	2.72654	2.68026	1.38218	1.44459	1.71066	2.12158	2.26155	2.2378	2.43606	2.45169	2.49788
L-Lyxonic acid	HMDB0060255	C5H10O6	Organooxygen compounds	165.04	4172-43-4	Carbohydrates and carbohydrate conjugates	1.79237	1.74643	1.79075	1.17902	0.730191	0.734682	1.57402	1.45844	1.51786	1.04382	1.13849	1.22549
Tinosposinenside C	-	C26H36O12	-	585.218	-	-	3.67224	3.58296	3.55765	3.00919	3.02868	3.0263	3.03296	3.06662	3.06509	2.84592	2.88429	2.87796
2-n-Propyl-4-oxopentanoic acid	HMDB0060683;PW_C040565	C8H14O3	Keto acids and derivatives	157.087	-	Gamma-keto acids and derivatives	0.719292	0.527734	0.756154	1.93617	1.97209	1.74272	1.95768	2.14888	1.98195	1.23643	0.877219	1.14803
Trans-p-Coumaric acid 4-glucoside	HMDB0039509	C15H18O8	Organooxygen compounds	325.093	14364-05-7	Carbohydrates and carbohydrate conjugates	2.18233	1.94709	2.10777	2.14739	2.31589	2.26447	2.10426	1.79441	1.73895	0.738027	0.734937	0.766879
(-)-Isolariciresinol 4-O-beta-D-glucopyranoside	-	C26H36O11	-	523.218	-	-	1.13046	1.13151	1.25369	2.10695	2.1929	2.07079	2.45785	2.38322	2.26871	2.2105	2.20095	2.30115
Glyphoside	HMDB0038465	C23H22O13	Flavonoids	505.098	11029-60-0	Flavonoid glycosides	0.904976	0.905966	0.905778	3.09235	3.10092	3.09139	3.08884	3.08283	3.09622	2.66819	2.57686	2.61615
Maclurin 3-C-(6''-p-hydroxybenzoyl-glucoside)	HMDB0032646	C26H24O13	Organooxygen compounds	589.12	92665-82-2	Carbohydrates and carbohydrate conjugates	3.24974	3.26362	3.23401	3.16583	3.15854	3.14219	3.73313	3.71326	3.71695	3.18183	3.15127	3.13023
Raltitrexed	HMDB0014438	C21H22N4O6S	Carboxylic acids and derivatives	457.117	112887-68-0	Amino acids, peptides, and analogues	2.89579	2.88078	2.86015	0.744086	1.32589	1.29591	1.93479	2.00097	2.09738	2.27688	2.34747	2.30353
Galactose 1-phosphate	HMDB0000645	C6H13O9P	Organooxygen compounds	305.03	2255-14-3	Carbohydrates and carbohydrate conjugates	1.44168	1.36999	1.52466	1.96788	2.27138	2.072	1.5278	1.65394	1.52971	0.988615	1.38924	0.930856
Zapoterin	HMDB0035984	C26H30O8	Prenol lipids	469.191	23885-43-0;35796-71-5	Triterpenoids	1.28381	0.785163	1.34679	0.809791	1.02858	1.20035	2.69515	2.7095	2.65867	1.80035	1.7517	1.77302
Lepidine B	HMDB0032715	C20H18N4O2	Benzene and substituted derivatives	691.282	-	Diphenylethers	0.876967	0.877947	0.877761	2.56716	2.50391	2.57157	0.92141	0.925807	0.92135	0.868269	0.865001	0.849402
Methyl 2,4,6-trihydroxybenzoate	HMDB0029650	C8H8O5	Benzene and substituted derivatives	183.03	3147-39-5	Benzoic acids and derivatives	0.161033	0.161384	0.161317	3.02266	2.93373	2.96143	3.14344	3.1017	3.14323	0.157946	0.156796	0.151386
Astilbin	HMDB0033850	C21H22O11	Flavonoids	471.093	29838-67-3	Flavonoid glycosides	2.7809	2.81796	2.77736	4.50143	4.45299	4.47294	4.63109	4.61906	4.62283	2.79591	2.72889	2.76256
6''-Malonylcosmosiin	HMDB0037346	C24H22O13	Flavonoids	553.074	-	Flavonoid glycosides	0.944926	0.945928	0.945738	1.82045	1.91074	1.9406	1.98306	2.11021	2.03678	0.936034	0.93269	0.916729
Inosinic acid	HMDB0000175	C10H13N4O8P	Purine nucleotides	393.045	131-99-7	Purine ribonucleotides	3.12417	3.1448	3.05734	3.24904	3.33019	3.23262	2.58703	2.75518	2.66398	3.05635	3.0249	3.05448
Spinacetin 3-(2''-feruloylgentiobioside)	HMDB0031424	C39H42O21	Flavonoids	845.207	-	Flavonoid glycosides	2.7854	2.81818	2.70658	1.57892	1.00477	1.21998	2.10697	1.86995	2.21247	2.94531	2.78032	2.6824
Spinacetin 3-(2''-apiosylgentiobioside)	HMDB0031425	C34H42O22	Flavonoids	801.217	-	Flavonoid glycosides	3.01455	3.08024	3.02588	2.38036	2.22262	2.2825	2.99716	2.96055	2.97063	2.98423	2.95958	3.01498
Torachrysone 8-(6-oxalylglucoside)	HMDB0039135	C22H24O12	Organooxygen compounds	501.101	64078-76-8	Carbohydrates and carbohydrate conjugates	1.14956	1.15061	1.15041	1.67097	1.60559	1.73402	2.1005	2.25025	2.13094	1.42988	1.13673	1.17762
Kaempferol 3-(2'',3''-diacetyl-4''-p-coumaroylrhamnoside)	HMDB0040537	C34H30O14	Flavonoids	707.163	128941-61-7	Flavonoid glycosides	2.37701	2.52518	2.30618	2.21142	2.1307	2.27067	1.46743	1.5936	1.33697	1.14028	1.23831	1.34308
Isoorientin 2''-[feruloyl-(->6)-glucoside]	HMDB0032911	C37H38O19	Lignan glycosides	767.186	220948-75-4	Not Available	3.03354	2.70055	2.69977	2.60948	2.10275	2.43891	2.50249	2.48964	2.48872	1.07385	2.26996	1.30132
Kaempferol-3-O-Glucoside-3''-Rhamnoside	-	C27H30O15	-	1187.31	-	-	2.98616	2.70896	2.50107	0.494533	1.18986	0.491974	2.42607	2.36734	2.45707	2.97424	3.06416	2.94846
Cinnamoside	HMDB0038923	C24H38O12	Prenol lipids	563.233	108567-70-0	Terpene glycosides	2.31793	2.27593	2.22054	1.13269	1.1241	1.1292	2.26293	2.25718	2.24249	1.09533	1.36839	1.08568
Berberrubine	HMDB0030266	C19H16NO4+	Protoberberine alkaloids and derivatives	303.091	17388-19-1	Not Available	2.158	2.18446	2.34349	0.872615	1.20957	1.09575	2.33621	2.1677	2.15095	2.63946	2.62983	2.72368
Kaempferol 7-o-glucoside	HMDB0244737	C21H20O11	Flavonoids	447.095	-	Flavonoid glycosides	3.95963	3.9499	3.87128	4.11286	4.10876	4.09304	4.63044	4.67761	4.6542	3.88226	3.9039	3.85831
Quercetin 7-rhamnoside	HMDB0257019;LMPK12112180	C21H20O11	Flavonoids	895.194	-	Flavonoid glycosides	2.60322	2.55749	2.64579	3.08013	3.09455	3.08952	3.99966	3.94212	3.96244	2.6554	2.67521	2.6637
6-Hydroxykaempferol	LMPK12112860	C15H10O7	-	301.035	4324-55-4	-	1.50971	1.72638	1.80385	1.68063	1.88048	1.71382	0.99061	0.853633	0.837524	1.34215	0.949922	1.3168
N-acetyl-l-tryptophan	HMDB0013713	C13H14N2O3	Carboxylic acids and derivatives	245.093	1218-34-4	Amino acids, peptides, and analogues	2.92075	2.87786	2.77677	2.69398	2.57898	2.67422	2.45389	2.16225	2.454	3.22709	3.20878	3.25111
Norviburtinal	-	C9H6O2	-	145.029	-	-	2.20693	2.08374	1.88172	2.13933	2.0847	2.00013	1.29363	1.37384	1.0095	0.601916	0.599082	0.585598
Citicoline	HMDB0001413	C14H27N4O11P2+	Pteridines and derivatives	510.087	987-78-0	Pterins and derivatives	2.75368	2.68474	2.77676	1.48217	2.12209	1.79237	2.76319	2.70281	2.63541	2.69089	2.63108	2.62187
Tomelukast	-	C16H22N4O3	-	317.16	-	-	0.83707	0.838036	0.837853	1.89991	1.74308	1.91845	1.86512	2.13312	1.36191	0.828502	0.825283	0.809924
Moringyne	HMDB0031724	C15H20O7	Organooxygen compounds	357.118	97400-73-2	Carbohydrates and carbohydrate conjugates	1.73896	1.81425	1.83546	0.796758	0.996081	1.14073	1.53707	1.4702	1.5471	1.6189	1.55347	1.52039
Sulindac	HMDB0014743	C20H17FO3S	Indenes and isoindenes	401.086	38194-50-2	Not Available	2.57762	2.51645	2.64939	1.04395	1.2503	1.04052	1.94356	1.94487	1.81346	2.24625	2.20608	2.2078
Dehydroisocoproporphyrinogen	HMDB0002242	C36H36N4O8	Tetrapyrroles and derivatives	697.255	86154-18-9	Porphyrins	2.15142	2.10578	2.18527	0.23633	0.232459	0.234752	0.245022	0.545337	0.62827	2.08666	2.09266	2.12212
7-Hydroxybutylidenephthalide 7-(6-malonylglucoside)	HMDB0034753	C21H24O11	Organooxygen compounds	497.132	240823-20-5	Carbohydrates and carbohydrate conjugates	3.86192	3.83391	3.84293	3.6378	3.63559	3.65973	3.92744	3.96742	3.91183	3.3188	3.33464	3.3011
Naringenin 5-rhamnoside	HMDB0037581	C21H22O9	Flavonoids	439.103	83697-42-1	Flavonoid glycosides	3.2909	3.28536	3.29787	2.74787	2.73814	2.74545	2.90396	2.97393	2.95185	3.88305	3.88743	3.86745
Garcimangosone D	HMDB0038066	C19H20O9	Organooxygen compounds	391.102	-	Carbohydrates and carbohydrate conjugates	1.52614	1.76153	1.67584	1.40441	1.37224	1.15959	0.937866	1.03627	1.21771	2.10815	2.0439	2.08257
4-[(4'-O-Acetyl-alpha-L-rhamnosyloxy)benzyl]isothiocyanate	HMDB0032802	C16H19NO6S	Organooxygen compounds	705.185	73255-41-1	Carbohydrates and carbohydrate conjugates	4.15378	4.09083	3.99544	3.96668	4.01413	3.98181	3.89013	3.92426	3.91369	3.55096	3.51634	3.52645
Rhoifolin	HMDB0038848	C27H30O14	Flavonoids	599.139	17306-46-6	Flavonoid glycosides	2.37082	2.32177	2.31257	1.14686	1.4497	1.01465	2.15745	2.10482	2.13153	2.19104	2.18491	2.19123
Gly-Phe-Leu-Gly	HMDB0252827	C19H28N4O5	Carboxylic acids and derivatives	391.196	-	Amino acids, peptides, and analogues	2.47797	2.12906	2.10707	1.00202	0.767225	0.842996	0.861627	0.796192	0.791945	2.14922	2.33229	2.32012
Myricetin 4'-O-alpha-D-glucopyranoside	-	C21H20O13	-	479.082	-	-	2.09535	2.13278	2.15107	1.73737	1.73394	1.76629	2.16708	2.12144	2.1677	1.13536	0.886025	0.870307
Alternariol	HMDB0030831	C14H10O5	Coumarins and derivatives	303.05	641-38-3	Not Available	2.48883	2.44236	2.44166	1.80656	1.85907	1.76178	2.344	2.24099	2.39813	2.68536	2.58374	2.57402
5-(3',4',5'-trihydroxyphenyl)-gamma-valerolactone-O-methyl-5'-O-glucuronide	HMDB0060028	C18H22O11	Organooxygen compounds	435.092	-	Carbohydrates and carbohydrate conjugates	1.69633	1.74792	1.77556	0.940292	0.932086	0.936957	0.958429	0.962874	0.958368	0.904659	0.901349	0.885548
Eudesmic acid	HMDB0033839	C10H12O5	Benzene and substituted derivatives	193.051	118-41-2	Benzoic acids and derivatives	2.5599	2.55729	2.65195	2.3942	2.20783	2.03548	2.35349	2.38407	2.3771	2.13351	1.92155	1.7179
Chidamide	HMDB0250075	C22H19FN4O2	Benzene and substituted derivatives	825.299	-	Anilides	1.79702	2.04948	2.05882	1.29395	1.51368	1.01316	2.15827	2.20354	2.15667	2.61973	2.60124	2.63261
Pollenin B	HMDB0039338	C22H22O12	Prenol lipids	477.103	30484-94-7	Monoterpenoids	1.50832	1.50237	1.56225	1.24584	1.25929	1.18122	2.19182	2.20421	2.20173	0.925454	1.0072	1.14001
Eupalestin	LMPK12111495	C21H20O9	-	461.108	-	-	1.41572	1.08586	0.704029	1.6803	1.59695	1.44615	0.946213	0.748644	0.773555	0.695258	0.692241	0.677867
Kaempferol 3-O-alpha-L-rhamnofuranoside	HMDB0040542	C21H20O10	Flavonoids	431.098	5041-73-6	Flavonoid glycosides	0.340106	0.34072	0.340603	3.19389	3.17999	3.1659	3.25341	3.25184	3.22663	0.854881	0.799783	0.751121
Desaminotyrosine	HMDB0002199	C9H10O3	Phenylpropanoic acids	147.045	501-97-3	Not Available	0.792598	0.793546	0.793366	2.43646	2.41041	2.28913	0.917245	1.20507	1.37885	2.49786	2.33284	2.45767
Sinapoyl aldehyde	-	C11H12O4	-	207.068	4206-58-0	-	0.84945	0.930137	1.02138	2.49454	2.59916	2.42059	1.11416	1.39921	1.1906	2.53794	2.59075	2.46067
Glas#3	LMFA13040105	C21H36O11	-	509.222	-	-	2.48473	2.43241	2.37228	2.57025	2.54876	2.52204	2.1813	2.30465	2.22448	2.05253	2.03117	2.05302
(1S,2R,4R,8S)-p-Menthane-2,8,9-triol 9-glucoside	HMDB0039978	C16H30O8	Prenol lipids	371.17	378254-08-1	Terpene glycosides	3.17311	3.13585	3.10697	1.31138	1.13363	1.37583	1.30724	1.36375	1.39805	1.28766	1.26975	1.20053
3-Hydroxychavicol 1-glucoside	HMDB0034861	C15H20O7	Organooxygen compounds	371.135	-	Carbohydrates and carbohydrate conjugates	1.38273	1.35864	1.3825	2.54901	2.50897	2.53117	2.38448	2.39012	2.39559	2.09839	2.14187	2.13812
Nonanoic acid	HMDB0000847;LMFA01010009	C9H18O2	Fatty Acyls	203.13	112-05-0	Fatty acids and conjugates	1.93548	1.9366	1.93639	2.02009	2.24865	2.08857	2.75799	2.77166	2.78219	1.92555	1.92182	1.90392
5'-((Z)-Feruloyl) 3-(2'-methylarabinosylxylose)	HMDB0030231	C21H28O12	Cinnamic acids and derivatives	471.151	-	Hydroxycinnamic acids and derivatives	2.25415	2.20558	2.1851	0.835761	1.06633	1.31226	2.00113	2.05854	2.08291	1.13087	1.40908	1.30752
(2E,4E)-2,7-Dimethyl-2,4-octadienedioic acid	HMDB0034099	C10H14O4	Fatty Acyls	197.082	110107-15-8	Fatty acids and conjugates	2.51021	2.41481	2.54081	2.22383	2.13711	1.89626	2.50333	2.55336	2.26046	2.02969	1.96731	2.11608
Tmc-86a	-	C16H26N2O6	-	341.171	-	-	2.60141	2.60057	2.6299	2.33163	2.3107	2.35576	1.73912	1.76052	1.67719	2.5955	2.57748	2.5932
Ganoderic acid Mk	HMDB0035294	C34H50O7	Prenol lipids	569.353	-	Triterpenoids	2.49978	2.47469	2.60098	1.08393	1.07542	1.08047	1.2695	1.45528	1.41829	2.48567	2.443	2.33962
(E)-3-(3,4-dihydroxybenzylidene)-5-(3,4-dihydroxyphenyl)dihydrofuran-2-one	-	C17H14O6	-	313.071	-	-	1.99652	1.97589	1.87626	1.44534	1.47679	1.40854	0.706502	0.939605	0.983177	1.62883	1.6476	1.65425
Pisumionoside	HMDB0039947	C19H32O9	Prenol lipids	403.196	371113-06-3	Terpene glycosides	2.71087	2.63845	2.66572	1.21264	1.60095	1.54836	1.80037	1.36747	1.64934	2.70519	2.70265	2.73391
Kaempferol 3-(2-feruloylglucoside) 4',7-diglucoside	HMDB0038764	C43H48O24	Flavonoids	947.247	108887-47-4	Flavonoid glycosides	1.20767	0.987594	1.09883	2.22146	2.26189	2.21377	2.23754	2.27067	2.15711	0.605791	0.669495	0.855898
11-Methylgerberinol	HMDB0041441	C22H18O6	Coumarins and derivatives	437.123	173559-76-7	Hydroxycoumarins	2.43518	2.39778	2.37075	1.24622	1.03371	1.28433	0.734082	0.647763	0.742069	1.94535	1.8871	1.97045
Glu-Trp-Ile	-	C22H30N4O6	-	491.212	-	-	2.40468	2.29647	2.30134	2.43313	2.40042	2.41906	1.78473	1.65773	1.82162	2.04036	2.0527	2.05728
Butyryl-CoA	HMDB0001088	C25H42N7O17P3S	Fatty Acyls	882.161	2140-48-9	Fatty acyl thioesters	0.309486	0.67006	0.029857	1.49172	1.57316	1.5581	1.2088	1.30979	1.20987	0.589496	0.0288929	0.627324
Tetracentronside A	-	C23H28O12	-	495.15	-	-	1.26706	1.14431	0.707674	2.43608	2.45424	2.4821	1.83823	1.57161	1.86569	0.828952	0.873574	0.800369
Cosmosporaside B	-	C23H40O9	-	459.258	-	-	2.48667	2.51754	2.52299	2.87948	2.92404	2.91001	2.3868	2.3438	2.33602	2.64814	2.65738	2.6395
Cadabicine methyl ether	HMDB0039857	C26H31N3O4	Flavonoids	508.246	-	Flavonoid glycosides	1.93519	1.94125	1.95524	1.52466	1.47873	1.53773	0.745444	0.951793	0.609133	1.36902	1.43715	1.35613
Isodemethylwedelolactone	-	C15H8O7	-	299.019	-	-	2.50675	2.57941	2.42883	2.09035	2.3153	2.15347	2.57096	2.44165	2.49546	1.83787	1.80211	1.79457
3-deoxy-D-manno-octulosonate 8-phosphate	HMDB0304126	C8H15O11P	Organooxygen compounds	317.028	-	Carbohydrates and carbohydrate conjugates	1.65136	2.02587	2.43332	1.5488	0.632249	1.24035	2.19172	2.10926	2.25503	0.608534	0.605686	0.592132
Ebracteatoside A	-	C24H40O12	-	565.249	-	-	1.40784	0.515237	0.515089	1.87502	1.90437	1.93449	2.62731	2.60506	2.65549	1.22163	1.00349	1.59851
Pelargonidin 3-(6''-succinyl-glucoside)	HMDB0301659	C25H25O13+	Flavonoids	592.144	-	Flavonoid glycosides	2.25243	2.18329	2.13671	1.75102	1.67826	1.59526	0.103033	1.07705	0.0233291	1.91464	1.74862	1.76265
4-Megastigmene-6a,9R-diol 9-[apiosyl-(1->6)-glucoside]	HMDB0041580	C24H42O11	Fatty Acyls	505.264	177261-74-4	Fatty acyl glycosides	2.25105	2.23869	2.20835	3.14261	3.14136	3.13371	2.81238	2.79412	2.80717	3.53379	3.46867	3.49024
Morphine-3-glucuronide	HMDB0041936	C23H27NO9	Morphinans	482.144	20290-09-9	Not Available	2.26159	2.08869	2.27659	2.54743	2.53833	2.51702	3.06114	3.07201	3.07827	2.3906	2.41237	2.48952
Isobiflorin 6''-gallate	HMDB0040633	C23H22O13	Organooxygen compounds	527.083	152041-17-3	Carbohydrates and carbohydrate conjugates	1.99026	2.00099	2.04628	1.90132	1.84111	1.82124	2.29772	2.35087	2.44165	1.78536	1.85872	1.85306
9,13-dihydroxy-4-megastigmen-3-one 9-glucoside	HMDB0036318	C19H32O8	Fatty Acyls	433.21	188305-07-9	Fatty acyl glycosides	2.46331	2.40151	2.40497	2.46604	2.47476	2.4914	3.08578	3.07963	3.07734	2.53792	2.49217	2.45659
(E)-10-Hydroxy-8-decenoic acid	HMDB0039533	C10H18O3	Hydroxy acids and derivatives	185.118	106541-97-3	Medium-chain hydroxy acids and derivatives	0.446986	0.670953	1.30105	2.53881	2.38811	2.51067	2.59571	2.49328	2.55841	0.921375	1.28578	0.791661
Silicristin	HMDB0033953	C25H22O10	2-arylbenzofuran flavonoids	963.237	33889-69-9	Not Available	0.452226	0.452958	0.452819	1.97317	1.94607	1.8956	1.78639	1.58822	1.73526	0.445754	0.443331	0.431829
2,4-Dihydroxy-6-pentylbenzoate	-	C12H16O4	-	223.099	491-72-5	-	0.798662	0.799613	0.799433	1.65344	0.816517	1.65374	1.98868	2.30918	2.04011	0.790231	0.787063	0.771957
(-)-11-Hydroxy-9,15,16-trioxooctadecanoic acid	HMDB0038940	C18H30O6	Fatty Acyls	323.186	38076-39-0	Fatty acids and conjugates	0.55159	0.552403	0.552249	1.8051	1.72677	1.79141	1.88973	1.86674	2.02415	0.54439	0.55089	0.528857
(3''-Apiosyl-6''-malonyl)astragalin	HMDB0038765	C29H30O18	Flavonoids	711.136	119067-83-3	Flavonoid glycosides	1.21122	1.00765	1.48207	2.6664	2.64888	2.65602	2.66317	2.66393	2.64323	2.2044	2.20211	2.13349
Xi-1,8,8-Trimethyl-2-oxabicyclo[3.2.1]octan-3-one	HMDB0037821	C10H16O2	Lactones	213.115	-	Not Available	1.99915	1.95868	1.82469	2.02994	2.29088	2.1271	2.33442	2.47329	2.55908	1.09039	1.08714	1.8842
Eriojaposide B	HMDB0038029	C25H40O11	Fatty Acyls	575.27	351412-97-0	Fatty acyl glycosides	2.34746	2.30677	2.26985	2.62642	2.63247	2.63006	2.28466	2.26428	2.2762	3.03419	3.01529	3.01426
3alpha,15alpha-Diacetoxy-(22R)-hydroxylanosta-7,9(11),24-trien-26-oic acid	HMDB0035605	C34H50O7	Prenol lipids	551.342	-	Triterpenoids	2.31449	2.26345	2.29622	1.27151	1.26929	1.40433	1.9045	1.85683	1.86885	2.05595	2.06936	2.06034
Terniflorin	HMDB0037347	C30H26O12	Flavonoids	637.154	61237-19-2	Flavonoid glycosides	2.28582	2.25168	2.3042	1.68643	1.65133	1.71396	2.06981	2.07448	2.04335	0.114221	0.113349	0.861544
Liquiritin Apioside	HMDB0037491	C26H30O13	Flavonoids	531.15	74639-14-8	Flavonoid glycosides	1.2151	1.15523	1.12296	2.62447	2.61185	2.61412	1.77145	1.74388	1.78814	0.13935	0.259162	0.493569
Sulcatone	HMDB0035915	C8H14O	Organooxygen compounds	171.103	110-93-0	Carbonyl compounds	1.38029	1.26915	1.25824	2.31716	2.27072	2.30863	2.2141	2.14756	2.20198	1.134	1.26952	1.18445
Bhas#26	LMFA13040048	C21H40O7	-	449.274	-	-	1.78458	1.76011	1.8503	2.69883	2.66136	2.67746	2.83679	2.85731	2.76603	1.83103	1.8155	1.88471
N-Trifluoroacetyladriamycinol	HMDB0060586	C29H30F3NO12	Anthracyclines	686.173	-	Not Available	1.96501	2.16294	2.21015	2.25234	2.2396	2.23236	1.91402	1.92286	1.94857	2.53302	2.53863	2.49381
Kutkoside	HMDB0253836	C23H28O13	Tannins	533.123	-	Hydrolyzable tannins	2.0337	2.51952	2.69245	2.2575	2.17907	2.2939	1.89837	1.41151	2.03482	2.7051	3.03675	2.80428
Camellioside C	HMDB0039006	C53H82O23	Prenol lipids	1085.52	380303-68-4	Triterpenoids	0.909409	0.415227	0.415095	2.0276	2.0044	2.02189	2.16563	2.18049	2.21104	0.408382	0.40608	0.395167
PIP(PGF2alpha/22:2(13Z,16Z))	HMDB0280210	C51H90O19P2	Not Available	1103.53	-	Not Available	2.52362	2.51856	2.52775	1.58474	1.66939	1.65356	2.33772	2.28847	2.35374	1.92205	1.96691	1.94868
Leu-Pro-Val-Leu-Glu	-	C27H47N5O8	-	568.332	-	-	2.25047	2.20987	2.19593	1.22301	1.19049	1.22636	1.76121	1.72164	1.79092	2.1396	2.18696	2.13827
6-Methoxyluteolin	-	C16H12O7	-	315.05	-	-	2.08799	1.9901	2.00104	1.43412	1.42022	1.3873	1.76139	1.78957	1.74831	0.54723	0.878026	0.788297
Flavin mononucleotide	HMDB0001520	C17H21N4O9P	Flavin nucleotides	501.106	146-17-8	Not Available	2.19847	2.18104	2.15805	1.71219	1.74147	1.67142	1.44819	1.51878	1.48919	2.44026	2.44071	2.3963
8,8'-Methylenebiscatechin	HMDB0040140	C31H28O12	Flavonoids	573.138	81555-08-0	Flavans	0.29549	0.296048	0.295942	1.8466	1.86716	1.8609	1.72108	1.70088	1.69612	0.65549	0.28872	0.280017
Tetradecanedioic acid	HMDB0000872	C14H26O4	Fatty Acyls	303.181	821-38-5	Fatty acids and conjugates	1.30296	1.3775	1.36304	1.52848	1.47049	1.55081	1.70732	1.91044	1.75709	1.75274	1.74739	1.86793
Biotripyrrin-a	HMDB0003323	C25H27N3O6	Pyrroles	464.181	158649-79-7	Substituted pyrroles	1.42926	1.50737	1.52515	2.09824	1.86954	1.96482	1.43288	1.31832	1.35257	1.6039	1.59861	1.51851
Tanacetol B	HMDB0035075	C17H28O4	Prenol lipids	341.196	86787-28-2	Sesquiterpenoids	1.64964	1.62479	1.60825	2.3986	2.4144	2.39745	2.44289	2.44015	2.45905	1.47285	1.4984	1.42118
Kaempferol 7-(6''-galloylglucoside)	HMDB0037439	C28H24O15	Flavonoids	599.107	85933-23-9	Flavans	0.754634	0.639958	0.681769	2.39348	2.36929	2.36035	0.432446	0.48451	0.380117	0.345677	0.343605	0.333795
Protoporphyrinogen IX	HMDB0001097	C34H40N4O4	Tetrapyrroles and derivatives	589.284	7412-77-3	Porphyrins	1.57911	1.56854	1.47698	1.60929	1.61791	1.53036	2.10537	2.10659	2.12161	1.10258	0.97484	0.976626
CDP-DG(6 keto-PGF1alpha/18:1(9Z))	HMDB0291208	C50H85N3O19P2	Not Available	1152.55	-	Not Available	2.0492	2.04614	2.16873	3.31273	3.29184	3.28307	2.58233	2.60858	2.59134	2.44727	2.41719	2.43251
(S)-(+)-1-(p-Hydroxy-trans-cinnamoyl)-glycerol	HMDB0303070	C12H14O5	Cinnamic acids and derivatives	475.159	-	Hydroxycinnamic acids and derivatives	2.37273	2.4028	2.4066	2.49252	2.50539	2.46546	1.96924	1.98663	1.9627	2.53026	2.51604	2.50063
PS(PGF2alpha/18:4(6Z,9Z,12Z,15Z))	HMDB0281972	C44H72NO13P	Not Available	874.444	-	Not Available	1.23029	1.12431	1.13473	1.75991	1.73703	1.6796	1.81591	1.81343	1.83059	1.93137	1.92314	1.93596
PIP(PGF1alpha/16:0)	HMDB0278512	C45H84O19P2	Not Available	989.496	-	Not Available	1.30167	1.34132	1.32172	2.88923	2.93282	2.92307	1.66714	1.73396	1.67414	1.73993	1.72695	1.64427
Tuberoside C (Ullucus tuberosus)	HMDB0032932	C53H84O24	Prenol lipids	1163.55	178894-84-3	Terpene glycosides	1.47794	1.39498	1.39419	1.5692	1.63396	1.61299	2.11617	2.09423	2.14074	0.381623	0.878731	0.911251
20-Hydroxy-3,7,11,15,23-pentaoxolanost-8-en-26-oic acid	HMDB0035895	C30H40O8	Flavonoids	509.259	110241-21-9	Flavonoid glycosides	1.89878	1.93581	1.96476	0.965205	0.647889	0.741974	0.855085	1.06705	1.26472	2.21945	2.22131	2.19963
Camellioside D	HMDB0039115	C54H88O24	Prenol lipids	1119.56	380303-70-8	Terpene glycosides	1.68098	1.73739	1.67736	3.42677	3.38756	3.36257	2.82313	2.81654	2.80542	2.529	2.53717	2.50797
Erythronolide A	-	C21H38O8	-	463.253	-	-	2.23243	2.19451	2.20589	2.0224	1.98954	2.0227	2.48773	2.51166	2.50584	2.48481	2.48921	2.48689
PIP(6 keto-PGF1alpha/18:3(6Z,9Z,12Z))	HMDB0279274	C47H80O20P2	Not Available	1025.47	-	Not Available	0.560277	0.712019	0.489624	2.13384	2.0956	2.08069	0.960637	1.10272	0.878753	0.430312	0.437143	0.416673
Panaquinquecol 1	HMDB0038035	C18H28O3	Fatty Acyls	291.197	133921-57-0	Fatty alcohols	0.635989	0.644804	0.789524	1.79501	1.63492	1.63522	1.9965	2.0385	1.87777	0.628288	0.625398	0.611644
Kukoamine A	HMDB0030392	C28H42N4O6	Phenols	575.307	75288-96-9	Benzenediols	0.63209	0.497564	0.490689	2.31976	2.35335	2.32204	1.36269	1.40043	1.40268	0.412268	0.77322	0.812504
PA(TXB2/i-14:0)	HMDB0267558	C37H67O12P	Not Available	769.401	-	Not Available	1.54814	1.63073	1.64353	0.622269	0.615221	0.619402	1.14003	1.10994	0.637859	1.18847	1.15625	1.24256
Soyasaponin bg	HMDB0038721	C54H84O21	Prenol lipids	1103.53	143519-54-4	Terpene glycosides	2.11109	2.12995	2.08822	1.13222	1.2364	0.748648	1.55826	1.67783	1.65948	2.02075	2.04861	2.02278
Soyasaponin I	HMDB0034649	C48H78O18	Prenol lipids	923.5	51330-27-9	Terpene glycosides	0.0015793	0.00158341	0.00158263	2.47288	2.44581	2.43185	0.00177513	0.0264179	0.00177485	0.00154326	0.0015299	0.0014675
CDP-DG(5-iso PGF2VI/20:2(11Z,14Z))	HMDB0291848	C50H83N3O18P2	Not Available	1134.54	-	Not Available	0.410616	0.479208	0.496859	2.19926	2.20338	2.17437	1.14873	1.21351	1.15319	0.558574	0.818213	0.452637
Camellidin II	HMDB0034925	C53H84O24	Prenol lipids	1103.53	96827-23-5	Triterpenoids	2.37145	2.35558	2.37884	2.12382	2.1563	2.18043	2.67798	2.66904	2.76081	2.36396	2.28906	2.35189
3-Oxo-2-(2Z-Pentenyl)cyclopentyl propionic acid	-	C13H20O3	-	223.134	-	-	0.278846	0.674659	0.905099	1.7634	1.98618	1.85795	2.22952	2.1958	2.06075	1.10918	1.41583	1.02463
PIP(6 keto-PGF1alpha/22:2(13Z,16Z))	HMDB0280208	C51H90O20P2	Not Available	1143.56	-	Not Available	1.7616	1.67505	1.66789	3.33404	3.32999	3.3222	2.42527	2.41613	2.42383	0.88545	0.468617	0.628212
(Z,Z)-2,9,16-Heptadecatriene-4,6-diyn-8-ol	HMDB0032674	C17H22O	Fatty Acyls	287.165	13894-72-9	Fatty alcohols	0.722258	0.727919	0.915045	1.73237	1.80735	1.84027	1.90184	1.998	1.90946	0.875805	0.962117	0.938771
Peonidin 3-sophoroside	HMDB0041766	C28H33O16+	Flavonoids	670.176	-	Flavones	2.0541	2.07881	2.04678	2.63	2.65096	2.57709	1.67807	1.44604	1.70312	1.80134	1.845	1.90333
Stipuleanoside R2	HMDB0040855	C53H84O23	Prenol lipids	1087.53	96627-72-4	Terpene glycosides	0.435501	0.436216	0.436081	2.81875	2.79896	2.84356	0.468388	0.730374	0.93099	0.852729	0.426797	0.415551
CDP-DG(PGF1alpha/20:1(11Z))	HMDB0291796	C52H91N3O18P2	Not Available	1128.56	-	Not Available	1.31587	1.41707	1.48901	2.32759	2.17764	2.35016	0.9739	0.978364	0.973839	0.919882	0.916556	0.900676
Aescin	HMDB0248036	C55H86O24	Prenol lipids	1129.54	6805-41-0	Terpene glycosides	1.17643	1.17748	1.17728	2.622	2.62458	2.59227	1.22408	1.24083	1.28601	1.16706	1.16353	1.14668
Lablabsaponin I	HMDB0041042	C54H82O22	Prenol lipids	1103.51	161842-85-9	Terpene glycosides	1.03332	1.06726	1.30831	2.39126	2.37481	2.37446	1.3372	1.43643	1.53062	2.29093	2.32147	2.30961
Assamsaponin A	HMDB0035432	C57H88O25	Prenol lipids	1171.56	259747-95-0	Terpene glycosides	1.91455	1.8812	1.93574	3.07311	3.11693	3.08121	2.59	2.57743	2.53933	0.5499	0.547187	0.534287
11,12-dhet	HMDB0002314	C20H34O4	Fatty Acyls	337.237	-	Eicosanoids	1.28086	1.39128	1.20553	1.13638	0.88847	0.810293	0.801341	1.16615	1.36229	0.750645	0.747536	0.732716
Anandamide	HMDB0004080	C22H37NO2	Organonitrogen compounds	392.28	94421-68-8	Amines	2.10111	2.44395	1.81713	1.61844	1.66985	1.89872	2.48228	2.46237	2.51292	2.31777	2.03737	1.64564
Ganoderic acid V	HMDB0033079	C32H48O6	Prenol lipids	549.319	86377-50-6	Triterpenoids	1.25455	1.61171	1.144	1.74472	1.72853	1.70506	0.0176394	0.930961	1.00024	1.2189	1.09762	1.23732
Annosquamosin G	-	C19H32O4	-	323.221	-	-	1.27698	1.08637	1.09753	1.67638	1.70018	1.66595	1.90551	1.94109	1.88462	0.666693	0.663727	0.649606
Dihydrozeatin-9-N-glucoside-O-glucoside	HMDB0012212	C22H35N5O11	Fatty Acyls	1089.47	619326-04-4	Fatty acyl glycosides	1.19167	1.42247	1.83043	1.91667	1.81067	1.67459	0.775126	0.951106	0.775069	1.38613	1.53305	1.33147
Neogitogenin	HMDB0301778	C27H44O4	Prenol lipids	491.336	6811-13-8	Triterpenoids	0.486157	0.818067	0.486774	2.21304	2.40117	2.2187	1.59509	1.50006	1.59279	1.24865	1.33335	1.02645
Camphoratin B	-	C29H44O5	-	471.308	-	-	1.32407	1.15968	1.30914	2.17831	2.12691	2.13788	1.59664	1.56859	1.64706	0.861025	1.09857	0.858399
Hepoxilin A3	HMDB0004688	C20H32O4	Fatty Acyls	395.242	85589-24-8	Eicosanoids	1.70111	1.63363	1.64297	1.77115	1.75239	1.78126	2.33926	2.35207	2.49939	1.51024	1.68771	1.61449
25-Methyldolichosterone	HMDB0039443	C29H48O5	Steroids and steroid derivatives	521.346	111618-87-2	Bile acids, alcohols and derivatives	1.0141	1.38625	1.15375	1.35683	1.46959	1.39677	1.25914	1.41604	1.39123	0.739146	0.780475	0.506899
1-palmitoyl lysophosphatidic acid	-	C19H39O7P	-	431.219	-	-	2.01615	1.95941	1.9211	2.07819	1.99149	1.99027	1.95774	1.88671	1.75864	1.33421	1.32097	1.40691
Canavalioside	HMDB0036317	C26H42O12	Prenol lipids	605.277	316141-31-8	Terpene glycosides	3.46224	3.53512	3.48219	3.26531	3.11728	3.15349	3.29752	3.24408	3.31617	2.92914	2.69418	2.58673
DL-2-hydroxy stearic acid	LMFA02000120	C18H36O3	-	299.259	-	-	2.02278	1.89515	1.84414	1.92112	1.78326	1.73585	1.72905	1.59807	1.6573	1.47691	0.9238	1.3347
Corosolic Acid	HMDB0250454	C30H48O4	Prenol lipids	471.346	-	Triterpenoids	0.11911	0.119382	0.11933	0.126606	0.124278	0.125656	0.946469	1.34886	1.36068	0.116722	0.115834	0.11166
Pg(36:5)	HMDB0010595	C42H73O10P	Glycerophospholipids	767.487	-	Glycerophosphoglycerols	2.96331	2.84991	3.22809	3.14475	3.20637	3.62592	3.85561	3.86967	3.78535	3.76134	3.58931	3.49858
Pg(34:3)	HMDB0010576	C40H73O10P	Glycerophospholipids	743.48	-	Glycerophosphoglycerols	3.14507	2.8708	2.79079	2.8735	2.95501	3.1576	3.29861	3.51415	3.79919	3.78878	3.90745	4.2507
Avocadene 1-acetate	HMDB0031043	C19H36O4	Fatty Acyls	373.258	24607-09-8	Fatty alcohols	1.45354	1.68396	1.65775	1.91175	1.86074	1.83105	2.37773	2.45223	2.40068	1.75837	1.35181	1.20693
1-heptadecanoyl-glycero-3-phosphoethanolamine	LMGP02050030	C22H46NO7P	-	466.293	-	-	2.0206	2.05574	2.04905	1.63499	1.45113	1.58544	1.24863	1.18495	1.04929	1.63148	1.63824	1.67918
Crispane	HMDB0038694	C20H32O3	Prenol lipids	379.247	79803-28-4	Monoterpenoids	1.28885	0.718405	1.12011	1.95797	1.74651	1.81932	1.86343	1.78898	1.87165	0.709391	0.706349	0.691855
Ricinoleic acid	HMDB0034297;LMFA02000184	C18H34O3	Fatty Acyls	297.243	141-22-0	Fatty acids and conjugates	1.63513	1.62818	1.84885	2.81467	2.78675	2.83554	2.74672	2.6528	2.78027	2.36328	2.14069	1.87161
Grandilobatin A	-	C21H36O4	-	351.256	-	-	2.46784	2.38734	2.10474	2.67608	2.80197	2.67952	2.51493	2.57712	2.50147	1.34095	1.85476	1.28769
Citbismine D	HMDB0041437	C40H38N2O11	Quinolines and derivatives	703.227	173429-81-7	Benzoquinolines	1.55131	1.67273	1.55296	0.971343	0.918488	1.12243	1.36819	1.49264	1.58664	0.89118	0.887885	0.872157
Mirabegron	HMDB0254748	C21H24N4O2S	Benzene and substituted derivatives	395.151	-	Anilides	1.80614	1.83363	1.5615	2.44199	2.1167	2.0662	2.3405	2.44856	2.27471	0.790703	0.787534	0.772426
Kuwanon K	HMDB0030122	C40H36O11	Flavonoids	673.214	88524-66-7	Flavones	1.74421	1.93565	1.97151	1.49736	1.42838	1.05566	1.34108	1.25516	1.28562	0.889945	0.886651	0.873023
9,10-Dihome	LMFA02000229	C18H34O4	-	313.239	-	-	1.16437	0.854607	1.28519	2.23849	2.3474	2.12086	2.42996	2.67741	2.49889	1.00945	0.841771	0.82631
Margaric acid	LMFA01010017	C17H34O2	-	315.254	-	-	2.67767	2.70188	2.71032	1.62918	1.0337	1.55095	1.12539	1.06678	0.774328	0.724335	0.721268	0.706652
Arg-Ala-Ile	-	C15H30N6O4	-	379.208	-	-	1.43895	1.52024	1.50244	1.39547	1.31375	1.46666	1.40636	1.45467	1.35244	0.912509	0.883472	0.887674
1-myristoyl-sn-glycerol 3-phosphate	LMGP10050007	C17H35O7P	-	403.188	-	-	0.478285	0.769141	0.608863	1.50892	1.55736	1.43456	1.82706	1.54814	1.59225	0.471605	0.469103	0.457224
CDP-DG(LTE4/i-20:0)	HMDB0294125	C55H94N4O18P2S	Not Available	1173.55	-	Not Available	3.00845	3.00191	2.99846	4.17161	4.16222	4.17148	3.6431	3.62072	3.63586	3.28906	3.29665	3.24837
Lappaol B	HMDB0302315	C31H34O9	2-arylbenzofuran flavonoids	1099.43	-	Not Available	0.456703	0.373514	0.468035	1.60935	1.47751	1.41054	2.18676	2.20985	2.11054	0.683515	1.12888	1.07628
CDP-DG(LTE4/i-19:0)	HMDB0294021	C54H92N4O18P2S	Not Available	1177.54	-	Not Available	2.16689	2.20075	2.19145	2.81703	2.78092	2.77052	1.7451	1.81066	1.78195	1.71662	1.75764	1.80501
CDP-DG(PGF1alpha/a-17:0)	HMDB0293044	C49H87N3O18P2	Not Available	1088.53	-	Not Available	0.680597	0.681492	0.681322	2.50515	2.46744	2.4774	0.721328	0.974612	1.17687	0.672668	0.669692	0.655516
Acetylsoyasaponin A6	HMDB0039478	C57H88O25	Prenol lipids	1193.53	117230-35-0	Terpene glycosides	1.66626	1.42439	1.45724	2.67353	2.7178	2.70951	2.22358	2.37901	2.28921	1.77384	1.25076	1.31267
(-)-Arctiin	HMDB0301809	C27H34O11	Lignan glycosides	555.186	20362-31-6	Not Available	0.481763	0.482521	0.482377	0.502391	0.49605	1.87149	1.85749	1.87323	1.89289	1.30549	1.54625	1.47055
Camelliasaponin A2	HMDB0030499	C58H92O25	Prenol lipids	1169.57	183183-15-5	Terpene glycosides	1.74014	1.71033	1.74161	1.91439	1.92404	1.8313	2.36775	2.34267	2.34736	0.850866	1.02778	1.02128
4,7,7,11-Tetramethyl-12-oxabicyclo[9.1.0]dodec-4-ene-3,6-diol	-	C15H26O3	-	253.181	-	-	1.22223	1.16588	1.16457	2.00556	1.98622	1.92001	2.28581	2.25418	2.37855	1.00421	0.95704	1.39287
PIP(6 keto-PGF1alpha/22:4(7Z,10Z,13Z,16Z))	HMDB0280520	C51H86O20P2	Not Available	1061.49	-	Not Available	1.44858	1.67574	1.46212	1.47983	1.47832	1.42087	1.22004	1.27476	1.43844	2.3007	2.317	2.28881
Colnelenic acid	HMDB0030996;LMFA10000002	C18H28O3	Fatty Acyls	291.197	52591-16-9	Fatty acids and conjugates	1.44673	1.31697	1.12489	2.1952	2.12297	2.17966	2.2781	2.28883	2.34136	1.13605	1.2275	1.04824
Fa(18:2+3o)	-	C18H32O5	-	363.193	-	-	0.573831	0.57466	0.574503	1.4174	1.51766	1.56531	2.10074	2.06723	2.06945	0.668181	0.753467	0.798817
CDP-DG(PGF2alpha/i-17:0)	HMDB0293809	C49H85N3O18P2	Not Available	1100.49	-	Not Available	0.410985	0.411676	0.411545	0.945485	1.07009	0.427489	0.442805	0.446002	0.442761	1.50991	1.6169	1.53325
Jujuboside A1	HMDB0032779	C58H94O26	Prenol lipids	1187.59	194851-84-8	Triterpenoids	3.01141	2.98552	2.98708	4.47852	4.50339	4.47108	3.41831	3.44539	3.43982	2.812	2.77074	2.76739
Ampeloside Bs1	HMDB0031364	C45H74O20	Steroids and steroid derivatives	915.458	118524-12-2	Steroidal glycosides	1.68904	1.69873	1.72205	0.179126	0.409096	0.0925596	1.69242	1.60773	1.64572	1.34165	1.27149	1.49206
(3beta,17alpha,23R)-17,23-Epoxy-3,29-dihydroxy-27-norlanost-8-ene-15,24-dione	HMDB0035112	C29H44O5	Prenol lipids	517.316	-	Triterpenoids	1.05132	1.05235	1.05216	1.17585	1.28799	1.12335	1.92362	2.03062	2.03418	1.04218	1.03874	1.02231
CDP-DG(PGF2alpha/a-21:0)	HMDB0293082	C53H93N3O18P2	Not Available	1142.58	-	Not Available	1.93744	1.889	1.92913	1.61246	1.5593	1.45754	0.106878	0.107972	0.106863	1.25231	1.20804	1.1219
Leu-Arg-Asn-Arg	HMDB0304803	C22H43N11O6	Carboxylic acids and derivatives	578.309	-	Amino acids, peptides, and analogues	2.70189	2.65236	2.72442	2.47066	2.47053	2.45721	3.03161	3.02769	3.02014	2.65085	2.63569	2.63892
CDP-DG(PGF1alpha/18:3(6Z,9Z,12Z))	HMDB0291588	C50H83N3O18P2	Not Available	1120.52	-	Not Available	2.14593	2.14574	2.17691	1.7979	1.67409	1.63187	2.37663	2.38005	2.40107	2.1865	2.19209	2.13541
CDP-DG(PGJ2/i-17:0)	HMDB0293811	C49H81N3O17P2	Not Available	1090.5	-	Not Available	1.58484	1.60481	1.63221	2.59328	2.57106	2.53712	1.8055	1.84922	1.84599	1.61628	1.58122	1.73505
Elatoside D	HMDB0040858	C54H86O24	Prenol lipids	1117.54	156856-40-5	Terpene glycosides	1.68852	1.67979	1.68291	2.52913	2.46197	2.52383	1.9247	1.86766	1.94494	1.80241	1.83302	1.83582
Ergocristine	HMDB0251908	C35H39N5O5	Ergoline and derivatives	668.305	511-08-0	Lysergic acids and derivatives	3.31846	3.30427	3.31842	1.30371	1.14865	1.19096	1.98271	1.99594	2.01236	2.73927	2.73449	2.74098
Pectenotoxin 2	HMDB0033491	C47H70O14	Macrolides and analogues	903.476	97564-91-5	Pectenotoxins and derivatives	0.00991032	0.00993585	0.009931	0.0106209	0.010399	0.0105302	0.853432	1.15169	0.573719	0.00968626	0.00960317	0.00921497
Asiaticoside B	HMDB0029892	C48H78O20	Prenol lipids	995.484	125265-68-1	Terpene glycosides	0.599662	0.825274	0.83496	1.9726	1.94429	1.93505	1.11049	0.978524	0.799121	0.415059	0.412735	0.401713
Madecassoside	HMDB0040122	C48H78O20	Prenol lipids	973.501	34540-22-2	Terpene glycosides	1.55203	1.56079	1.52356	2.60958	2.59647	2.60229	1.87596	1.83018	1.83001	1.22253	1.28725	1.15587
Spirolide A	HMDB0039434	C42H61NO7	Azepines	726.414	-	Not Available	1.52894	1.57803	1.55704	0.427957	0.422164	0.425598	1.33094	1.33735	1.26679	1.57832	1.58614	1.48292
Congmuyenoside B	HMDB0031377	C54H88O24	Prenol lipids	1179.59	184427-82-5	Terpene glycosides	0.438478	0.439197	0.439061	2.72153	2.57824	2.51748	0.622915	0.474803	0.471445	0.432121	0.42974	0.418448
Thalicoside A	-	C42H70O14	-	843.474	93208-45-8	-	1.8683	1.85967	1.81192	2.00932	2.00889	1.97849	1.83226	1.85548	1.8751	2.53544	2.52723	2.51793
Chrysoeriol 7-O-(6''-malonyl-apiosyl-glucoside)	HMDB0301684	C30H32O18	Flavonoids	739.169	-	Flavonoid glycosides	3.78153	3.71176	3.723	3.71359	3.68851	3.69887	3.07385	3.07935	3.11115	3.49284	3.5049	3.493
N-Acetylserotonin	HMDB0001238	C12H14N2O2	Indoles and derivatives	481.209	1210-83-9	Hydroxyindoles	0.886794	0.665176	0.657234	2.12875	2.11586	2.10632	1.49701	1.43998	1.50754	0.277834	0.27605	0.267623
CDP-DG(PGF1alpha/i-14:0)	HMDB0293563	C46H81N3O18P2	Not Available	1006.49	-	Not Available	1.62413	1.6396	1.66716	3.11174	3.09659	3.08672	1.92543	1.91904	1.96536	1.89937	1.88998	1.92593
PI(5-iso PGF2VI/16:1(9Z))	HMDB0276177	C43H75O16P	Not Available	877.472	-	Not Available	0.328358	0.328958	0.328844	2.03165	2.16068	2.11042	0.356079	0.358879	1.07679	1.22066	1.24733	0.856012
CDP-DG(6 keto-PGF1alpha/22:3(10Z,13Z,16Z))	HMDB0292352	C55H91N3O19P2	Not Available	1180.54	-	Not Available	2.62137	2.65061	2.5829	2.16158	2.0307	2.02605	2.60599	2.62698	2.57387	2.15971	2.14967	2.00988
CDP-DG(5-iso PGF2VI/22:3(10Z,13Z,16Z))	HMDB0292368	C53H87N3O18P2	Not Available	1096.54	-	Not Available	1.64518	1.77143	1.79744	1.33652	1.32767	1.33293	2.05067	2.25037	2.05719	1.86301	1.58366	2.02815
Sqdg(2:0/17:0)	-	C28H52O12S	-	611.306	-	-	0.10815	0.0930642	0.0930228	2.59825	2.62699	2.6136	1.634	1.67649	1.72658	0.0909311	0.251154	0.0868779
Tricalysioside J	-	C26H42O10	-	559.275	-	-	2.18753	2.18952	2.20783	2.13964	2.19373	2.184	1.49534	1.50637	1.61782	1.97175	1.93469	1.93233
Quinoside A	HMDB0040808	C53H86O23	Prenol lipids	1125.53	123597-11-5	Terpene glycosides	0.630207	0.631072	0.630908	2.577	2.57879	2.5336	1.53639	1.35236	1.51635	1.21781	1.17761	1.34891
Neomacrostemonoside D	HMDB0034308	C53H86O24	Steroids and steroid derivatives	1105.55	226713-77-5	Steroidal glycosides	3.53464	3.51728	3.54411	2.88459	2.82298	2.81837	3.75653	3.72607	3.74674	3.65731	3.64173	3.6423
Dulcin	HMDB0040616	C52H84O22	Prenol lipids	1105.54	150-69-6;160955-43-1	Terpene glycosides	2.03875	1.85713	2.02188	0.657516	0.650294	0.690954	2.08811	2.02651	2.12028	2.04521	2.05224	2.02274
Falcarinone	HMDB0033693	C17H22O	Organooxygen compounds	287.165	4117/11/7;4117-11-7	Carbonyl compounds	0.275489	0.593688	0.275919	1.42977	1.79906	1.6213	1.63184	1.62647	1.8797	0.2708	0.269049	0.260777
PIP(PGF2alpha/22:5(7Z,10Z,13Z,16Z,19Z))	HMDB0280730	C51H84O19P2	Not Available	1061.5	-	Not Available	2.19182	2.19544	2.15309	0.825115	0.76574	0.921553	1.89038	1.92827	1.89281	1.57936	1.62587	1.64704
Folic acid	HMDB0000121	C19H19N7O6	Phenols	486.137	59-30-3	Methoxyphenols	1.88474	1.85181	1.83401	1.40215	1.48221	1.40202	0.953813	0.973896	0.945544	2.01913	1.9817	1.95581
Vomifoliol 9-[xylosyl-(1->6)-glucoside]	HMDB0035520	C24H38O12	Fatty Acyls	563.233	126221-59-8	Fatty acyl glycosides	1.27325	1.4328	1.45502	2.11466	2.1504	2.1001	2.17316	2.18083	2.18501	2.09989	2.08389	2.06539
Axillarin	LMPK12112990	C17H14O8	-	345.06	5188-73-8	-	0.61556	0.616416	0.616254	0.638808	0.631677	0.635907	1.19957	1.19437	1.15524	0.607972	0.605124	0.591577
Patuletin 3-(2''-apiosyl-[2'''-feruloylgentiobioside])	HMDB0031585	C43H48O25	Fatty Acyls	963.237	195206-61-2	Fatty acids and conjugates	1.46518	1.3555	1.33763	2.60937	2.57209	2.59811	2.35481	2.38575	2.41177	0.983314	0.836673	0.821243
Lucidenic acid D2	HMDB0036435	C29H38O8	Prenol lipids	495.239	98665-16-8	Monoterpenoids	1.4962	1.57795	1.31398	2.45816	2.43829	2.43766	1.19911	1.30259	1.32879	0.871557	0.727315	0.892766
7,3',4'-Trihydroxyflavone	LMPK12110042	C15H10O5	-	269.045	-	-	2.22408	2.1056	2.2403	1.79996	1.83558	1.93381	2.40882	2.34763	2.46428	2.45508	2.41391	2.4516
Fa(18:2+4o)	-	C18H32O6	-	343.212	-	-	0.990109	1.01027	1.09657	1.85994	2.01262	1.98108	1.97135	2.16251	2.20993	1.01568	1.15184	1.23633
Phytosulfokine b	HMDB0029810	C28H38N4O14S2	Carboxylic acids and derivatives	753.151	179667-63-1	Amino acids, peptides, and analogues	1.49937	1.38052	1.38203	2.19355	2.18216	2.1445	2.27315	2.28821	2.29489	1.34289	1.36515	1.11484
Sandoricin	HMDB0037555	C31H40O11	Carboxylic acids and derivatives	647.271	133585-55-4	Tetracarboxylic acids and derivatives	1.57398	1.57503	1.65767	0.0498658	0.0488686	0.0494584	0.188633	0.0526967	0.0521214	1.79251	1.78561	1.78732
Ala-Tyr-Met-Thr-Met-Lys-Ile-Arg-Asn	HMDB0259442	C48H82N14O13S2	Carboxylic acids and derivatives	1161.53	-	Amino acids, peptides, and analogues	2.30159	2.28552	2.27259	1.46384	1.75063	1.74545	2.2752	2.27542	2.24971	2.4642	2.44469	2.4093
Diosbulbinoside D	HMDB0030084	C25H30O11	Naphthopyrans	565.197	66756-59-0	Not Available	2.82773	2.80433	2.86528	1.8207	1.82993	1.83899	1.84484	1.87369	1.87148	1.7917	1.75296	1.657
54-Deoxy-50-hydroxyciguatoxin	HMDB0039392	C60H86O19	Prenol lipids	1131.55	263336-54-5	Triterpenoids	1.30536	1.22763	0.948563	1.91872	2.02156	1.99582	1.79509	1.79525	1.83497	1.85014	1.91052	1.84762
Citrusin C	HMDB0038708	C16H22O7	Organooxygen compounds	385.149	18604-50-7	Carbohydrates and carbohydrate conjugates	2.02067	2.17451	2.07885	2.45302	2.42917	2.3739	2.129	2.06217	2.12369	1.60609	1.57421	1.60235
APC	HMDB0060661	C33H38N4O8	Organooxygen compounds	617.26	-	Carbonyl compounds	2.07985	2.04651	1.97727	1.11101	1.00336	0.792043	1.87365	1.81867	1.84115	2.48814	2.54475	2.47531
Estrone glucuronide	HMDB0004483	C24H30O8	Steroids and steroid derivatives	491.191	2479-90-5	Steroidal glycosides	0.0268168	0.0268845	0.0268717	2.65954	2.6722	2.66147	1.58777	1.61959	1.54628	0.0262218	0.0260011	0.0249688
Ptelatoside A	HMDB0032600	C19H26O10	Organooxygen compounds	413.144	90899-20-0	Carbohydrates and carbohydrate conjugates	0.444524	0.445248	0.615821	1.59167	1.5028	1.47937	2.12642	2.10108	2.16688	1.47253	1.44138	1.42129
Cytidine 3'-monophosphate	HMDB0240312	C9H14N3O8P	Organooxygen compounds	691.102	84-52-6	Carbohydrates and carbohydrate conjugates	0.958984	1.12797	0.640839	1.97395	1.96884	1.98078	0.679862	0.683815	0.679807	0.63241	0.629512	0.615716
Arg-Thr-Ala	-	C13H26N6O5	-	405.21	-	-	2.00541	2.06405	2.03265	0.910196	1.14795	1.05523	1.09926	1.26503	1.2536	2.22284	2.18818	2.2019
Captopril disulfide	HMDB0249600	C18H28N2O6S2	Carboxylic acids and derivatives	453.118	-	Amino acids, peptides, and analogues	2.9477	2.81325	2.83924	2.86275	2.8849	2.91091	2.03496	2.01789	2.02415	3.1814	3.0868	3.15024
Linalool 3,7-oxide beta-primeveroside	HMDB0036571	C21H36O11	Organooxygen compounds	485.196	-	Carbohydrates and carbohydrate conjugates	2.79609	2.59497	2.61139	2.24461	2.29615	2.27806	1.6712	1.52677	1.65024	2.5192	2.43015	2.42452
Quercetin 3-methyl ether	LMPK12112729	C16H12O7	-	315.05	-	-	1.11222	1.31626	1.38739	1.13915	1.00685	0.662554	2.03291	2.01618	1.71701	1.59277	1.44998	1.50667
2-(3-Hydroxyphenyl)ethanol 1'-glucoside	HMDB0038332	C14H20O7	Organooxygen compounds	321.098	-	Carbohydrates and carbohydrate conjugates	0.853565	0.854536	0.854352	1.4081	1.56605	1.5803	2.10651	1.91448	1.89995	0.844942	0.841701	0.826241
(+/-)-2-Hydroxy-3-(2-hydroxyphenyl)propanoic acid	HMDB0033624	C9H10O4	Phenylpropanoic acids	163.041	-	Not Available	1.70018	0.420385	1.15044	2.22366	2.09714	2.1443	2.67447	2.76253	2.71807	1.90712	2.07764	2.29066
Quercetin 3'-sulfate	HMDB0041770	C15H10O10S	Flavonoids	380.99	-	Flavones	2.27843	2.45194	2.27217	1.33601	1.53641	1.43934	2.02155	2.27829	1.9174	2.39472	2.546	2.46528
(3R)-1-Octen-3-yl-beta-primeveroside	HMDB0032960	C19H34O10	Fatty Acyls	467.212	209863-01-4	Fatty acyl glycosides	2.26484	2.07648	2.13064	1.40245	1.32721	1.29558	1.72273	1.67858	1.68059	1.48438	1.5606	1.49756
(3b,9R)-5-Megastigmene-3,9-diol 9-[apiosyl-(1->6)-glucoside]	HMDB0038327	C24H42O11	Fatty Acyls	505.264	347852-04-4	Fatty acyl glycosides	2.42474	2.42839	2.49727	2.80165	2.82948	2.86515	2.27489	2.28619	2.24195	2.59374	2.60109	2.59813
Hemin	HMDB0000887	C34H32ClFeN4O4	Tetrapyrroles and derivatives	672.12	16009-13-5	Metallotetrapyrroles	0.0165598	0.0166021	0.0165941	2.00515	2.07025	2.04706	0.0185739	0.233732	0.018571	0.0161882	0.0160503	0.0154061
Delphinidin 3-(6-p-coumaroylgalactoside)	HMDB0037089	C30H27O14+	Flavonoids	610.129	339080-03-4	Flavonoid glycosides	1.45185	1.54327	1.23746	2.87227	2.87596	2.88485	2.05009	2.1383	2.13703	1.26279	1.14566	1.32049
(24E)-3alpha,15alpha-Diacetoxy-23-oxo-7,9(11),24-lanostatrien-26-oic acid	HMDB0035388	C34H48O7	Prenol lipids	567.337	117383-36-5	Triterpenoids	2.15661	2.06167	2.1114	0.643752	0.677833	0.640841	1.58096	1.55751	1.4869	2.02921	1.95755	1.90716
Myricanene B 5-[arabinosyl-(1->6)-glucoside]	HMDB0039348	C32H42O13	Diarylheptanoids	615.241	-	Cyclic diarylheptanoids	1.6486	2.20337	2.10686	1.21384	0.715748	0.875657	1.88327	1.87573	1.98361	2.14701	2.12244	2.06401
Thr-Lys-Tyr	-	C19H30N4O6	-	391.196	-	-	1.70428	2.41849	2.34461	0.582669	0.575834	0.579888	1.96406	1.53532	1.69746	2.71641	2.74193	2.6862
4'-Phosphopantothenoylcysteine	HMDB0001117	C12H23N2O9PS	Peptidomimetics	849.167	7196-09-0	Hybrid peptides	1.97402	2.24303	2.29745	2.62458	2.51323	2.56746	2.06612	1.93089	1.94246	2.2056	1.99658	2.26439
Caiophoraenin	-	C11H18O5	-	229.107	-	-	0.410572	0.411264	0.411133	2.44129	2.47109	2.36381	2.43106	2.1532	2.35176	1.20056	0.978412	0.391321
Tricalysioside T	-	C26H44O9	-	559.311	-	-	2.09989	2.26971	2.09963	1.06328	1.05481	1.05984	1.08199	1.08657	1.08192	2.23744	2.2683	2.2337
Kaempferol 3-glucuronide	HMDB0029500	C21H18O12	Flavonoids	483.057	22688-78-4	Flavonoid glycosides	1.01228	0.796095	0.318392	0.560765	0.134789	0.903904	0.142918	0.144324	0.142899	0.126683	0.125729	0.121246
Ygm 1b	HMDB0035460	C51H53O27+	Flavonoids	1096.28	-	Flavonoid glycosides	1.18775	1.1888	1.1886	2.61392	2.62283	2.60789	2.50356	2.51793	2.52314	1.17836	1.17483	1.15795
5'-Hydroxy-3'-methoxysativan	HMDB0039571	C18H20O6	Isoflavonoids	377.123	139906-02-8	O-methylated isoflavonoids	0.674851	0.675742	0.675573	1.21451	1.11901	1.6362	0.715445	0.71948	0.715389	0.66695	0.663984	0.64986
Bispyribac	-	C19H18N4O8	-	429.106	125401-75-4	-	0.00225993	0.0022658	0.354319	0.683537	0.629811	0.00240261	2.12462	2.21474	2.1297	0.0022084	0.00218929	0.00210006
Chalconosakuranetin	HMDB0037509	C22H24O10	Flavonoids	469.112	31187-54-9	Flavonoid glycosides	2.63886	2.58542	2.66184	2.64027	2.56937	2.56479	1.86019	1.79617	1.9128	3.09541	3.09086	3.10598
3-Hydroxy-2,6-dimethyl-5-methylene-heptanoyl-CoA	HMDB0004601	C31H52N7O18P3S	Fatty Acyls	980.232	-	Fatty acyl thioesters	1.44299	1.58116	1.37439	2.37492	2.42208	2.42146	1.98599	1.93603	2.02351	0.561438	0.558697	0.545662
3-(4-Hydroxybenzoyl)epicatechin	HMDB0039327	C22H18O8	Flavonoids	469.112	108907-45-5	Flavans	0.735045	0.735967	0.735792	1.79065	1.7228	1.72675	2.10641	2.10942	2.0733	0.726867	0.723796	0.70916
Hexyl glucoside	HMDB0031688	C12H24O6	Fatty Acyls	245.14	59080-45-4	Fatty acyl glycosides	0.645431	0.646306	0.64614	2.53611	2.42296	2.57126	3.031	2.97874	3.06986	0.63768	0.647906	0.830424
Methyl salicylate	HMDB0034172	C8H8O3	Benzene and substituted derivatives	151.04	119-36-8	Benzoic acids and derivatives	1.8724	1.67554	2.12765	1.87266	1.60717	1.90329	1.0962	0.747076	0.910478	1.849	1.59575	1.56892
Azukisaponin VI	HMDB0038623	C54H86O25	Prenol lipids	1133.54	82801-39-6	Terpene glycosides	1.0944	0.95979	1.02936	0.854297	0.846326	0.851056	0.871928	0.876253	0.871869	2.15232	2.11969	2.14701
Quercetin 7-glucoside	HMDB0302151	C21H20O12	Flavonoids	445.076	-	Flavonoid glycosides	0.992519	0.981956	0.726528	1.92849	1.87437	1.88992	1.96546	1.96973	1.92022	0.717647	0.714591	0.70003
Xerophilusin V	-	C20H30O7	-	381.192	-	-	1.98779	1.9336	1.93169	1.41098	1.39355	1.4671	2.18037	2.2056	1.97274	1.91133	1.82749	1.96283
N,N'-Bis(gamma-glutamyl)cystine	HMDB0038458	C16H26N4O10S2	Carboxylic acids and derivatives	479.094	23052-19-9	Amino acids, peptides, and analogues	2.2901	2.21253	2.13253	1.08852	0.783713	1.08449	1.89477	1.67154	1.58798	1.98773	1.8218	1.86895
Artecanin	HMDB0302700	C15H18O5	Prenol lipids	323.115	29431-84-3	Terpene lactones	2.26877	2.25078	2.32897	0.981472	1.00239	0.986641	0.805871	0.73103	0.976424	0.610201	0.60735	0.593779
4-(4'-O-Acetyl-alpha-L-rhamnosyloxy)benzaldehyde	HMDB0039958	C15H18O7	Organooxygen compounds	309.098	159733-92-3	Carbohydrates and carbohydrate conjugates	2.30784	2.39151	2.3751	1.73228	1.81272	1.84613	1.93037	2.0598	2.15377	0.965052	1.15988	1.17792
3-hydroxy-1-(4-hydroxyphenyl)propan-1-one	HMDB0040645	C9H10O3	Organooxygen compounds	165.056	53170-93-7	Carbonyl compounds	1.17804	1.17909	1.17889	2.56511	2.55732	2.60235	1.48224	1.5463	1.30265	2.67185	2.45524	2.71758
Gln-Tyr-Leu	-	C20H30N4O6	-	467.212	-	-	2.2779	2.19734	2.04466	1.0905	1.00048	0.893712	0.916402	1.1119	0.931007	1.48093	1.64558	1.30066
Epicatechin 3-O-(4-methylgallate)	HMDB0039328	C23H20O10	Flavonoids	455.096	108907-44-4	Flavans	1.61806	1.64337	1.69729	2.7558	2.75575	2.72664	1.21721	1.41978	1.50037	1.71441	1.65284	1.54525
Nobiletin	HMDB0029540;LMPK12111468	C21H22O8	Flavonoids	401.123	478-01-3	O-methylated flavonoids	2.01652	1.92362	1.90978	1.63586	1.55889	1.40476	1.68632	1.82795	1.611	1.4736	1.38292	1.35002
Isoliquiritin	HMDB0037318	C21H22O9	Flavonoids	835.245	5041-81-6	Flavonoid glycosides	1.6792	0.944503	0.863076	2.09466	2.04815	1.9246	2.16433	2.16922	2.14918	1.03684	0.514693	0.502196
(-)-epicatechin-3'-O-glucuronide	HMDB0029164	C21H24O11	Flavonoids	497.13	603133-91-1	Flavonoid glycosides	3.84662	3.82914	3.82057	3.61649	3.58759	3.56772	3.63275	3.64008	3.63086	3.3508	3.34938	3.34032
Taxifolin 7-O-beta-D-glucopyranoside	-	C21H22O12	-	465.103	-	-	2.64747	2.60823	2.61796	2.21926	2.03604	2.10291	2.34721	2.33266	2.28715	2.12289	2.14604	2.05594
Jasminoside H	-	C22H36O12	-	537.217	-	-	2.83238	2.81007	2.79586	2.99717	2.99286	2.94248	2.21997	2.28948	2.33229	2.26669	2.29526	2.2883
Egonol	HMDB0034279	C19H18O5	2-arylbenzofuran flavonoids	385.13	530-22-3	Not Available	1.8065	1.91038	1.85084	1.85897	1.37455	1.82607	2.40815	2.57168	2.37759	1.4037	1.66637	1.5857
4-hydroxyphenyllactic acid	HMDB0000755	C9H10O4	Phenylpropanoic acids	163.04	306-23-0	Not Available	3.13211	3.17877	3.15395	2.79419	2.82632	2.75019	2.92888	2.98194	2.92354	2.67914	2.64373	2.70446
S-[1-[2-(Acetyloxy)ethyl]butyl] ethanethioate	HMDB0037764	C10H18O3S	Thiocarboxylic acids and derivatives	263.097	136954-25-1	Thioesters	1.29457	1.17172	1.3081	2.6663	2.84989	2.70068	2.95051	2.77932	2.9422	1.94908	1.6905	1.61374
3''-O-Acetylafzelin	HMDB0039747	C23H22O11	Organooxygen compounds	455.098	135618-16-5	Carbohydrates and carbohydrate conjugates	2.72154	2.79048	2.69421	4.13234	4.14641	4.14031	4.49585	4.50267	4.4863	2.56365	2.59246	2.56104
Sesamol	HMDB0033812	C7H6O3	Benzodioxoles	183.03	533-31-3	Not Available	0.991528	0.992543	0.99235	2.3443	2.19265	2.42804	2.63401	2.67891	2.57244	0.982519	0.979131	0.962952
Ceforanide	HMDB0015059	C20H21N7O6S2	Lactams	518.093	60925-61-3	Beta lactams	1.35978	1.69136	1.59252	2.72887	2.80641	2.80211	3.19679	3.14189	3.12601	1.41178	1.3817	1.35454
Gibberellin A86	HMDB0038450	C19H24O8	Prenol lipids	805.292	138703-93-2	Diterpenoids	0.728673	0.940177	1.08199	2.72015	2.70728	2.70993	0.668077	0.672002	0.668024	0.807138	0.900323	0.756277
Gancaonin D	HMDB0038396	C21H20O7	Isoflavonoids	443.133	124596-88-9	O-methylated isoflavonoids	2.27352	2.25689	2.30004	0.815615	0.807766	0.812424	2.16892	2.3448	2.22467	1.83826	1.75135	1.79901
Dihydroconiferyl alcohol	HMDB0303757	C10H14O3	Phenols	241.107	2305-13-7	Methoxyphenols	0.606406	0.810353	0.570934	0.526374	0.519876	0.52373	1.38051	0.907001	1.1369	0.498345	0.495766	0.483518
Hydroxychloroquine	HMDB0015549	C18H26ClN3O	Quinolines and derivatives	334.168	118-42-3	Aminoquinolines and derivatives	2.1562	2.14622	2.10073	1.65074	1.63862	1.74802	2.21136	2.29115	2.22014	1.93509	1.99629	1.94616
(S)-Naringenin 8-C-(2''-rhamnosylglucoside)	HMDB0035426	C27H32O14	Flavonoids	579.172	-	Flavonoid glycosides	3.4681	3.48659	3.47164	3.5944	3.62311	3.6366	3.41224	3.43328	3.42413	3.01063	3.01284	2.98753
Kanokoside A	HMDB0035635	C21H32O12	Carboxylic acids and derivatives	497.163	64703-85-1	Amino acids, peptides, and analogues	2.38694	2.42967	2.30302	2.69181	2.70958	2.73637	2.15382	2.04094	2.15364	2.08054	2.07763	2.04041
7-Hydroxychromone	-	C9H6O3	-	161.024	-	-	1.90621	1.89579	2.17351	1.49449	1.42495	1.48527	0.352961	0.4051	1.57425	2.39593	2.35687	2.36544
5-Hydroxyferulic acid	HMDB0035484	C10H10O5	Cinnamic acids and derivatives	465.103	1782-55-4;110642-42-7	Hydroxycinnamic acids and derivatives	1.24365	1.2319	0.21353	3.68881	3.71523	3.721	0.527061	0.13079	0.664226	0.114592	0.113718	0.109611
Luteolin 8-glucoside	HMDB0030614	C21H20O11	Flavonoids	895.193	28608-75-5	Flavonoid glycosides	3.68914	3.72416	3.68902	2.72675	2.7574	2.71625	3.30737	3.3296	3.31122	3.34582	3.3914	3.35825
2-Hydroxycinnamic acid	HMDB0002641	C9H8O3	Cinnamic acids and derivatives	163.04	614-60-8	Hydroxycinnamic acids and derivatives	2.23111	2.34324	2.06086	2.21182	2.07928	2.16212	0.876971	1.28097	1.05077	0.964742	0.625017	0.894665
Gly-Phe	HMDB0028848	C11H14N2O3	Carboxylic acids and derivatives	203.083	-	Amino acids, peptides, and analogues	2.01404	2.00812	1.89343	1.27225	1.37792	1.25651	0.698019	0.702015	0.778656	2.50984	2.48502	2.40272
Quercetin 7-glucuronide 3-rhamnoside	HMDB0036264	C27H28O17	Prenol lipids	645.111	-	Terpene glycosides	2.10887	2.27045	2.26202	2.41762	2.39593	2.40869	1.9047	1.9325	1.80126	2.09211	1.93857	2.00982
6''-O-Acetyldaidzin	HMDB0030689	C23H22O10	Isoflavonoids	517.132	71385-83-6	Isoflavonoid O-glycosides	2.5808	2.60883	2.59077	1.90924	2.03382	1.97157	1.6153	1.76847	1.69574	2.78478	2.79071	2.77157
Lariciresinol-sesquilignan	HMDB0301744	C30H36O10	Furanoid lignans	555.222	-	Tetrahydrofuran lignans	2.08491	2.07016	2.04261	0.953343	1.04724	0.949994	1.74567	1.55744	1.57861	1.65641	1.76431	1.85029
Kaempferol 3-o-robinoside	-	C27H30O15	-	593.152	-	-	4.40689	4.33237	4.24294	3.55652	3.54818	3.55426	4.15288	4.20719	4.17625	4.49043	4.48916	4.4895
Helenalin	HMDB0253066	C15H18O4	Prenol lipids	523.238	6754-13-8	Terpene lactones	2.04839	1.89298	2.34633	3.3242	3.28284	3.20059	3.21121	3.13137	3.1634	3.11161	3.10482	3.08639
Limocitrin 3-glucoside	HMDB0029517	C23H24O13	Isoflavonoids	489.103	38836-51-0	O-methylated isoflavonoids	2.26325	2.28107	2.30848	3.54064	3.61951	3.57436	3.383	3.2835	3.30946	3.46327	3.43095	3.42424
3,4',7-Trihydroxyflavone	HMDB0034004	C15H10O5	Flavonoids	585.106	2034-65-3	Flavones	1.16125	1.1623	1.1621	1.18965	1.18097	1.18612	2.75847	2.9654	3.00928	1.46292	1.50596	1.4615
Luteolin 4'-glucoside	HMDB0038468;LMPK12110652	C21H20O11	Flavonoids	447.092	6920-38-3	Flavonoid glycosides	2.0436	2.35837	2.63773	2.06664	2.13709	2.06804	2.37904	2.38886	2.39313	2.87979	2.86892	2.90608
Aspirin	HMDB0001879;PW_C001251	C9H8O4	Benzene and substituted derivatives	179.035	50-78-2	Benzoic acids and derivatives	1.39796	1.7951	2.17774	1.18255	0.966275	1.24171	1.55639	1.69537	1.8998	1.92569	2.05709	1.91418
Carthamone	HMDB0037377	C21H20O11	Cinnamic acids and derivatives	469.076	86579-00-2	Hydroxycinnamic acids and derivatives	1.81801	1.7027	1.89726	0.932681	1.30725	1.35693	1.60297	1.44761	1.58024	2.22059	2.14992	2.04244
Populin	-	C20H22O8	-	389.124	99-17-2	-	2.16489	2.0687	2.14029	2.36294	2.51835	2.44308	2.44375	2.5904	2.65659	2.74359	2.7688	2.71806
Kaempferol 3-(2''-acetylrhamnoside)	HMDB0039748	C23H22O11	Flavonoids	533.129	135618-15-4	Flavonoid glycosides	2.71608	2.6893	2.61717	2.5777	2.41445	2.40936	2.30679	2.41204	2.3441	2.06452	2.08788	2.20226
Resorcinol	HMDB0032037	C6H6O2	Phenols	109.029	108-46-3	Benzenediols	1.04658	1.46332	1.24018	2.30828	2.35327	2.4682	2.32149	2.31292	2.30414	1.99186	1.94292	1.89419
Spinacetin 3-[feruloyl-(->2)-glucosyl-(1->6)-[apiosyl-(1->2)]-glucoside]	HMDB0031427	C44H50O25	Flavonoids	1037.28	-	Flavonoid glycosides	2.62167	2.83735	2.83727	1.20276	1.16179	1.48409	1.85856	1.93454	1.63782	2.416	2.02925	2.26837
5-Phenyl-1,3-oxazinane-2,4-dione	HMDB0060400	C10H9NO3	Benzene and substituted derivatives	250.072	-	Not Available	2.39549	2.1242	2.105	2.23795	2.14968	2.19452	0.836933	1.32107	0.833889	2.44073	2.58679	2.17372
Methyl salicylate O-[rhamnosyl-(1->6)-glucoside]	HMDB0033138	C20H28O12	Organooxygen compounds	441.139	-	Carbohydrates and carbohydrate conjugates	2.83333	2.83686	2.85994	2.70768	2.64008	2.68958	1.40191	1.06071	0.00119686	2.77019	2.76467	2.73566
Moracin M	HMDB0033307	C14H10O4	2-arylbenzofuran flavonoids	287.056	56317-21-6	Not Available	1.345	1.34608	1.34588	2.90433	2.79468	2.87003	3.01496	2.9276	2.95055	1.33542	1.33181	1.31455
Vescalin	HMDB0031746	C27H20O18	Tannins	631.056	34112-28-2	Hydrolyzable tannins	1.41068	1.41177	1.41156	2.37893	2.34571	2.4893	1.45968	1.46449	1.45961	1.40103	1.3974	1.38002
Eriodictyol 7-(6-galloylglucoside)	HMDB0039921	C28H26O15	Flavonoids	601.12	-	Flavonoid glycosides	2.52836	2.57597	2.59534	3.39721	3.39094	3.3806	2.38012	2.33712	2.33917	2.3135	2.35782	2.25471
3-O-beta-D-Galactopyranosylproanthocyanidin A5	HMDB0039862	C36H34O17	Flavonoids	737.173	-	Biflavonoids and polyflavonoids	2.53179	2.56511	2.57754	2.58415	2.40749	2.34604	2.15043	1.98485	2.22724	1.69111	1.86552	1.77289
Violanthin	HMDB0302837;LMPK12110219	C27H30O14	Flavonoids	577.155	40581-17-7	Flavonoid glycosides	3.32086	3.42055	3.41502	3.82282	3.80049	3.79894	3.92683	3.94883	3.92533	4.33058	4.35418	4.34759
2-O-(Z-p-Hydroxycinnamoyl)-(x)-glyceric acid	HMDB0041195	C12H12O6	Cinnamic acids and derivatives	251.057	154639-28-8	Hydroxycinnamic acids and derivatives	2.28952	2.15997	2.05248	0.842064	1.14309	1.17115	1.93171	1.89441	1.60944	0.727599	0.724527	0.709886
Isorhamnetin 7-glucoside	HMDB0029479	C22H22O12	Flavonoids	477.103	6743-96-0	Flavonoid glycosides	1.14488	0.568901	0.728965	2.34737	2.31676	2.32723	0.682166	0.0703117	0.0778503	0.254413	1.1335	0.384449
Esculetin	HMDB0030819	C9H6O4	Coumarins and derivatives	177.019	305-01-1	Hydroxycoumarins	0.834662	0.835627	1.13226	2.27198	2.19121	2.21661	2.22042	2.34657	2.41467	1.80003	1.76333	2.07102
3'-(2'',3''-Digalloylglucosyl)-phloroacetophenone	HMDB0040624	C28H26O17	Organooxygen compounds	615.1	152041-20-8	Carbohydrates and carbohydrate conjugates	1.57565	1.86159	1.75241	3.97338	3.98003	3.95066	2.55503	2.53009	2.53931	1.76279	1.73554	1.83797
Luteolin 7-(2''-apiosylglucoside)	HMDB0301864	C26H28O15	Flavonoids	601.119	-	Flavonoid glycosides	0.967747	0.968755	0.968564	2.59179	2.60472	2.59198	1.67802	1.74493	1.41709	0.958796	0.95543	0.939359
Kaempferol-3-O-glucosyl(1-2)rhamnoside	HMDB0040475	C27H30O15	Flavonoids	639.157	142451-65-8	Flavonoid glycosides	1.69656	0.960686	0.881681	1.92269	1.73525	1.76174	2.00052	2.2281	2.03524	1.95481	2.081	2.1306
Kaempferol-7-O-Neohesperidoside	-	C27H30O15	-	593.15	-	-	3.06462	3.09271	3.04756	3.44432	3.43084	3.43289	3.71601	3.71323	3.71564	3.87128	3.86497	3.83912
Khelmarin D	HMDB0041394	C28H24O8	Coumarins and derivatives	547.157	175923-64-5	Pyranocoumarins	2.35238	2.36247	2.4371	1.86457	1.76764	1.49832	2.30811	2.14226	2.27062	2.21093	1.97471	2.00612
Met-Tyr-Tyr	-	C23H29N3O6S	-	520.179	-	-	2.33824	2.23918	2.27618	1.47071	1.35094	1.36689	1.34581	1.72894	1.81719	0.157371	0.156224	1.34518
(-)-Epicatechin 3-O-gallate	HMDB0037944	C22H18O10	Flavonoids	441.083	1257-08-5	Flavans	2.73435	2.61624	2.58748	3.71833	3.77153	3.71788	2.064	1.95174	1.97408	2.72968	2.72859	2.68427
3-Feruloylquinic acid	HMDB0030669	C17H20O9	Organooxygen compounds	367.103	62929-69-5	Alcohols and polyols	2.48352	2.15595	2.3198	3.09414	3.13909	3.07349	3.05784	3.02656	3.06048	3.27566	3.27795	3.22064
Pisumflavonoside II	HMDB0037964	C48H56O29	Flavonoids	1141.28	-	Flavonoid glycosides	2.37507	2.26246	2.17793	1.21053	1.24421	1.31502	1.56245	1.01229	1.00773	1.7199	1.66888	1.74515
6-O-p-Coumaroyl-D-glucose	HMDB0039169	C15H18O8	Cinnamic acids and derivatives	325.095	114297-65-3	Hydroxycinnamic acids and derivatives	2.08527	2.00588	1.97411	1.72951	2.08037	1.96149	1.87745	1.761	1.78179	1.22736	1.2238	1.20679
7-Hydroxy-3-methoxy-1-primeverosyloxyxanthone	HMDB0033770	C25H28O14	Benzopyrans	551.14	85754-76-3	1-benzopyrans	2.74625	3.03272	3.17503	3.1209	3.14727	3.21444	3.54708	3.52261	3.39958	2.58761	2.50291	2.48101
3,5-Dihydroxy-3',4'-dimethoxy-6,7-methylenedioxyflavone 3-glucuronide	HMDB0038266	C24H22O14	Flavonoids	515.082	-	Flavonoid glycosides	3.02101	2.92487	2.88152	2.67036	2.70974	2.76622	3.29505	3.3556	3.31382	2.83033	2.81367	2.71886
5'-Hydroxycastavinol	HMDB0029813	C26H30O14	Flavonoids	1177.32	183607-17-2	Flavans	1.23951	1.24058	1.24037	1.7764	1.25947	1.50254	2.31114	2.14052	2.324	2.63705	2.63501	2.70466
4'-Methylisoscutellarein 8-(2''-sulfoglucoside)	HMDB0038779	C22H22O14S	Fatty Acyls	601.084	136516-95-5	Fatty alcohols	3.14858	3.13025	3.15045	3.1209	3.08909	3.08396	3.6605	3.66796	3.63326	3.374	3.36231	3.3555
Cyanidin 3-O-(6''-acetyl-arabinoside)	HMDB0029238	C22H21O11+	Flavonoids	496.079	-	Flavonoid glycosides	2.41022	2.51966	2.42389	0.876376	0.86834	0.873109	0.894147	0.955249	0.894087	1.06655	0.913543	1.31117
Glycolic Acid	HMDB0000115	C2H4O3	Hydroxy acids and derivatives	135.029	79-14-1	Alpha hydroxy acids and derivatives	1.85642	1.93242	1.74102	1.62703	1.27059	1.49184	0.983583	1.36363	1.2528	0.57721	0.574432	0.561217
Bisnorbadioquinone A	HMDB0033267	C34H18O14	Prenol lipids	649.068	90295-70-8	Terpene lactones	2.82377	2.83639	2.86548	3.60692	3.67377	3.64705	2.62615	2.69956	2.73784	3.12754	3.15596	3.16319
Heterophylliin A	HMDB0039264	C34H26O22	Tannins	785.085	87687-52-3	Hydrolyzable tannins	1.65772	1.59431	1.88513	2.76525	2.81333	2.75664	1.75912	1.8565	1.8408	1.53074	1.64503	1.62642
1-O-Vanilloyl-beta-D-glucose	HMDB0302470	C14H18O9	Tannins	329.087	-	Hydrolyzable tannins	2.27517	2.36817	2.43305	2.09566	2.1067	2.09471	2.08823	2.23098	2.1686	1.83998	1.89999	1.72531
P-Coumaric acid sulfate	HMDB0125166	C9H8O6S	Cinnamic acids and derivatives	242.996	151481-49-1	Cinnamic acids	2.55998	2.3794	2.44209	1.96567	1.92643	2.04961	2.70522	2.72983	2.46455	2.72862	2.72826	2.68879
Theaflavonin	HMDB0040453	C43H36O24	Thiolanes	935.154	144207-59-0	Not Available	1.14076	1.1418	1.1416	1.16905	1.16041	1.16554	2.28711	2.36283	2.13437	1.13145	1.12794	1.13583
Pro-Phe-Lys	-	C20H30N4O4	-	435.224	-	-	3.07928	3.14047	3.1582	2.51368	2.54527	2.44344	3.03668	3.04061	3.06934	2.94235	2.85344	2.73403
Cryptochlorogenic acid	HMDB0030653	C16H18O9	Organooxygen compounds	353.087	905-99-7	Alcohols and polyols	3.88974	3.82547	3.81694	4.4523	4.42937	4.4318	4.34608	4.36882	4.36649	4.38578	4.41744	4.40317
Shikimic acid	HMDB0003070	C7H10O5	Organooxygen compounds	173.045	138-59-0	Alcohols and polyols	2.16413	2.14839	1.94777	2.95702	2.85781	2.76244	2.69292	2.8837	2.80097	2.91645	3.04676	2.89173
Franguloside	HMDB0036408	C21H20O9	Anthracenes	451.084	521-62-0	Anthraquinones	0.857578	0.858551	0.858367	2.20213	2.12134	2.07849	1.91983	1.59389	1.95714	2.08341	1.57303	2.07858
Alpha-(1,2-Dihydroxyethyl)-1,2,3,4-tetrahydro-7-hydroxy-9-methoxy-3,4-dioxocyclopenta[c][1]benzopyran-6-acetaldehyde	HMDB0062442	C17H16O8	Coumarins and derivatives	347.076	-	Not Available	0.936979	0.937979	0.937789	0.963997	0.955734	0.960639	1.61715	1.61717	1.17205	1.30292	1.19207	1.23129
2,6-Dimethoxy-1,4-benzoquinone	HMDB0029673	C8H8O4	Organooxygen compounds	167.034	530-55-2	Carbonyl compounds	0.820625	1.11798	0.821402	0.84659	0.838642	0.843358	0.864171	1.13294	0.864112	1.47561	2.10291	1.37873
Benzoyl glucuronide (Benzoic acid)	HMDB0010324	C13H14O8	Organooxygen compounds	357.082	19237-53-7	Carbohydrates and carbohydrate conjugates	2.22179	2.00549	2.20168	0.73083	0.723289	0.727763	0.85958	0.88324	0.849293	1.48323	1.72424	1.67558
3,4,5,2',4',6'-Hexahydroxychalcone 2'-glucoside	LMPK12120279	C21H22O12	-	465.102	-	-	2.4021	2.42815	2.37802	2.26728	2.28063	2.2564	2.47073	2.4629	2.43199	1.82806	1.921	1.92597
Glucocaffeic acid	HMDB0034313	C15H18O9	Organooxygen compounds	341.087	17093-82-2	Carbohydrates and carbohydrate conjugates	3.24707	3.32373	3.2695	2.98205	2.94501	2.90226	3.00071	2.96767	2.95961	2.62895	2.62454	2.66158
D-Ribose	HMDB0000283	C5H10O5	Organooxygen compounds	195.051	50-69-1;613-83-2	Carbohydrates and carbohydrate conjugates	2.33995	2.33324	2.43445	1.21074	1.15922	1.34798	2.20043	1.95913	2.19176	0.736338	0.733252	0.718542
Edulisin VI	HMDB0041265	C20H22O9	Coumarins and derivatives	451.123	161842-80-4	Furanocoumarins	3.12381	3.13459	3.1092	3.45018	3.43769	3.41216	2.97889	2.96743	2.95766	2.81617	2.78621	2.77508
Irisxanthone	-	C20H20O11	-	435.092	51419-56-8	-	3.00002	3.00656	3.00174	2.59999	2.50106	2.51295	3.27807	3.26143	3.24371	2.87282	2.88478	2.89028
Syringic acid beta-glucopyranosyl ester	-	C15H20O10	-	359.098	-	-	0.875087	1.20551	1.0088	2.63529	2.61148	2.60635	3.11808	3.10394	3.10604	1.20231	1.04611	1.19007
D-(1-Aminoethyl)phosphonate	-	C2H8NO3P	-	124.016	60687-36-7	-	0.3891	0.389769	0.389642	1.37069	1.41592	1.67542	2.0518	2.23381	1.86449	0.383184	0.38097	0.370482
Ile-Glu	HMDB0028906	C11H20N2O5	Carboxylic acids and derivatives	259.131	-	Amino acids, peptides, and analogues	1.25324	1.17076	1.15897	1.756	1.89301	2.01795	0.871489	1.28419	1.10692	1.66573	1.66188	1.35728
Alpha-Furyl methyl diketone	HMDB0032920	C7H6O3	Organooxygen compounds	183.03	1438-92-2	Carbonyl compounds	0.858264	0.727548	0.975588	2.37447	2.40046	2.16047	2.7735	2.76445	2.78294	0.831348	0.715431	0.773785
Delphinidin 3-rutinoside	HMDB0038001	C27H31O16+	Flavonoids	656.161	15674-58-5	Flavonoid glycosides	1.91022	1.87421	1.89411	1.70761	1.36057	1.01086	0.944572	0.0441842	0.0436973	0.0382291	1.33139	1.42142
(-)-Epigallocatechin 3-gallate 7-glucoside 4'-glucuronide	HMDB0041730	C34H36O22	Flavonoids	841.169	-	Flavans	2.66588	2.63294	2.67371	1.6047	1.47051	1.30512	0.898741	0.803886	1.13592	1.93242	2.00818	1.95733
Hypoxanthine	HMDB0000157	C5H4N4O	Imidazopyrimidines	195.051	68-94-0	Purines and purine derivatives	2.72715	2.71722	2.84393	1.04979	1.09959	0.897555	1.32967	1.25873	1.40415	1.96704	1.76254	1.73852
Furaneol 4-(6-malonylglucoside)	HMDB0029778	C15H20O11	Organooxygen compounds	357.082	-	Carbohydrates and carbohydrate conjugates	3.41568	3.40832	3.42875	3.52849	3.52394	3.55031	3.79819	3.80001	3.79974	2.97655	2.96339	2.95643
Adipate semialdehyde	HMDB0012882	C6H10O3	Fatty Acyls	189.076	928-81-4	Fatty acids and conjugates	1.08413	0.969599	0.928439	1.67476	1.63816	1.58928	1.63358	1.50516	1.57944	1.6364	1.71935	1.64004
Kaempferol 3-(6''-acetylgalactoside) 7-rhamnoside	HMDB0040539	C29H32O16	Flavonoids	681.167	124097-45-6	Flavonoid glycosides	1.90326	1.96488	2.0361	2.48905	2.48607	2.44894	1.44284	1.35842	1.10301	2.19221	2.19046	2.22771
Quercetin-3'-glucuronide	HMDB0029213	C21H20O13	Carboxylic acids and derivatives	479.082	-	Amino acids, peptides, and analogues	3.45754	3.45302	3.45437	2.84567	2.87262	2.87241	3.44691	3.44697	3.44027	3.31261	3.31849	3.3116
Quercetin-3-O-Glucuronide	-	C21H18O13	-	477.068	-	-	2.57429	2.51024	2.52476	1.66566	1.59638	1.57226	2.49123	2.46438	2.43988	2.24367	2.24761	2.31985
Tagetiin	HMDB0037756	C21H20O13	Flavonoids	525.087	60671-81-0	O-methylated flavonoids	2.72615	2.76945	2.74485	2.05499	2.11855	1.80354	2.77666	2.75886	2.77854	2.67459	2.68732	2.61692
Pantoyllactone glucoside	HMDB0041269	C12H20O8	Fatty Acyls	291.108	-	Fatty acyl glycosides	3.31307	3.40854	3.43494	2.70244	2.71298	2.73487	2.93937	3.00782	2.91834	2.58351	2.61498	2.58025
Pseudobaptigenin	HMDB0036616	C16H10O5	Isoflavonoids	327.051	90-29-9	Isoflav-2-enes	3.51402	3.4919	3.50205	2.97577	2.95897	3.00528	3.62008	3.64907	3.64573	3.33366	3.3611	3.33982
Patuletin 3-(2''-apiosylgentiobioside)	HMDB0037542	C33H40O22	Flavonoids	809.178	101021-30-1	Flavonoid glycosides	1.72918	1.72828	1.79768	1.22068	0.988316	0.591791	2.28718	2.23625	2.23083	1.5531	1.38904	1.62771
Myricetin 3-arabinoside	HMDB0041635	C20H18O12	Flavonoids	449.073	132679-85-7	Flavonoid glycosides	2.37459	2.30567	2.25386	1.58688	1.48294	1.71927	2.48836	2.49889	2.48838	2.25519	2.25405	2.26692
Quercetin 3-O-(6'-malonyl-glucoside) 7-O-glucoside	HMDB0029270	C30H32O20	Flavonoids	711.142	-	Flavonoid glycosides	1.73523	1.79619	1.8695	1.00115	0.475107	0.47878	1.90936	1.89282	1.91745	2.0262	1.9795	1.99432
2-Methyl-1-hydroxybutyl-ThPP	HMDB0012310	C17H29N4O8P2S+	Diazines	556.116	-	Pyrimidines and pyrimidine derivatives	1.57706	1.60316	1.64275	1.15335	1.3739	1.43757	2.2996	2.29124	2.27531	1.50457	1.54339	1.62574
(Z)-2-Methyl-2-butene-1,4-diol 4-O-beta-D-Glucopyranoside	HMDB0041187	C11H20O7	Fatty Acyls	309.118	-	Fatty acyl glycosides	3.31824	3.28628	3.24678	3.67685	3.66217	3.67085	3.07896	3.10629	3.09512	3.23133	3.27674	3.23312
Gamma-L-Glutamyl-L-pipecolic acid	HMDB0038614	C11H18N2O5	Carboxylic acids and derivatives	257.114	-	Amino acids, peptides, and analogues	0.651878	0.955425	1.19308	2.05123	2.07824	1.99265	1.93938	1.99992	1.81978	1.26032	1.34911	1.18141
Dihydrocaffeic acid 3-O-glucuronide	HMDB0041720	C15H18O10	Organooxygen compounds	379.066	-	Carbohydrates and carbohydrate conjugates	2.78803	2.78958	2.75037	2.22429	2.21595	2.22232	2.79703	2.8003	2.81307	2.7575	2.7659	2.76957
(2Z,4'Z)-2-(5-Methylthio-4-penten-2-ynylidene)-1,6-dioxaspiro[4.4]non-3-ene	HMDB0032660	C13H14O2S	Organooxygen compounds	513.145	-	Ethers	1.41352	1.35252	1.52066	0.948709	1.07254	0.420773	0.435949	0.576755	0.435905	1.62767	1.70126	1.62362
Guavin B	HMDB0033274	C33H26O17	Bi- and oligothiophenes	753.132	94530-90-2	Not Available	1.62266	1.70611	1.78176	1.06379	1.43801	1.2284	2.45477	2.45283	2.44549	1.90501	1.86449	1.85939
Asn-Met	HMDB0028737	C9H17N3O4S	Carboxylic acids and derivatives	244.078	-	Amino acids, peptides, and analogues	1.77961	2.32483	1.90338	0.781857	0.848434	0.654693	2.01462	1.88648	2.09456	0.651462	1.04661	1.7561
(E)-indol-3-ylacetaldoxime	HMDB0303989	C10H10N2O	Indoles and derivatives	219.077	-	Indoles	2.36135	2.31787	2.24266	1.27431	1.12439	1.36167	1.59604	1.43502	1.70451	2.05643	1.97347	2.03213
(-)-Epicatechin sulfate	HMDB0012467	C15H13O9S-	Flavonoids	414.025	-	Sulfated flavonoids	2.17956	2.37962	2.39945	0.754607	1.1837	0.733686	1.50466	1.28775	1.09885	2.53812	2.51629	2.5127
Bergaptol	HMDB0013679	C11H6O4	Coumarins and derivatives	247.024	486-60-2	Furanocoumarins	0.42172	0.422422	0.422289	1.26635	1.21404	1.22948	1.56124	1.82639	1.71234	1.07544	1.32477	1.12016
Cefoselis	HMDB0259411	C19H22N8O6S2	Lactams	1089.22	122841-10-5	Beta lactams	2.28372	2.33034	2.37953	1.20762	1.2685	1.35414	2.49295	2.56536	2.50375	2.29386	2.35797	2.39043
Calystegin B2	HMDB0038594	C7H13NO4	Tropane alkaloids	174.077	127414-85-1	Not Available	2.30538	2.29109	2.24163	2.50411	2.52211	2.48791	1.91326	1.90246	1.94395	2.53817	2.51296	2.50168
2-Aminomuconic acid semialdehyde	HMDB0001280	C6H7NO3	Carboxylic acids and derivatives	186.04	245128-91-0	Amino acids, peptides, and analogues	0.942995	0.439321	0.439184	1.01893	0.822499	0.668622	1.17265	1.24722	1.23587	1.19482	1.21051	1.20257
Oxaloglutarate	-	C7H8O7	-	407.046	-	-	1.57603	1.57744	1.51356	0.453461	0.44747	0.451022	1.40047	1.3418	1.36105	1.661	1.70544	1.67839
Cis,cis-Muconic acid	HMDB0006331	C6H6O4	Fatty Acyls	141.02	1119-72-8	Fatty acids and conjugates	1.89418	1.82733	1.80451	0.399173	0.492857	0.396911	1.62804	1.4968	1.41825	2.00443	1.80566	1.72854
Stachyoside A	HMDB0039092	C21H34O15	Prenol lipids	561.158	131862-10-7	Terpene glycosides	1.51326	1.53512	1.67599	1.57139	1.81365	1.6878	0.955623	1.00911	1.1382	1.80631	1.77735	1.72751
D-lyxose	-	C5H10O5	-	149.045	1114-34-7	-	1.48131	1.31074	1.38635	1.39722	1.38966	1.31918	1.69325	1.74142	1.67587	1.84629	1.88484	1.92984
Stachyose	HMDB0003553;PW_C001923	C24H42O21	Organooxygen compounds	711.219	10094-58-3;470-55-3;470-55-3	Carbohydrates and carbohydrate conjugates	1.47249	1.37243	1.40902	0.725623	1.03082	1.07255	1.93005	1.91325	1.88101	0.811985	1.06696	0.869376
Pro-gamma-Glu	HMDB0029031	C10H17N3O4	Carboxylic acids and derivatives	302.135	-	Amino acids, peptides, and analogues	0.985123	0.986136	1.05533	2.18379	2.15473	2.36421	1.7403	2.21053	2.18491	1.65396	1.82419	1.47782
5-O-a-L-Arabinofuranosyl-L-arabinose	HMDB0038880	C10H18O9	Organooxygen compounds	281.087	-	Carbohydrates and carbohydrate conjugates	2.60904	2.77708	2.75185	1.85727	2.11464	1.98176	2.27223	2.07565	2.05971	1.92804	1.75518	1.79683
Schisantherin P	-	C22H24O8	-	451.12	-	-	1.71855	2.0633	1.93676	1.79554	1.78487	1.77202	2.43423	2.38603	2.29195	1.6523	1.56571	1.57108
4-hydroxyproline	HMDB0000725;PW_C002643	C5H9NO3	Carboxylic acids and derivatives	176.056	51-35-4	Amino acids, peptides, and analogues	2.34444	2.35802	2.33893	2.14214	2.11616	2.04442	2.01673	1.97995	1.95713	1.79068	1.9416	1.73855
Kaempferol 3-sophoroside 7-glucuronide	HMDB0038769	C33H38O22	Flavonoids	807.155	140163-56-0	Flavonoid glycosides	2.09133	2.14785	2.10454	2.20854	2.18359	2.14365	0.293933	0.117901	0.116703	1.70134	1.73585	1.74532
CDP-DG(PGJ2/i-22:0)	HMDB0294330	C54H91N3O17P2	Not Available	1136.55	-	Not Available	1.65086	1.66003	1.6627	3.02787	3.02488	2.99399	2.49713	2.51312	2.53077	1.90676	1.8703	1.86585
Mangiferin 6'-gallate	HMDB0039306	C26H22O15	Benzopyrans	595.074	92631-82-8	1-benzopyrans	3.11194	3.13071	3.07656	3.8457	3.8475	3.82369	3.97071	4.01712	3.99783	3.55646	3.62338	3.60579
